# Supplementary material for: Genome-wide survey of switchgrass NACs family provides new insights into motif and structure arrangements and reveals stress-related and tissue-specific NACs
Source: Sci Rep. 2017 Jun 8;7:3056. doi: 10.1038/s41598-017-03435-z (PMC5465074; doi:10.1038/s41598-017-03435-z)
Supplement: Supplementary file 2 — Dataset 1 [file 41598_2017_3435_MOESM2_ESM.xls]

## Sheet: Sheet21
Additional file 1: Summary of PvNACs. Proposed names of PvNACs in this study, gene identifier in the Phytozome database, chromosomal localization, molecular weight (MW), Isoelectric points (PI) value were presented. Corresponding unitranscript ID in PviUTs and were shown in the table. Transcript sequence, cds sequence, and genomic sequence were also displayed in this table.
Gene name	ID	Chromosome	Isoelectric points (PI)	Molecular weight (Da)	Location	Unitranscript ID	Transcript sequence	cds sequence	Genomic sequence
PvNAC1	Pavir.Aa00085.1	Chr01a	4.52	70380.5	861617-865169	AP13CTG01631	CCTAGCACCAGCGACTTCAACCTCCACCTCCTTGGGTTCGCATCCTCACGCCACCACACCCAAACCCTAGCAAACCCGATCCCCCCACAACCCCAACCCC AACCCAATCCGCCCGCCCAAAAAGTCATGCGAGATCACCCGACATCCTAGCCCCCCCAACCCTAGCAGATATCAGCAGATCCAGATATGAGCACCAGCCT GTCCCCGCCCGACTCCTCGCCGCCGCCGGCGGAGGTCCCCCTCGCCCCGGGCTTCCGCTTCCACCCCACCGACGAGGAGCTCGTCTCCTACTACCTCCGC CGCCGCGTCCTCGGCCGCCGCCTCCGCGTCGACGCCATCGCCGAGGTCGACCTCTACCGCCTCGAGCCCTGGGACCTCCCCTCCCTCTCCCGCATC…	ATGAGCACCAGCCTGTCCCCGCCCGACTCCTCGCCGCCGCCGGCGGAGGTCCCCCTCGCCCCGGGCTTCCGCTTCCACCCCACCGACGAGGAGCTCGTCT CCTACTACCTCCGCCGCCGCGTCCTCGGCCGCCGCCTCCGCGTCGACGCCATCGCCGAGGTCGACCTCTACCGCCTCGAGCCCTGGGACCTCCCCTCCCT CTCCCGCATCCGGAGCCGCGACGCCCAGTGGTACTTCTTCGCGCGCCTCGACCGCAAGGTCGCCGGGGCCGGCGCCGGCGGCCGGGGGGGCCCGGGGAAC AGGACCAACCGCGCCACGCCGCGGGGATACTGGAAGACCACGGGAAAGGACCGCGAGGTCTACCACCGCGGCAAGGCCGTCGGCATGAAGAAGACG…	CCTAGCACCAGCGACTTCAACCTCCACCTCCTTGGGTTCGCATCCTCACGCCACCACACCCAAACCCTAGCAAACCCGATCCCCCCACAACCCCAACCCC AACCCAATCCGCCCGCCCAAAAAGTCATGCGAGATCACCCGACATCCTAGCCCCCCCAACCCTAGCAGATATCAGCAGATCCAGATATGAGCACCAGCCT GTCCCCGCCCGACTCCTCGCCGCCGCCGGCGGAGGTCCCCCTCGCCCCGGGCTTCCGCTTCCACCCCACCGACGAGGAGCTCGTCTCCTACTACCTCCGC CGCCGCGTCCTCGGCCGCCGCCTCCGCGTCGACGCCATCGCCGAGGTCGACCTCTACCGCCTCGAGCCCTGGGACCTCCCCTCCCTCTCCCGCATC…
PvNAC2	Pavir.Aa00144.1	Chr01a	6.45	32562.6	1241322-1244365	AP13ISTG67925	CTCGTCCCTTCTCCTCTCTAGCTAGCTCCCCTCCCTCCACCTCTCCCTTCCATCCCCCGCCCCCGCCTATCGCTCGCTCGAGTTCGTGCGGCGCAAGCAT CGGCGGGATAGGAAAAGCCGCGGCGAATGCGACAGGCGCGCACGCGTACATCCTCCTCCGATCCCCCGCGCCGCCGCTGCCCCGGCGCCGGCGGCGGCGA CAGGGAAATCAAGGGCCAACAGTGCGAACGAGCGTCTCTCTGCCAGTACCTACCTGTAGAGATCGATCAAGCCCTGCCATAGCTCTCGCCATCGGCCGGT CCCTGCGGCTGGCTTGGCTGGCTTCTCATCGTCAGCGGTGGCTGCATCCGTCGATTGGTCGATCGGTCGATCACACCGACGCGTAGCTGGCCGGGG…	ATGGGCCTGAGGGACATCGAGCTGACTCTCCCGCCGGGGTTCCGGTTCTACCCCAGCGACGAGGAGCTGGTGTGCCACTACCTGCACAGCAAGGTGGCCA ACGAGCGGATCGCCGGCGCCGGCGGGGCCATGGTGGAGGTGGATCTGCACACCCACGAGCCCTGGGAGCTCCCCGACGTTGCGAAACTGAGCACGAACGA GTGGTACTTCTTCAGCTTCCGCGACCGCAAGTACGCGACGGGGCTGCGCACCAATCGCGCCACCAAGTCCGGCTACTGGAAGGCCACCGGCAAGGACCGC GTCATCCACAACCCCAAGGCCGCCGGCCGCGCCGTCGTCGGCATGCGCAAGACCCTCGTCTTCTACCGCGGCCGCGCCCCCAACGGCATCAAGACC…	CTCGTCCCTTCTCCTCTCTAGCTAGCTCCCCTCCCTCCACCTCTCCCTTCCATCCCCCGCCCCCGCCTATCGCTCGCTCGAGTTCGTGCGGCGCAAGCAT CGGCGGGATAGGAAAAGCCGCGGCGAATGCGACAGGCGCGCACGCGTACATCCTCCTCCGATCCCCCGCGCCGCCGCTGCCCCGGCGCCGGCGGCGGCGA CAGGGAAATCAAGGGCCAACAGTGCGAACGAGCGTCTCTCTGCCAGTACCTACCTGTAGAGATCGATCAAGCCCTGCCATAGCTCTCGCCATCGGCCGGT CCCTGCGGCTGGCTTGGCTGGCTTCTCATCGTCAGCGGTGGCTGCATCCGTCGATTGGTCGATCGGTCGATCACACCGACGCGTAGCTGGCCGGGG…
PvNAC3	Pavir.Aa00442.1	Chr01a	5.3	43589.94	5182169-5185604	AlamCTG00695	ATGACGGGGACTTCATGGCTGATTGACTGCAAAAGAATGGCTTCGAAAATTAAAAATGCTTCTGCACCTACACACCATACCACACATACATGGAAGAGCA ACCCGACTAAGGAATGCCCAAAATGCAACTACATTATGGACAACAGTGATGTTGTTGATGAGTGGCCTGGTTTGCCGAAAGGCGTCAAATTTGATCCATC AGACCAGGAATTGCTGTGGCATTTGCTAGCGAAAATTGGGAAAGTGGGTGTCAAACCTCATCCATTTATCGATGAATTTATTCCCACCGTTGATTCAAAT GAGGGCTTATGCTATACTCATCCGCAGAAACTCCCAGGAGTTAAGCAGGACGGAAGTGTATCACACTTCTTCCACAGAACATTTAAGGCCTACACC…	ATGACGGGGACTTCATGGCTGATTGACTGCAAAAGAATGGCTTCGAAAATTAAAAATGCTTCTGCACCTACACACCATACCACACATACATGGAAGAGCA ACCCGACTAAGGAATGCCCAAAATGCAACTACATTATGGACAACAGTGATGTTGTTGATGAGTGGCCTGGTTTGCCGAAAGGCGTCAAATTTGATCCATC AGACCAGGAATTGCTGTGGCATTTGCTAGCGAAAATTGGGAAAGTGGGTGTCAAACCTCATCCATTTATCGATGAATTTATTCCCACCGTTGATTCAAAT GAGGGCTTATGCTATACTCATCCGCAGAAACTCCCAGGAGTTAAGCAGGACGGAAGTGTATCACACTTCTTCCACAGAACATTTAAGGCCTACACC…	ATGACGGGGTCGGTAACAGCCGCTTCTTTCTCTCTATCCCCATTCTTGGCAGTATTATCCCGTCCAAAGGTTTCGGTTTGTTGGGGTGGGTTAGCAATGG GTTTCGGTCGGGGGGAGTGAGGCGGAGCTGTGTTCCGTAATGTGGTGTTCAAAAATGATTGTGATGGGTTGATCACTGGTTGTGTTAGAATATGGAGACG GAATAGGGGTACAGGTAGAATAAATGGCAGATTTAGCTTCCCTGTTGCCAGGAGAGAAATGTAGATTTTAATAACTATCTCTTGTAGCATCAAATTTGAT TCTGTTCCCATCAAATTGTATACTGTGTTTCTATCCTGGCTTTGGTTGTGCTTGGAGTAACGGTGATGCCAAAGATTGTAGTCTGTTTCATTTTAC…
PvNAC4	Pavir.Aa00706.1	Chr01a	8.90	43563.4	7922857-7925740	AP13CTG09508	AGTTAAGACTGCAAATCTGGCCTCCCTTCTCTTTGAGTATCTGCATGCCATAGTTCTTTTAGAGCTTTTGTGATAGCTTTGCTCCAAATTTAGCTCCTTC TAGACAAGAGCACAAGCAGTGCTTAGAAAGCCACCTCGTTAGGTCTGAAGAAGTCAGTGTTATATGGTGGTCTTACATTAAGTGGAAGAAAGGGTTCTGT TTACCTCCAATAATCAGTAGAAAACAAAACCTTTTAGCTACTGCCTACCGAGTGAAGTTTAACCATACTAGAGTTTGTAGCTGGTAACTTCTTGTAAGTT GTAACTAGGGGTGAGCACTGAGCACCATCTGAGACAAACAGCATCCAGACAGAGATTTGTTTTACTGTGGTAAACATATGAATGAGATCAGAAGTG…	ATGAATGAGATCAGAAGTGATGAGATGGAGAAGCAAGATGAAGTTATGTTACCTGGCTTTAGATTTCATCCAACAGATGAAGAGCTCGTCAGGTTCTACC TTAAAAGAAAAATCCAGCAGAAGTCTCTCCCGATCGAGCTCATCAGGCAGCTGGATATCTACAAGTATGATCCATGGGATCTCCCAAAACTAGCGAGTAC TGGAGAGAAGGAATGGTATTTCTACTGTCCAAGGGATAGGAAGTACCGGAACAGCACAAGGCCGAACAGGGTAACTGGGGCAGGTTTCTGGAAAGCCACT GGAACTGATAGGCCAATCTACTCTTCTGATGGGAGCAAGTGCATCGGCTTGAAGAAGTCTCTTGTCTTCTACAAAGGTAGAGCAGCCAAAGGGGTC…	AGTTAAGACTGCAAATCTGGCCTCCCTTCTCTTTGAGTATCTGCATGCCATAGTTCTTTTAGAGCTTTTGTGATAGCTTTGCTCCAAATTTAGCTCCTTC TAGACAAGAGCACAAGCAGTGCTTAGAAAGCCACCTCGTTAGGTCTGAAGAAGTCAGTGTTATATGGTGGTCTTACATTAAGTGGAAGAAAGGGTTCTGT TTACCTCCAATAATCAGTAGAAAACAAAACCTTTTAGCTACTGCCTACCGAGTGAAGTTTAACCATACTAGAGTTTGTAGCTGGTAACTTCTTGTAAGTT GTAACTAGGGGTGAGCACTGAGCACCATCTGAGACAAACAGCATCCAGACAGAGATTTGTTTTACTGTGGTAAACATATGAATGAGATCAGAAGTG…
PvNAC5	Pavir.Aa01341.1	Chr01a	5.12	44635.8	18043633-18047173	AP13CTG31466	GCTGCAACGGTCGCTGGCATTACTGCGGTGGCAGCAGCGCTCAGGGTTCCCGAGGCAAAAGGCCGGCGCGGGGCCTGGGAAGCAGAGAGAGCTGCAGCTG CCAGGGGAGGAAGACGCACCAGACAGGCTCCGCGTCTCCCGGCCCGCGAGCGCGAGCGCGCCGCCTTCCTTCCCGCTTCCCGCCGTGCCGCGCGAGCTTT CCCGCCTTCCCACTGCGAGGAGCGAGAGGGACGGGGAGGCGCTATATTTGCTCGGCGTGGGGGCCAATCCGACTGACCGCTCACGCGACCGGGCGGCCGA GCAGGGGAGCGGCAGGCAGGAGGCACCGTTCCGCCGCCGCCACGCCGTCCCGTCTCCGCGGGCGCATCCATGGCGAGGTCATGGCTGATAACTGGC…	ATGGCGAGGTCATGGCTGATAACTGGCAGGGGCATTGCTAAGAAAATAAGATACACATCTCCTAATGCTAATCACAGAATAAGTGAGTTGATTGCAGAAG CACGGAGGGAATGTCCGAACTGCAGTCATGTCATTGATAACAGTGATGTTGCCATGCAGTGGCCTGGGCTGCCTGCTGGAGTCAAGTTTGATCCATCTGA TTCGGAGTTGCTTGAACATTTAGAAGAAAAAGTTGGCCTGGGAGGTTCGAACCCGCATGTGCTTATTGATGAATTTATTCCAACTATAGATAACGATGAA GGAATCTGCTATTCACATCCTGAAAATCTTCCTGGTATGAAAACAGATGGTACCAGCGCTCATTTCTTCCATAGACTTTCAAAAGCCTATAATTGT…	GCTGCAACGGTCGCTGGCATTACTGCGGTGGCAGCAGCGCTCAGGGTTCCCGAGGCAAAAGGCCGGCGCGGGGCCTGGGAAGCAGAGAGAGCTGCAGCTG CCAGGGGAGGAAGACGCACCAGACAGGCTCCGCGTCTCCCGGCCCGCGAGCGCGAGCGCGCCGCCTTCCTTCCCGCTTCCCGCCGTGCCGCGCGAGCTTT CCCGCCTTCCCACTGCGAGGAGCGAGAGGGACGGGGAGGCGCTATATTTGCTCGGCGTGGGGGCCAATCCGACTGACCGCTCACGCGACCGGGCGGCCGA GCAGGGGAGCGGCAGGCAGGAGGCACCGTTCCGCCGCCGCCACGCCGTCCCGTCTCCGCGGGCGCATCCATGGCGAGGTACTAATCGCCCTCCGCG…
PvNAC6	Pavir.Aa01544.1	Chr01a	7.69	31729.89	20490239-20492279	AP13CTG23468	CCCACCTTTAATCTCCCCTTAACAACTCCACCACCACTCCCCCCCTCCGGACGAATCCGCCCGCAACGAGCCCAAAAGGCTGTGATCGAACAAAGGGTTT AGACGGCGATCCTTGGCTCACTAGCCAGGCAGGAGATGGAGAACGACGTGCACCATCACCAGCAGCAGCAGCGGCAGCGGCAGGAGGCCATCGGAGCTGC CCCCCGGGGTCCGGTTCCACCCCACCGACGAGGAGCTCATCACGCACTACCTCGCCAGGAAGGCCGCCGACGCGCGCTTCGCCCCGCGCGCCGTCGGCGA GGCCGACCTCAACAAGTGCGAGCCATGGGACCTGCCCGCTCGGGCGACCATGGGGGAGAAGGAGTGGTACTTCTTCTGCGTCAAGGACCGCAAGTA…	ATGGGGGAGAAGGAGTGGTACTTCTTCTGCGTCAAGGACCGCAAGTACCCGACGGGGCTGAGGACGAACCGGGCCACCGAGTCCGGCTACTGGAAGGCGA CGGGCAAGGACCGGGAGATCTTCAGGGGCAAGGCCCTCGTCGGCATGAAGAAGACGCTCGTCTTCTACACGGGGAGGGCGCCCAAGGGCGGCAAGACCGG CTGGGTCATGCACGAGTACCGCCTCGACGGCAAGCACGCCGCCGCCGCCGCCGGCAGCAGCAGCAGCCGCCTCATCCCCTCGATCAGAGCTGGCGCGTCA AAGGACGAGTGGGTGCTGTGCAGGGTGTTCAAGAAGAGCATCGAGCCGCCGGTTGTGGCTGCCGGCAAGAGGTCGTCGGGCTCGGGCGCATGCATG…	CCCACCTTTAATCTCCCCTTAACAACTCCACCACCACTCCCCCCCTCCGGACGAATCCGCCCGCAACGAGCCCAAAAGGTTAGCGTCCTCCTTTTCGATC TCCATCAGACCCGCACCCGTATGCTCTGATGGTTGTGCTACCTGTGATCTACTGATCTCTGTTTCTTTATGGCGCTCGCCATGTACTATCAGCCGCGCTG CATCGACGACGACCCAGCTTCGTCGTTGTTGCTTGTTTAAGTTTTTTGGTTCTTGATTATTGAAGTGCTTTGTACTGTTACCAATAATCTTCGTCAAGTC GTCGTTGTTTATGCTGACGAGTAGTACTTCGGCTTATCTTGTGTGTTTATGCATCTCAGGCTGTGATCGAACAAAGGGTTTAGACGGCGATCCTTG…
PvNAC7	Pavir.Aa01668.1	Chr01a	5.51	30562.92	22084735-22088847	AP13CTG24071	TAGTCGCTAGAACCTCCAGAGAATCGAATTGATCAAGAGAGGGTTGTATTGAATATATATACACAGCCTATACTACTACTACTACTACTGTTGTATTGAA AAAGGTCGGTCGATCTCGATCCATCATTCCGTGTAGCTGGCTAGGATTCTTCCAGCAACGAGAGCAGTTGGGGCCGGCCGGCCGCCGATGGCGTTGAGGG AGATCGAGTCGACGCTGCCCCCCGGGTTCAGGTTCTACCCGAGCGACGAGGAGCTGGTGTGCCACTACCTCCTCAAGAAGGTGGCCAACGAGCGCATCGC CCAGGGGACGCTCGTCGAGGTCGACCTCCACGCGCGCGAGCCATGGGAGCTCCCAGAGGTGGCGAAGCTGACGGCGAGCGAGTGGTACTTCTTCAG…	ATGGCGTTGAGGGAGATCGAGTCGACGCTGCCCCCCGGGTTCAGGTTCTACCCGAGCGACGAGGAGCTGGTGTGCCACTACCTCCTCAAGAAGGTGGCCA ACGAGCGCATCGCCCAGGGGACGCTCGTCGAGGTCGACCTCCACGCGCGCGAGCCATGGGAGCTCCCAGAGGTGGCGAAGCTGACGGCGAGCGAGTGGTA CTTCTTCAGCTTCCGCGACCGCAAGTACGCGACGGGGTCGCGCACCAACCGCGCCACCAAGACGGGCTACTGGAAGGCCACCGGCAAGGACCGCGAGGTG CGCCGCAGCGGCGGCGGCGCCGTCGTCGGCATGCGCAAGACGCTCGTCTTCTACCGCGGGAGGGCCCCCAACGGCGTCAAGTCCGGCTGGGTCATG…	TAGTCGCTAGAACCTCCAGAGAATCGAATTGATCAAGAGAGGGTTGTATTGAATATATATACACAGCCTATACTACTACTACTACTACTGTTGTATTGAA AAAGGTCGGTCGATCTCGATCCATCATTCCGTGTAGCTGGCTAGGATTCTTCCAGCAACGAGAGCAGTTGGGGCCGGCCGGCCGCCGATGGCGTTGAGGG AGATCGAGTCGACGCTGCCCCCCGGGTTCAGGTTCTACCCGAGCGACGAGGAGCTGGTGTGCCACTACCTCCTCAAGAAGGTGGCCAACGAGCGCATCGC CCAGGGGACGCTCGTCGAGGTCGACCTCCACGCGCGCGAGCCATGGGAGCTCCCAGGTCGGTTGTTCATCTGATCTACTCCTATCTCGATTGAATT…
PvNAC8	Pavir.Aa01694.1	Chr01a	5.87	22808.34	22340485-22341681	AP13ISTG77135	CCACCCCGTCACTATGACTAGCACGAACTACTACTACTCCACATTCATCTATCTCATCCCCTTTCAACCTCTTCGCCGCCGCAACTCGCATAAACTACAG CGAAGTTGCACTGCTAGTTAGCATGGGAGGAGCTACAAACCTACCTCCAGGTTTCCACTTCTTCCCCTCAGATGAAGATCTTGTCATCCATTTCCTCCGT CGCAAAGCGGCCAACCTCCCCTGCCGCCCTGACATCATCCCAACAGTTCTTCTGCAACACTACAACCCGTGGGAACTGAATGGCACCGCGCTGCAAGCTG GAAACCAGTGGTATTTCTTCAGCCATGCAGCACAAAGCAGGATCTCACCGAATGGGTACTGGAACCCTATTGGTGCTGATGAAACAGTGACAAGCA…	ATGGGAGGAGCTACAAACCTACCTCCAGGTTTCCACTTCTTCCCCTCAGATGAAGATCTTGTCATCCATTTCCTCCGTCGCAAAGCGGCCAACCTCCCCT GCCGCCCTGACATCATCCCAACAGTTCTTCTGCAACACTACAACCCGTGGGAACTGAATGGCACCGCGCTGCAAGCTGGAAACCAGTGGTATTTCTTCAG CCATGCAGCACAAAGCAGGATCTCACCGAATGGGTACTGGAACCCTATTGGTGCTGATGAAACAGTGACAAGCAGGGGCTGTGTTGTTGGCCTGAAGAAG ACGCTCATCTTCTGCACCGGCGAGCCTTCCAAGGGTTTCAAAACTAACTGGATCATGCATGAGTACCACCTTCAACAAGATGGAGGGTATAATGTC…	CCACCCCGTCACTATGACTAGCACGAACTACTACTACTCCACATTCATCTATCTCATCCCCTTTCAACCTCTTCGCCGCCGCAACTCGCATAAACTACAG CGAAGTTGCACTGCTAGTTAGCATGGGAGGAGCTACAAACCTACCTCCAGGTTTCCACTTCTTCCCCTCAGATGAAGATCTTGTCATCCATTTCCTCCGT CGCAAAGCGGCCAACCTCCCCTGCCGCCCTGACATCATCCCAACAGTTCTTCTGCAACACTACAACCCGTGGGAACTGAATGGTTTGCGCTCTCATCCAC CCACACCTCTCTACTTTTTCATGGTAAACATCGTGTACTTATAACAACTAATCCTCCAAGGCACCGCGCTGCAAGCTGGAAACCAGTGGTATTTCT…
PvNAC9	Pavir.Aa01831.1	Chr01a	4.68	36368.53	26224841-26225923	KanlCTG19704	ATGTCTTCGGTGGCGGGGATGCTAGGGCTCCCGCCCGGCGTCCACTTCCGGCCAGATGACGACGAGCTCGTCGAGTTCTACCTCCTCCCGCGCGCCCGCG GCGAGCCGGCCCCGTTCCCTGTTGGTGTGGTCGTCGTCGACGACGACGCGGCGGGCAGCACGCTGCCGTGGGAGCTGCTCGAGCGCCACGGCCGCGGCGC CGAGGACGAGGCCTACTTCTTGGTGCGCGGCAGCGGGGACGGCGGCGACGGCCAGGATAAGCGCGGCTGCGGCGGCGGCGGGACGTGGAAGTCCCAGAAG CGCCTCGCCCACGGCGGCGAGAAGGTGCGCTGGAGCCGGCACAACCTCAACCTGCACATGGGCCGTGGGGAGAGCGGCGGCAGCGTGGGGTGGGTG…	ATGTCTTCGGTGGCGGGGATGCTAGGGCTCCCGCCCGGCGTCCACTTCCGGCCAGATGACGACGAGCTCGTCGAGTTCTACCTCCTCCCGCGCGCCCGCG GCGAGCCGGCCCCGTTCCCTGTTGGTGTGGTCGTCGTCGACGACGACGCGGCGGGCAGCACGCTGCCGTGGGAGCTGCTCGAGCGCCACGGCCGCGGCGC CGAGGACGAGGCCTACTTCTTGGTGCGCGGCAGCGGGGACGGCGGCGACGGCCAGGATAAGCGCGGCTGCGGCGGCGGCGGGACGTGGAAGTCCCAGAAG CGCCTCGCCCACGGCGGCGAGAAGGTGCGCTGGAGCCGGCACAACCTCAACCTGCACATGGGCCGTGGGGAGAGCGGCGGCAGCGTGGGGTGGGTG…	ATGTCTTCGGTGGCGGGGATGCTAGGGCTCCCGCCCGGCGTCCACTTCCGGCCAGATGACGACGAGCTCGTCGAGTTCTACCTCCTCCCGCGCGCCCGCG GCGAGCCGGCCCCGTTCCCTGTTGGTGTGGTCGTCGTCGACGACGACGCGGCGGGCAGCACGCTGCCGTGGGAGCTGCTCGAGCGCCACGGCCGCGGCGC CGAGGACGAGGCCTACTTCTTGGTGCGCGGCAGCGGGGACGGCGGCGACGGCCAGGATAAGCGCGGCTGCGGCGGCGGCGGGACGTGGAAGTCCCAGAAG CGCCTCGCCCACGGCGGCGAGAAGGTGCGCTGGAGCCGGCACAACCTCAACCTGCACATGGGCCGTGGGGAGAGCGGCGGCAGCGTGGGGTGGGTG…
PvNAC10	Pavir.Aa02111.1	Chr01a	5.97	23574.44	34852519-34853228	AP13ISTG64337	ATGTCGACCAAGGCCGCCAAGGCCATCGGGCTCCCGCCCGGCCTCAACTTCCACCCCGACGACGACGAGCTCGTCGAGTTCTTCCTCCTGCCGACCGTCC GCGGCGAGCCAGCCTGGTTCCCGGGCGTCATCGTCGTCGATGACGACACCGCCGCTAACACGGTGCCCTGGAAGCTCCTGGAGCGCCACGGCCTGGCCGG CGACGACGAGGCCTACTTCTTCGTGCGCACCAAGCAGGACGCCAAGGAAGCCGCCCGTCAGGATCGCTACTGCGCCGGCGGCGCGAGGATCGAGTGGAAA AGGATCAACCTGAACCTGCAGATGGGCCGCGGCAAGAGCAGCGGCGGCGGCGGCAGCACGGGGTGGGTGATGCACGAGTACACGCTCACCGAGCCG…	ATGTCGACCAAGGCCGCCAAGGCCATCGGGCTCCCGCCCGGCCTCAACTTCCACCCCGACGACGACGAGCTCGTCGAGTTCTTCCTCCTGCCGACCGTCC GCGGCGAGCCAGCCTGGTTCCCGGGCGTCATCGTCGTCGATGACGACACCGCCGCTAACACGGTGCCCTGGAAGCTCCTGGAGCGCCACGGCCTGGCCGG CGACGACGAGGCCTACTTCTTCGTGCGCACCAAGCAGGACGCCAAGGAAGCCGCCCGTCAGGATCGCTACTGCGCCGGCGGCGCGAGGATCGAGTGGAAA AGGATCAACCTGAACCTGCAGATGGGCCGCGGCAAGAGCAGCGGCGGCGGCGGCAGCACGGGGTGGGTGATGCACGAGTACACGCTCACCGAGCCG…	ATGTCGACCAAGGCCGCCAAGGCCATCGGGCTCCCGCCCGGCCTCAACTTCCACCCCGACGACGACGAGCTCGTCGAGTTCTTCCTCCTGCCGACCGTCC GCGGCGAGCCAGCCTGGTTCCCGGGCGTCATCGTCGTCGATGACGACACCGCCGCTAACACGGTGCCCTGGAAGCTCCTGGAGCGCCACGGCCTGGCCGG CGACGACGAGGCCTACTTCTTCGTGCGCACCAAGCAGGACGCCAAGGAAGCCGCCCGTCAGGATCGCTACTGCGCCGGCGGCGCGAGGTGGGTCTCGCAG AGGCCCGTGTTCGGCGCTCGTGCATCGGCGGCGAGAGGATCGAGTGGAAAAGGATCAACCTGAACCTGCAGATGGGCCGCGGCAAGAGCAGCGGCG…
PvNAC11	Pavir.Aa02770.1	Chr01a	6.78	38738.02	58780856-58782518	AP13ISTG72765	ACCCCCATCTGGTTCTCCTGCTTGTCTCTAGGCTGTTGTTCACTTGTTCTTGCTCTGAAGCTGAGCACATCCAAGCAAAGCCAAGAGAAGGTTCCTTTCC AAGGTGAAGAAATATGCATTCGAGCTGCTCTCCTCTGACAGTGCCTCCGGGCTTCCGGTTCCACCCGACCGACGAGGAGCTCCTCTACTACTACCTGAGG AAGAAGGTCGCCTATGAGCCCATAGATCTTGATGTCATAAGGGAGATTGACCTCAACAAGCTTGAGCCATGGGACCTCAAAGATCGGTGCAGGATCGGGA CGGGGCCTCAGGACGAGTGGTACTTCTTCAGCCACAAGGACAAGAAGTACCCAACGGGGACACGCACGAACCGGGCCACCACGGCCGGGTTCTGGA…	ATGCATTCGAGCTGCTCTCCTCTGACAGTGCCTCCGGGCTTCCGGTTCCACCCGACCGACGAGGAGCTCCTCTACTACTACCTGAGGAAGAAGGTCGCCT ATGAGCCCATAGATCTTGATGTCATAAGGGAGATTGACCTCAACAAGCTTGAGCCATGGGACCTCAAAGATCGGTGCAGGATCGGGACGGGGCCTCAGGA CGAGTGGTACTTCTTCAGCCACAAGGACAAGAAGTACCCAACGGGGACACGCACGAACCGGGCCACCACGGCCGGGTTCTGGAAGGCGACGGGCCGGGAC AAGGCCATCTTCCTTGGCAACGCTGGGAGGAAGATCGGCCTGAGGAAGACGCTGGTGTTCTACACCGGCAGGGCACCCCACGGCAAGAAGACTGAT…	ACCCCCATCTGGTTCTCCTGCTTGTCTCTAGGCTGTTGTTCACTTGTTCTTGCTCTGAAGCTGAGCACATCCAAGCAAAGCCAAGAGAAGGTTCCTTTCC AAGGTATGTGCATGTACTTTCGTTTGTCCAGCGGGAAACTTATATAGTTAAGGTTGGAACTTGAATTTGAGCAGACTTGTGGTGTGATTTCTCAGGTGAA GAAATATGCATTCGAGCTGCTCTCCTCTGACAGTGCCTCCGGGCTTCCGGTTCCACCCGACCGACGAGGAGCTCCTCTACTACTACCTGAGGAAGAAGGT CGCCTATGAGCCCATAGATCTTGATGTCATAAGGGAGATTGACCTCAACAAGCTTGAGCCATGGGACCTCAAAGGTAACTGACAAATTCACACCAA…
PvNAC12	Pavir.Ab01037.1	Chr01b	6.49	39301.6	13640090-13641668	KanlSGLT54894	CTTGTCTCTAGGCTGTTGTTCACTTGTTCTTGCCCTGAAAGCTGAGCACATCCAAGCAAAGCCAAAGGGAAGGTGCCTTTCCAAGGTGAACAAGCATGCA TCCGGGCTGCTCTCCTCTGACCGTGCCTCCGGGCTTCCGGTTCCACCCGACCGACGAGGAGCTCCTCTACTACTACCTCAGGAAGAAGGTCGCCTATGAG CCCATAGATCTTGATGTCATAAGGGAGATTGACCTCAACAAGCTTGAGCCATGGGACCTCAAAGATCGGTGCAGGATCGGGACGGGGCCTCAGGATGAGT GGTACTTCTTCAGCCACAAGGACAAGAAGTACCCAACGGGGACACGCACGAACCGGGCCACCACGGCCGGGTTCTGGAAGGCGACGGGGAGGGACA…	ATGCATCCGGGCTGCTCTCCTCTGACCGTGCCTCCGGGCTTCCGGTTCCACCCGACCGACGAGGAGCTCCTCTACTACTACCTCAGGAAGAAGGTCGCCT ATGAGCCCATAGATCTTGATGTCATAAGGGAGATTGACCTCAACAAGCTTGAGCCATGGGACCTCAAAGATCGGTGCAGGATCGGGACGGGGCCTCAGGA TGAGTGGTACTTCTTCAGCCACAAGGACAAGAAGTACCCAACGGGGACACGCACGAACCGGGCCACCACGGCCGGGTTCTGGAAGGCGACGGGGAGGGAC AAGGCCATCTTCCTCGGCAACGCTGGGAGGAAGATCGGCCTGAGGAAGACGCTGGTGTTCTACACCGGCAGGGCACCCCACGGCAAGAAGACTGAC…	CTTGTCTCTAGGCTGTTGTTCACTTGTTCTTGCCCTGAAAGCTGAGCACATCCAAGCAAAGCCAAAGGGAAGGTGCCTTTCCAAGGTATGTACGTATAAC TTTTATTTGTTCAGTGGGAAACTTATATAAGGATGCAGGAACCTGATTTTGAGCAGACTTGTGGTGTGATTTCTCAGGTGAACAAGCATGCATCCGGGCT GCTCTCCTCTGACCGTGCCTCCGGGCTTCCGGTTCCACCCGACCGACGAGGAGCTCCTCTACTACTACCTCAGGAAGAAGGTCGCCTATGAGCCCATAGA TCTTGATGTCATAAGGGAGATTGACCTCAACAAGCTTGAGCCATGGGACCTCAAAGGTAAGTGATGACAAATTCGCATCAACCTGCTAACCATGCA…
PvNAC13	Pavir.Ab01268.1	Chr01b	4.74	38699.95	19681382-19682523	KanlCTG19704	ATGTCGTCGGTGGCGGGGATGCTAGGGCTCCCGACCGGCGTCCACTTCCGGCCCGACGACGACGAGCTCGTTGAGTTCTACCTCCTCCCGCGCGCCCGCG GCGAGCCAGCCCCGTTCCCTGCTGGTGTGGTCGTCGTCGATGACGACGCGGCGGGCAGCACGCTGCCGTGGGAGCTGCTCGACCGCCACGGCCGCGGCGC CGACGACGAGGCCTACTTCTTGGTGCCGGGGACGGCGACCGCCAGCAGGAAAAGCCCGGCGCCCGCCAGGACCCAGGAGCGCGGCTGCGGCGGCGGCGGG ACGTGGAAGTCCCAGAAGCGCCTCGCCCACGGCGGCTCACGCGTCGACGACGCCGGCGAGAAGGTGTGCTGGAGCCGGCACAACCTCAACCTGCAC…	ATGTCGTCGGTGGCGGGGATGCTAGGGCTCCCGACCGGCGTCCACTTCCGGCCCGACGACGACGAGCTCGTTGAGTTCTACCTCCTCCCGCGCGCCCGCG GCGAGCCAGCCCCGTTCCCTGCTGGTGTGGTCGTCGTCGATGACGACGCGGCGGGCAGCACGCTGCCGTGGGAGCTGCTCGACCGCCACGGCCGCGGCGC CGACGACGAGGCCTACTTCTTGGTGCCGGGGACGGCGACCGCCAGCAGGAAAAGCCCGGCGCCCGCCAGGACCCAGGAGCGCGGCTGCGGCGGCGGCGGG ACGTGGAAGTCCCAGAAGCGCCTCGCCCACGGCGGCTCACGCGTCGACGACGCCGGCGAGAAGGTGTGCTGGAGCCGGCACAACCTCAACCTGCAC…	ATGTCGTCGGTGGCGGGGATGCTAGGGCTCCCGACCGGCGTCCACTTCCGGCCCGACGACGACGAGCTCGTTGAGTTCTACCTCCTCCCGCGCGCCCGCG GCGAGCCAGCCCCGTTCCCTGCTGGTGTGGTCGTCGTCGATGACGACGCGGCGGGCAGCACGCTGCCGTGGGAGCTGCTCGACCGCCACGGCCGCGGCGC CGACGACGAGGCCTACTTCTTGGTGCGTAGCAGCGGGGACGGCGACCGCCAGCAGGAAAAGCCCGGCGCCCGCCAGGACCCAGGAGCGCGGCTGCGGCGG CGGCGGGACGTGGAAGTCCCAGAAGCGCCTCGCCCACGGCGGCTCACGCGTCGACGACGCCGGCGAGAAGGTGTGCTGGAGCCGGCACAACCTCAA…
PvNAC14	Pavir.Ab01763.1	Chr01b	6.78	63754.64	34144541-34149729	AP13_model_12934.m00002	ATGGTGAGGCTCCCGACCGGCGTCCACTTCCGGCCCGACGACGACGAGCTCGTTGAGTTCTACCTCCTCCCGCGCGCCCGCGGCGAGCCAGCCCCGTTCC CTGCTGGTGTGGTCGTCGTCGATGACGACGCGGCGGGCAGCACGCTGCCGTGGGAGCTGCTCGACCGCCACGGCCGCGGCGCCGACGACGAGGCCTACTT CTTGGTGCGTAGCAGCGGGGACGGCGACCGCCAGCAGGAAAAGCCCGGCGCCCGCCAGGACCCAGGAGCGCGGCTGCGGCGGCGGCGGGACGTGCACCCG GATCCGGCCACACCCGCCAGCCAGAGACCGATAGGTGGGTCCCACGGGCAGGCGCCCCACCCAGGCAGAGGCCTTGACCCGCCCGGGAGCGCGGCC…	ATGGTGAGGCTCCCGACCGGCGTCCACTTCCGGCCCGACGACGACGAGCTCGTTGAGTTCTACCTCCTCCCGCGCGCCCGCGGCGAGCCAGCCCCGTTCC CTGCTGGTGTGGTCGTCGTCGATGACGACGCGGCGGGCAGCACGCTGCCGTGGGAGCTGCTCGACCGCCACGGCCGCGGCGCCGACGACGAGGCCTACTT CTTGGTGCGTAGCAGCGGGGACGGCGACCGCCAGCAGGAAAAGCCCGGCGCCCGCCAGGACCCAGGAGCGCGGCTGCGGCGGCGGCGGGACGTGCACCCG GATCCGGCCACACCCGCCAGCCAGAGACCGATAGGTGGGTCCCACGGGCAGGCGCCCCACCCAGGCAGAGGCCTTGACCCGCCCGGGAGCGCGGCC…	ATGGTGAGGTACCGGTGGCGGGATGCCGCGGGCCACAGGACGTGGAGAACAATTGGTGGCCCATGAATGGGGGTGGGGGAGTCACACATCGAGCTCTCGA CACCCAGCAGTGTTTGGCTACTGTACCTCGCTCCTTTTGTATGACCGGGTTATATTTTGACCCATCTCTGGAAAAAAATCAGAGCGTTCCTACAAATCGA CCGTTTTTGTAGTAGTGGCTGCGATTCGTGGGCCCCTCGCTCGTGGACTGGTGCCTTTAGGTGACAATCCGTGATTGCATCGCCTCCCCATGCTAGATCT GCCGCTATTCATATTGTATATTTTTAACAAATTTGTAAAACCACACTAATTTTGCATGACTATCAAAGAACAGCAATTCTTAGGATCAGTTTTTTA…
PvNAC15	Pavir.Ab01826.1	Chr01b	4.69	38625	35546787-35548160	KanlCTG19704	CTACGGGAGGAAGCAGAGCGGCGCCATGGAGGTCCCGCGCGCGCTCGGCCTCCCGCCGGGCTTCCTCTTCGCTCCCGAGGACGGCGACGTCGTGGCGAGC TACCTCCTCCCCCGCGTCCTGGGCCAGCCGCTCCCGCTGGACGGGCTCATCCTCGACGACGACCCGCTGAGCGCGCCGCCGTGGGAGCTCCTCGAGCGGA ACGGGCGCAGGGAGGACGCCTTCTTCTTCGCGCTGGGCCAGGCGAAGACCAGCAAGGGCTCGCGGCAGAAGCGCACCTGCGCGGGCGGCGGGTTCTGGAA CGGGGAGAGGACCTGCGCCGACGGCCAGAAGCTGCGCGTCGGCGCGGAGGTGGTGGAGTGGCGGAAGAGGGCGCTCAGCTTCCAGCACGCCGGCGA…	ATGGAGGTCCCGCGCGCGCTCGGCCTCCCGCCGGGCTTCCTCTTCGCTCCCGAGGACGGCGACGTCGTGGCGAGCTACCTCCTCCCCCGCGTCCTGGGCC AGCCGCTCCCGCTGGACGGGCTCATCCTCGACGACGACCCGCTGAGCGCGCCGCCGTGGGAGCTCCTCGAGCGGAACGGGCGCAGGGAGGACGCCTTCTT CTTCGCGCTGGGCCAGGCGAAGACCAGCAAGGGCTCGCGGCAGAAGCGCACCTGCGCGGGCGGCGGGTTCTGGAACGGGGAGAGGACCTGCGCCGACGGC CAGAAGCTGCGCGTCGGCGCGGAGGTGGTGGAGTGGCGGAAGAGGGCGCTCAGCTTCCAGCACGCCGGCGACAAGGGCAGCACCGGGTGGGTGATG…	CTACGGGAGGAAGCAGAGCGGCGCCATGGAGGTCCCGCGCGCGCTCGGCCTCCCGCCGGGCTTCCTCTTCGCTCCCGAGGACGGCGACGTCGTGGCGAGC TACCTCCTCCCCCGCGTCCTGGGCCAGCCGCTCCCGCTGGACGGGCTCATCCTCGACGACGACCCGCTGAGCGCGCCGCCGTGGGAGCTCCTCGAGCGGA ACGGGCGCAGGGAGGACGCCTTCTTCTTCGCGCTGGGCCAGGCGAAGACCAGCAAGGGCTCGCGGCAGAAGCGCACCTGCGCGGGCGGCGGGTTCTGGAA CGGGGAGAGGACCTGCGCCGACGGCCAGAAGCTGCGCGTCGGCGCGGAGGTGGTGGAGTGGCGGAAGAGGGCGCTCAGCTTCCAGCACGCCGGCGA…
PvNAC16	Pavir.Ab01921.1	Chr01b	5.7	22723.1	37273105-37274253	AP13CTG16310	CTCTCTTCAACGAGCTAGCAGCCCAACACACTCATATGCTTCCTATAAGACTACCACCCCGTCACCATGACTAGCATGAATTGCTACTCCACATTCATCC CATCCCCTTTCAACCGCTTCGCCGCCGCAGCTCGCATAAACTAGAGCGAAGTTGCTTGCACTGCTAGCATGGGAGGAGCCACCAACCTACCTCCAGGTTT CCACTTCTTCCCCTCAGATGAAGATCTTGTCATCCATTTCCTCCGTCGCAAAGCGGCCAACCTCCCATGCCGCCCTGACATCATCCCAACAGTTTTTCTG CAACACTACAACCCGTGGGAACTGAATGGCACTGCACTGCAAGCTGGAAACCAGTGGTATTTCTTCAGCCATGCGGCACAAAGCAGGATTTCACCG…	ATGGGAGGAGCCACCAACCTACCTCCAGGTTTCCACTTCTTCCCCTCAGATGAAGATCTTGTCATCCATTTCCTCCGTCGCAAAGCGGCCAACCTCCCAT GCCGCCCTGACATCATCCCAACAGTTTTTCTGCAACACTACAACCCGTGGGAACTGAATGGCACTGCACTGCAAGCTGGAAACCAGTGGTATTTCTTCAG CCATGCGGCACAAAGCAGGATTTCACCGAATGGGTACTGGAGCCCTATTGGTGCTGATGAAACAGTGACAAGCAGTGGCTGTGTTGTTGGCCTGAAGAAG ACGCTCATCTTCTGCACCGGCGAACCTTCCAAGGGTTTCAAAACTAACTGGATCATGCATGAGTACCACCTTCAAGATGGAGGGTATAATGTCAGC…	CTCTCTTCAACGAGCTAGCAGCCCAACACACTCATATGCTTCCTATAAGACTACCACCCCGTCACCATGACTAGCATGAATTGCTACTCCACATTCATCC CATCCCCTTTCAACCGCTTCGCCGCCGCAGCTCGCATAAACTAGAGCGAAGTTGCTTGCACTGCTAGCATGGGAGGAGCCACCAACCTACCTCCAGGTTT CCACTTCTTCCCCTCAGATGAAGATCTTGTCATCCATTTCCTCCGTCGCAAAGCGGCCAACCTCCCATGCCGCCCTGACATCATCCCAACAGTTTTTCTG CAACACTACAACCCGTGGGAACTGAATGGTTTGCATTCTCATCCACCTCTCTACTTTCATGGTAAATATCATGTACTGATAAAAGATAATCCGCCA…
PvNAC17	Pavir.Ab02181.1	Chr01b	4.97	44166.23	42367634-42371225	AP13CTG31466	GCATTACAGCGGTGGGTGGCGGTGGCAGCCGCGCTCCAGGGTTCCCGAGGCAAAAAGCAGGCGCGGGGCCCGGGAAGCAGAGAGACCTGCCAAGGGGAGG AAGATACAAGACAGGGCTCCGCGTCTCCCGGCCCGCGAGCGCGAGCGCGTAGCCTTCCCGGTTCCCGCCCTGCCGCGCGAGCTTTCCCGCCTTCCCACTG CGAGGAGGAGTGAGAGGGGAGGGGGAGGCGGCGTTATATTTGCTCGGCGTGGGGGCCAATCCGAGTCCGACCGACCGCGCACGCCACCGGGCCGAGCACA GGGGAGCGGCAGGCAGGAGGCACCGTTCCGCCGCCGCCAGCCACGCCGTCCCGTCTCCGCCAACGCGGGCGCGGCGCGGCCGAACGCCGGAGCGGA…	ATGGCGCGGTCATGGCTGATAACTGGCAGGGGCATTGCTAAGAAGATAAGATACACAGCTCTACTGCTAATCACAAATAGTGAGTTGATTGCAGAAGCAC AGAGGGAATGTCCGAACTGCAGTCATGTCATCGATAACAGTGATGTTGCCATGCAGTGGCCTGGGCTTCCTGCTGGAGTCAAGTTTGATCCATCTGATTC GGAGTTGCTTGAACATTTAGAAGGAAAAATTGGCCTGGGAGGTTTGAAGCCACATGTGCTCATTGATGAATTTATTCCAACCATAGATAACGATGAAGGA ATCTGCTATTCACATCCTGAAAATCTTCCTGGTATCAAAACAGATGGTACCAATGCTCATTTCTTCCATAGACTTTCAAAAGCCTATAATTGTGGC…	GCATTACAGCGGTGGGTGGCGGTGGCAGCCGCGCTCCAGGGTTCCCGAGGCAAAAAGCAGGCGCGGGGCCCGGGAAGCAGAGAGACCTGCCAAGGGGAGG AAGATACAAGACAGGGCTCCGCGTCTCCCGGCCCGCGAGCGCGAGCGCGTAGCCTTCCCGGTTCCCGCCCTGCCGCGCGAGCTTTCCCGCCTTCCCACTG CGAGGAGGAGTGAGAGGGGAGGGGGAGGCGGCGTTATATTTGCTCGGCGTGGGGGCCAATCCGAGTCCGACCGACCGCGCACGCCACCGGGCCGAGCACA GGGGAGCGGCAGGCAGGAGGCACCGTTCCGCCGCCGCCAGCCACGCCGTCCCGTCTCCGCCAACGCGGGCGCGGCGCGGCCGAACGCCGGAGCGGA…
PvNAC18	Pavir.Ab02337.1	Chr01b	5.51	29985.25	44123605-44126719	AP13ISTG74162	TAAGTAGCTAGAACCTCCAGAGAATCGAATTGATAGAGATTCAAGAGGATACACAGCCTATACTGTTGTATTGAAAAAGGTGGGTCAATCTCGATCCATC ATCATTCCGTATAGCTGCTGCCTAGGATTCTCTTCCAGTCCAGCAGCAGCTAGCGCGCAGTTTAATTAGTTGGGGCCGGCCGGCCGGCGATGGCGTTGAG GGAGATCGAGTCGACGCTTCCCCCCGGGTTCAGGTTCTACCCGAGCGACGAGGAGCTGGTGTGCCACTACCTCCTCAAGAAGGTGGCCAACGAGCGCATC GCCCAGGGGACGCTCGTCGAGGTCGACCTCCACGCGCGCGAGCCATGGGAGCTCCCAGAGGTGGCGAAGCTGACGGGCAGCGAGTGGTACTTCTTC…	ATGGCGTTGAGGGAGATCGAGTCGACGCTTCCCCCCGGGTTCAGGTTCTACCCGAGCGACGAGGAGCTGGTGTGCCACTACCTCCTCAAGAAGGTGGCCA ACGAGCGCATCGCCCAGGGGACGCTCGTCGAGGTCGACCTCCACGCGCGCGAGCCATGGGAGCTCCCAGAGGTGGCGAAGCTGACGGGCAGCGAGTGGTA CTTCTTCAGCTTCCGCGACCGCAAGTACGCGACGGGGTCGCGCACCAACCGCGCCACCAAGACGGGCTACTGGAAGGCCACCGGCAAGGACCGCGAGGTG CGCAGCGGCGGCGCCGTCGTCGGCATGCGCAAGACGCTCGTCTTCTACCGCGGGAGGGCCCCCAACGGCGTCAAGTCCGGCTGGGTCATGCACGAG…	TAAGTAGCTAGAACCTCCAGAGAATCGAATTGATAGAGATTCAAGAGGATACACAGCCTATACTGTTGTATTGAAAAAGGTGGGTCAATCTCGATCCATC ATCATTCCGTATAGCTGCTGCCTAGGATTCTCTTCCAGTCCAGCAGCAGCTAGCGCGCAGTTTAATTAGTTGGGGCCGGCCGGCCGGCGATGGCGTTGAG GGAGATCGAGTCGACGCTTCCCCCCGGGTTCAGGTTCTACCCGAGCGACGAGGAGCTGGTGTGCCACTACCTCCTCAAGAAGGTGGCCAACGAGCGCATC GCCCAGGGGACGCTCGTCGAGGTCGACCTCCACGCGCGCGAGCCATGGGAGCTCCCAGGTCGGTCGTCTCGGTAGATCTAGCTAGCTAGTAGTATC…
PvNAC19	Pavir.Ab02919.1	Chr01b	5.12	44789.12	51658896-51662557	AlamCTG00695	ATGGCGACGACGTCCGCGGCGTTGCAGCTGGCAGGGGCGCGTGGCGAGCTCGGGGTGGTGCCAGGGAGGGCGGTTTCGGGGAAAACCGGGGGCGTGGAGG CGGGTTCGGCCAAGGGCGTGGCGCGTGGCCGGCCAGGTGTCGACGCCGGCGTTGTTGATGAGTGGCCTGGTTTGCCAAAAGGCGTGAAATTTGATCCATC AGACCAGGAATTGCTGTGGCATTTGCTAGCGAAAATTGGGAAAGTGGGTGTCAAACCTCATCCATTTATCGATGAATTTATTCCCACTATTGATTCAAAT GAAGGCTTATGCTGTACTCATCCGCAGAAACTCCCAGGAGTTAAGCAGGATGGAAGTGTATCACACTTCTTCCACAGAACATTTAAGGCCTACACC…	ATGGCGACGACGTCCGCGGCGTTGCAGCTGGCAGGGGCGCGTGGCGAGCTCGGGGTGGTGCCAGGGAGGGCGGTTTCGGGGAAAACCGGGGGCGTGGAGG CGGGTTCGGCCAAGGGCGTGGCGCGTGGCCGGCCAGGTGTCGACGCCGGCGTTGTTGATGAGTGGCCTGGTTTGCCAAAAGGCGTGAAATTTGATCCATC AGACCAGGAATTGCTGTGGCATTTGCTAGCGAAAATTGGGAAAGTGGGTGTCAAACCTCATCCATTTATCGATGAATTTATTCCCACTATTGATTCAAAT GAAGGCTTATGCTGTACTCATCCGCAGAAACTCCCAGGAGTTAAGCAGGATGGAAGTGTATCACACTTCTTCCACAGAACATTTAAGGCCTACACC…	ATGGCGACGACGTCCGCGGCGTTGCAGCTGGCAGGGGCGCGTGGCGAGCTCGGGGTGGTGCCAGGGAGGGCGGTTTCGGGGAAAACCGGGGGCGTGGAGG CGGGTTCGGCCAAGGGCGTGGCGCGTGGCCGGCCAGGTGTCGACGCCGGCGTATGGCGCCGTCATGGCGAGAAACAGAGAGACGAGGGAGGAGAGAAATG GTGGTGATGCCAGTTTTGTAAATAAAACGAAGTCCAAAGTCCTGTTTGTAAACTCAGTTTTTCTTCTTCCTGTCCTCAAATGAAAAACTTTTGAATACCT TTTTTGTTCAAAATTTCAAGATCTACAACTTTTGTTTCAGTCACTTTTTCATTTGAGCAACGGATTTGAAGTTATTTTATTTCTTTGTAAATGTAC…
PvNAC20	Pavir.Ab02998.1	Chr01b	8.90	43573.40	52368364-52370597	AP13CTG09508	ATGGATGAGATCAGAAGTGATGACATGGAGAAGCAAGATGAAGTTATGCTACCTGGCTTTAGATTTCATCCAACAGATGAAGAGCTCGTCAGGTTCTACC TTAAAAGAAAAATCCAGCAGAAGTCTCTCCCGATCGAGCTCATCAGGCAGCTGGATATCTACAAGTATGATCCATGGGATCTCCCAAAACTAGCGAGTAC TGGAGAGAAGGAATGGTATTTCTACTGTCCAAGGGATAGGAAGTACCGGAACAGCACAAGGCCGAACAGGGTAACTGGAGCAGGGTTCTGGAAAGCCACT GGAACTGATAGGCCAATTTACTCTTCTGATGGGAGCAAGTGCATCGGCCTGAAGAAGTCTCTTGTCTTCTACAAAGGTAGAGCAGCCAAAGGGGTC…	ATGGATGAGATCAGAAGTGATGACATGGAGAAGCAAGATGAAGTTATGCTACCTGGCTTTAGATTTCATCCAACAGATGAAGAGCTCGTCAGGTTCTACC TTAAAAGAAAAATCCAGCAGAAGTCTCTCCCGATCGAGCTCATCAGGCAGCTGGATATCTACAAGTATGATCCATGGGATCTCCCAAAACTAGCGAGTAC TGGAGAGAAGGAATGGTATTTCTACTGTCCAAGGGATAGGAAGTACCGGAACAGCACAAGGCCGAACAGGGTAACTGGAGCAGGGTTCTGGAAAGCCACT GGAACTGATAGGCCAATTTACTCTTCTGATGGGAGCAAGTGCATCGGCCTGAAGAAGTCTCTTGTCTTCTACAAAGGTAGAGCAGCCAAAGGGGTC…	ATGGATGAGATCAGAAGTGATGACATGGAGAAGCAAGATGAAGTTATGCTACCTGGCTTTAGATTTCATCCAACAGATGAAGAGCTCGTCAGGTTCTACC TTAAAAGAAAAATCCAGCAGAAGTCTCTCCCGATCGAGCTCATCAGGCAGCTGGATATCTACAAGTATGATCCATGGGATCTCCCAAGTAAGCATCGATG CATCTCTTCCCCTTGCTAACTGTGATCTGTTTCTCTGCTCAAATCATTAAAGAACTAAGAAACCTGTTTGTTTTAAGAATTAAGATTAGACTATTTTGCT ACATGATGCTTTTTTTTGTACAAGAAGCGTGGATCATGCATGATTTTATCTTGCGCTCTTGTTGATACTATGCATCTTAGTAAATCTTCAGAAACT…
PvNAC21	Pavir.Ab03009.1	Chr01b	4.59	69392.4	52434493-52438671	AP13CTG02209	CGCGTGTACAGCACCATGGGAAGTTTCCTACACCGATACGGATATGCCGTGGGCCCTGCCTAAGGATTCTAGAAGACTGTCCGGGCCAGGCCTCGGGGGA CGGACGCGGTTGGGTGCACGGCGGGCCTGACCGACGGGAGCGGGCAGGACGAGACAAGCAGGCAACTACCACACCGCGGCGGCGGACCCTCTTCTTCTCT TCGTCTCCCTCACGCCAAAGCCAAAGACTTGGGTTGGTTCGCCCAGCCGCATCCACCTCCTCCCCCTCCCCCTCTCACGCCCACCACCACAGGCACACCC AAACCCTAGCTAGCAATCCCGATCCCACCCCAACCCAATCCGCCCCGCCCACAAAGTCATGCGAGATCACCCGACATCCTAGGCCCCCCAACCCTA…	ATGAGCACCAGCCTGTCCCCGCCCGACTCCTCGCCGCCGCCGGCTGAGGTCCCCCTCGCCCCGGGCTTCCGCTTCCACCCCACCGACGAGGAGCTCGTCT CCTACTACCTCCGCCGCCGCGTCCTCGGCCGCCGCCTCCGCGTCGACGCCATCGCCGAGGTCGACCTCTACCGCCTCGAGCCCTGGGACCTCCCCTCCCT CTCCCGCATCCGGAGCCGCGATGCCCAGTGGTACTTCTTCGCGCGCCTCGACCGCAAGGTCGCCGGGGCCGGCGCCGGCGGCCGGGGAGGCCCGGGGAAC AGGACCAACCGCGCCACGCCGCGGGGATACTGGAAGACCACCGGAAAGGACCGCGAGGTCTACCACCGCGGCAAGCCCGTCGGGATGAAGAAGACG…	CGCGTGTACAGCACCATGGGAAGTTTCCTACACCGATACGGATATGCCGTGGGCCCTGCCTAAGGATTCTAGAAGACTGTCCGGGCCAGGCCTCGGGGGA CGGACGCGGTTGGGTGCACGGCGGGCCTGACCGACGGGAGCGGGCAGGACGAGACAAGCAGGCAACTACCACACCGCGGCGGCGGACCCTCTTCTTCTCT TCGTCTCCCTCACGCCAAAGCCAAAGACTTGGGTTGGTTCGCCCAGCCGCATCCACCTCCTCCCCCTCCCCCTCTCACGCCCACCACCACAGGCACACCC AAACCCTAGCTAGCAATCCCGATCCCACCCCAACCCAATCCGCCCCGCCCACAAAGTCATGCGAGATCACCCGACATCCTAGGCCCCCCAACCCTA…
PvNAC22	Pavir.Ba00246.1	Chr02a	5.11	31914.16	2983732-2985525	AP13ISTG74381	ACCCCGCTCCAATTCACACCCAATCGCCATTCCAAGCAGCTCACAGCTAGCTAGCTCCCATTCCGATCCATCAAGAGCTGAAGGCGCCAAGCAGCAGCAG CAGCAGCAGCAGCCATGTCGGAGGTGTCGGTGATGAACCCGGGCGAGGAGGAGCCGCGCCTGGTGTTGCCGCCGGGGTTCCGCTTCCACCCCACCGATGC GGAGGTCGTCGTCGACTACCTCACGCCCAAGGCGCTCGACGGCAGCTTCTCCTGCGTCGTCATCTCCGACGTCGACCTCAACAAGACCGAGCCGTGGGAT CTCCCGGGCAAGGCGAAGATGGGGGAGAAGGAGTGGTACTTCTTCTGCCACAAGGACCGCAAGTACCCGACGGGGATGCGCACCAACCGGGCCACC…	ATGTCGGAGGTGTCGGTGATGAACCCGGGCGAGGAGGAGCCGCGCCTGGTGTTGCCGCCGGGGTTCCGCTTCCACCCCACCGATGCGGAGGTCGTCGTCG ACTACCTCACGCCCAAGGCGCTCGACGGCAGCTTCTCCTGCGTCGTCATCTCCGACGTCGACCTCAACAAGACCGAGCCGTGGGATCTCCCGGGCAAGGC GAAGATGGGGGAGAAGGAGTGGTACTTCTTCTGCCACAAGGACCGCAAGTACCCGACGGGGATGCGCACCAACCGGGCCACCGCCAGCGGGTACTGGAAG GCGACGGGGAAGGACAAGGAGATCTACCGCGGCCGCGGCGTCCTCGTCGGCATGAAGAAGACGCTCGTCTTCCACACGGGGCGCGCCCCGCGCGGG…	ACCCCGCTCCAATTCACACCCAATCGCCATTCCAAGCAGCTCACAGCTAGCTAGCTCCCATTCCGATCCATCAAGAGCTGAAGGCGCCAAGCAGCAGCAG CAGCAGCAGCAGCCATGTCGGAGGTGTCGGTGATGAACCCGGGCGAGGAGGAGCCGCGCCTGGTGTTGCCGCCGGGGTTCCGCTTCCACCCCACCGATGC GGAGGTCGTCGTCGACTACCTCACGCCCAAGGCGCTCGACGGCAGCTTCTCCTGCGTCGTCATCTCCGACGTCGACCTCAACAAGACCGAGCCGTGGGAT CTCCCGGGTAATTAATATAAGCTTAGCTTAATTAGGTTGATGAATGAATCTCTAATTCTTCAATTCCTTAGCTTCCCCCCATGGCCGAGCCGAGCT…
PvNAC23	Pavir.Ba00642.1	Chr02a	8.66	42774.91	8117432-8120210	AP13CTG21412	TTCCCCTGCCCGCCCGCGCCTCCGTCTCCGGCCGGCTCGCTCTCCTCCATCGCCACCTCCCCCTCGGCGAAACCACCAGAAATCCCCGCGCGGATCACTC GCCCGCCGGCCCTGCTCTCGGCTCGCTCGTCCCAACCGACAGCGTAACAAACCCCGGCCGTGCTCGTCGCTGTCTGCTCCTTCATCACACTAGAAGCTCT GCCAGAGCTGCAGGATCCATCCATCCCGCGGGTGATGAGGTCCATGGAGAGCACGGACTCGTCGTCCGGCTCGGCGCCACCGCGGCGGCGGCAGCAGCAG CAGCCGGGATCGGCGCCGGACCTCCCGCCGGGGTTCCGGTTCCACCCCACGGACGAGGAGCTCGTCGTCCACTACCTCAAGAAGAAGGCCGCCTCC…	ATGAGGTCCATGGAGAGCACGGACTCGTCGTCCGGCTCGGCGCCACCGCGGCGGCGGCAGCAGCAGCAGCCGGGATCGGCGCCGGACCTCCCGCCGGGGT TCCGGTTCCACCCCACGGACGAGGAGCTCGTCGTCCACTACCTCAAGAAGAAGGCCGCCTCCGCGCCGCTGCCCGTCGCCATTATCGCCGAGGTCGACCT CTACAAGTTCGACCCGTGGGAGCTCCCTGATAAGGCGACCTTCGGGGAGCACGAGTGGTACTTCTTCAGCCCGAGGGACCGCAAGTACCCCAACGGAGCG CGGCCGAACCGGGCGGCGACGTCTGGCTACTGGAAGGCCACCGGCACCGACAAGCCCATCCTGGCATCCACCGGCAGCCGCGAGAAGGTCGGCGTC…	TTCCCCTGCCCGCCCGCGCCTCCGTCTCCGGCCGGCTCGCTCTCCTCCATCGCCACCTCCCCCTCGGCGAAACCACCAGAAATCCCCGCGCGGATCACTC GCCCGCCGGCCCTGCTCTCGGCTCGCTCGTCCCAACCGACAGCGTAACAAACCCCGGCCGTGCTCGTCGCTGTCTGCTCCTTCATCACACTAGAAGCTCT GCCAGAGCTGCAGGATCCATCCATCCCGCGGTAAGCTAACTGCCTGGCGGTTGGGTGGCACAAGGGCTTGCCGTGCTTGTTGCGTGTGCGTATATATAGT CTGGTAGATCCATCTGCTGATCTGGTGTTGGTGCTCGCTGGAGGGTGATGAGGTCCATGGAGAGCACGGACTCGTCGTCCGGCTCGGCGCCACCGC…
PvNAC24	Pavir.Ba01384.1	Chr02a	6.61	37447.96	17627073-17629252	AP13ISTG58386	ATGACTGTGTCCGCGTCTGTGTCGGCCCCAGCTGACGACGCCGGCCGGCGATCGCCAGAAAAAAAACTACTTATAAGGGGGTCGCTGGTAAAGGCACCGA TCCGCAGCAGCGCGCAAAGAGGAGCGAGCAAGCAAGGTGTCTTTAGCCACACCCCGTCCGTGGCGCGCCTGTGCAGAAGGGACGATCGATCGCCGCTTGA TTCCCCGGCCAGCAGCAGCTTGATCGGTCGATCACCGGCCGCGCCCGGGCCGGCGGCATCATCGTCGTCGACGACGACGACCCTAGGAATGGCGCCGGTG GGGCTCCCGCCGGGGTTCCGGTTCCACCCGACGGACGAGGAGCTGGTGAACTACTACCTGAAGCGCAAGATCCACGGGTTCAAGATCGAGCTCGAC…	ATGACTGTGTCCGCGTCTGTGTCGGCCCCAGCTGACGACGCCGGCCGGCGATCGCCAGAAAAAAAACTACTTATAAGGGGGTCGCTGGTAAAGGCACCGA TCCGCAGCAGCGCGCAAAGAGGAGCGAGCAAGCAAGGTGTCTTTAGCCACACCCCGTCCGTGGCGCGCCTGTGCAGAAGGGACGATCGATCGCCGCTTGA TTCCCCGGCCAGCAGCAGCTTGATCGGTCGATCACCGGCCGCGCCCGGGCCGGCGGCATCATCGTCGTCGACGACGACGACCCTAGGAATGGCGCCGGTG GGGCTCCCGCCGGGGTTCCGGTTCCACCCGACGGACGAGGAGCTGGTGAACTACTACCTGAAGCGCAAGATCCACGGGTTCAAGATCGAGCTCGAC…	ATGACTGTGTCCGCGTCTGTGTCGGCCCCAGCTGACGACGCCGGCCGGCGATCGCCAGAAAAAAAACTACTTATAAGGGGGTCGCTGGTAAAGGCACCGA TCCGCAGCAGCGCGCAAAGAGGAGCGAGCAAGCAAGGTGTCTTTAGCCACACCCCGTCCGTGGCGCGCCTGTGCAGAAGGGACGATCGATCGCCGCTTGA TTCCCCGGCCAGCAGCAGCTTGATCGGTCGATCACCGGCCGCGCCCGGGCCGGCGGCATCATCGTCGTCGACGACGACGACCGTCGCCGCCAATCGACGA TATACATAGCTAGGAATGGCGCCGGTGGGGCTCCCGCCGGGGTTCCGGTTCCACCCGACGGACGAGGAGCTGGTGAACTACTACCTGAAGCGCAAG…
PvNAC25	Pavir.Ba01386.1	Chr02a	8.69	25486.5	17633211-17635788	AP13ISTG74539	GCGACGGAAGGGAAAGACAAAGGGTAAAGACAAAGAGAAAGATCAGCAAGAAAGGAGGCAGCGAACTTGGAGGCCATGGCGCCGGCTGATCTCCCGCCAG GCTTTAGGTTCCATCCAACTGACGAGGAGCTTGTGAACTACTACCTCAAGAGGAAGGTCCATGGTCTCAGCATCGAGCTCGACATAATCCCTGAGGTAGA CCTCTACAAATGTGAGCCCTGGGAGCTAGCAGAGAAATCATTCCTGCCTAGCAGAGACTCCGAGTGGTACTTCTTTGGGCCAAGGGATAGGAAGTACCCA AATGGATGCCGCACGAACCGTGCAACCCAGGCAGGATACTGGAAATCAACAGGCAAAGATCGGCGGGTCAGCTACCAGAACAGACCGATTGGCATG…	ATGGCGCCGGCTGATCTCCCGCCAGGCTTTAGGTTCCATCCAACTGACGAGGAGCTTGTGAACTACTACCTCAAGAGGAAGGTCCATGGTCTCAGCATCG AGCTCGACATAATCCCTGAGGTAGACCTCTACAAATGTGAGCCCTGGGAGCTAGCAGAGAAATCATTCCTGCCTAGCAGAGACTCCGAGTGGTACTTCTT TGGGCCAAGGGATAGGAAGTACCCAAATGGATGCCGCACGAACCGTGCAACCCAGGCAGGATACTGGAAATCAACAGGCAAAGATCGGCGGGTCAGCTAC CAGAACAGACCGATTGGCATGAAGAAGACATTGGTCTACTACAAGGGTCGAGCTCCTCAGGGTCTGAGGACCAACTGGGTGATGCATGAGTACCGC…	GCGACGGAAGGGAAAGACAAAGGGTAAAGACAAAGAGAAAGATCAGCAAGAAAGGAGGCAGCGAACTTGGAGGCCATGGCGCCGGCTGATCTCCCGCCAG GCTTTAGGTTCCATCCAACTGACGAGGAGCTTGTGAACTACTACCTCAAGAGGAAGGTCCATGGTCTCAGCATCGAGCTCGACATAATCCCTGAGGTAGA CCTCTACAAATGTGAGCCCTGGGAGCTAGCAGGTAACCTGAAACCAAAGTTCATTCAGTTGCTCATCCTGAGAACTCATCTTTCCTGACTGAAATTGAGA TATCTTTGTTTTGGAAGAGAAATCATTCCTGCCTAGCAGAGACTCCGAGTGGTACTTCTTTGGGCCAAGGGATAGGAAGTACCCAAATGGATGCCG…
PvNAC26	Pavir.Ba01665.1	Chr02a	9.65	33383.01	21356043-21358129	AP13CTG23992	ATGGCCTTAGCAGTTATGTTCTCAAGGCACGGCCGGGCAAAGCTCGGTGAAAAAGAGTGGTATTTCTTCAGCCTAAGGGACAGAAAGTACCCAACCGGTG TGCGAACAAATCGCGCAACTAATGCTGGTTACTGGAAGACAACAGGCAAGGATAAAGAAATCTACACCGGGCAACTACCAGCGACACCGGAGCTAGTAGG GATGAAGAAAACCCTGGTGTTCTACAAAGGAAGAGCTCCTCGGGGTGAGAAGACCAACTGGGTCATGCATGAGTATCGCCTGCACTCCAAATCAACCCCC AAGTCTAACAAGGACGAGTGGGTGGTGTGCCGGGTCTTCGCCAAGAGCGCCGGCGCCAAGAAGTACCCGTCCAACAACGCGCACTCGCGGTCGCAC…	ATGGCCTTAGCAGTTATGTTCTCAAGGCACGGCCGGGCAAAGCTCGGTGAAAAAGAGTGGTATTTCTTCAGCCTAAGGGACAGAAAGTACCCAACCGGTG TGCGAACAAATCGCGCAACTAATGCTGGTTACTGGAAGACAACAGGCAAGGATAAAGAAATCTACACCGGGCAACTACCAGCGACACCGGAGCTAGTAGG GATGAAGAAAACCCTGGTGTTCTACAAAGGAAGAGCTCCTCGGGGTGAGAAGACCAACTGGGTCATGCATGAGTATCGCCTGCACTCCAAATCAACCCCC AAGTCTAACAAGGACGAGTGGGTGGTGTGCCGGGTCTTCGCCAAGAGCGCCGGCGCCAAGAAGTACCCGTCCAACAACGCGCACTCGCGGTCGCAC…	ATGGCCTTAGCAGTTATGTTCTCAAGGCACGGCCGGGTATATTTTGAACTCATTTTTACTCTTCCTTTCTTTACGACTATGCGCCTAATTATATAGTACT ACTGGTGAACAAGATATATATATTCTATTATATATCTTTGTGACATATATCTTTGTGATTTGAATTGGCTGTTCTATATCTTTGTTGTGCATATGCACGG TCATTATATATATGTATATATTAATTATCTTCATCAGGTCGTTAGTAACAATGGACTCCCCTCCCGTCACAACAGTGTTGTGTTAAGACGTCAACAAAGC ACTACTATGGCCACTATAATATAAGAATAAACTATGTGCGCAGTATAGCAAAACTTTAGAAATTGTTTTCATTATGTTAAAATGGTCAAAGTCTTT…
PvNAC27	Pavir.Ba01681.1	Chr02a	4.78	77821.57	21467625-21470692	AP13CTG23730	GACGACACGCACGCCACCAAACCAACCGGCGAGATGGAGGCCCCGCCGCCGCGCCGGTGGCCGCCGGGATTCCGCTTCAGCCCCACCGACGAGGAACTCG TCCTCTACTTCCTCAAGCGCCGGATCGTCTCTGGCCGCCCCTCCCCCTATGTCGCCGACATCGACGTCTACAAGTCCCACCCCTCCCACCTCCCTGAGAG GTCGGCGCTGCAGACGGGGGACAAGCAGTGGTTCTTCTTCAGCCGGATGGACCGCAAGTACCCCAACGGCTCGCGCGCCAGCCGCACCACTGGCGACGGC TACTGGAAGGCCACGGGGAAGGACCGCTTCATCTGCGGCGGCGGCCGAGCGGTGGGGAACAAGAAGACGCTCGTGTACCACCATGGCCGGGCCCCT…	ATGGAGGCCCCGCCGCCGCGCCGGTGGCCGCCGGGATTCCGCTTCAGCCCCACCGACGAGGAACTCGTCCTCTACTTCCTCAAGCGCCGGATCGTCTCTG GCCGCCCCTCCCCCTATGTCGCCGACATCGACGTCTACAAGTCCCACCCCTCCCACCTCCCTGAGAGGTCGGCGCTGCAGACGGGGGACAAGCAGTGGTT CTTCTTCAGCCGGATGGACCGCAAGTACCCCAACGGCTCGCGCGCCAGCCGCACCACTGGCGACGGCTACTGGAAGGCCACGGGGAAGGACCGCTTCATC TGCGGCGGCGGCCGAGCGGTGGGGAACAAGAAGACGCTCGTGTACCACCATGGCCGGGCCCCTCGCGGGGAGCGCACGGACTGGGTCATGCACGAG…	GACGACACGCACGCCACCAAACCAACCGGCGAGATGGAGGCCCCGCCGCCGCGCCGGTGGCCGCCGGGATTCCGCTTCAGCCCCACCGACGAGGAACTCG TCCTCTACTTCCTCAAGCGCCGGATCGTCTCTGGCCGCCCCTCCCCCTATGTCGCCGACATCGACGTCTACAAGTCCCACCCCTCCCACCTCCCTGGTAC GCGTCCTCTTTCCCCTCATCCCCCAATCAATCGCATCGCTTGTCGCATCCCCTCCGGCGGTCTCTTGATCTGGACTCGTCGGCGCTGCACCGCAGAGAGG TCGGCGCTGCAGACGGGGGACAAGCAGTGGTTCTTCTTCAGCCGGATGGACCGCAAGTACCCCAACGGCTCGCGCGCCAGCCGCACCACTGGCGAC…
PvNAC28	Pavir.Ba01831.1	Chr02a	5.46	37649.15	23586129-23588385	AP13CTG09508	ATGGATGAGAGAGCTGATAAGGACAAGTCAGATGAAGTCCTTCCTGGTTTTCGGTTCCATCCTACAGATGAAGAGCTCGTCGGCTTCTATCTCAAGCGAA AAATTCAGCAAAAACCTCTGTCCATAGAGCTCATCAGGCAGTTGGACCTCTACAAGTATGATCCATGGGATCTCCCAAGGAGAGCAGCAAAAGGGATCAA GACAGATTGGATGATGCATGAGTACAGGATGCCTTCACTCAATGATCCCTCACTTCCCAAAACACCAAAAGACAAAAATATTCCAGCCAAAGATTCATGG GCTATTTGCAGGATATTTAAAAAGCCTAGCTCTGTGGCACAAAGGGTGTTGTCTCACTCCTGGGGTCCTCAATCAATTGCAATGACAGAGCCAGAG…	ATGGATGAGAGAGCTGATAAGGACAAGTCAGATGAAGTCCTTCCTGGTTTTCGGTTCCATCCTACAGATGAAGAGCTCGTCGGCTTCTATCTCAAGCGAA AAATTCAGCAAAAACCTCTGTCCATAGAGCTCATCAGGCAGTTGGACCTCTACAAGTATGATCCATGGGATCTCCCAAGGAGAGCAGCAAAAGGGATCAA GACAGATTGGATGATGCATGAGTACAGGATGCCTTCACTCAATGATCCCTCACTTCCCAAAACACCAAAAGACAAAAATATTCCAGCCAAAGATTCATGG GCTATTTGCAGGATATTTAAAAAGCCTAGCTCTGTGGCACAAAGGGTGTTGTCTCACTCCTGGGGTCCTCAATCAATTGCAATGACAGAGCCAGAG…	ATGGATGAGAGAGCTGATAAGGACAAGTCAGATGAAGTCCTTCCTGGTTTTCGGTTCCATCCTACAGATGAAGAGCTCGTCGGCTTCTATCTCAAGCGAA AAATTCAGCAAAAACCTCTGTCCATAGAGCTCATCAGGCAGTTGGACCTCTACAAGTATGATCCATGGGATCTCCCAAGTAAGCCACTACTTTCTCTGTA CCTCTTGTTAGTAAATGAACCAACTTCGATTTTGTGAAGCAAATGTTTCTCTAAATGATAAAATGACTGCAAAAACGAATTTATATTTCTGCCAATAGAA CTGGTGGATATAGTTTCTCTGCTTACTTTTTTTTTCTCGAACGCGCAGGAGTTTCTCTGCTTACTAACGTGAATATACTGTGTTTCACATAAAGAA…
PvNAC29	Pavir.Ba02036.1	Chr02a	8.88	54638.1	26072379-26074349	AP13ISTG73833	CTTCGGCCTTGGCAGGGGGGCTGCCTGACTCGGCCCCACTGTATATAGGCGCCGAGGCGTCGTCGCCGTGTCCAACTCTAACCACACGTAGCGCGCACGC CAGCCACCGCCTACATCGTCGCCGCCGGAGTTCCCGCCAACGTCGGGATCGGCCTCGCCGGCGGCATGGAGGTGGGCGGCGAGGGGCAGTACCCGATAGG ATTCCGGTTCAAGCCCAAGGAGGATGAGCTCGTCGACTATTACCTCCTCCCCAGGCTGCAGGGCCGGCCGGCCGTGCCCAACGGCTGCGTCGTCGAGGCC AACGTGTACGCGTGCCACCCAGAGACGCTGATCAACGAGCACAGGGGCGCGGGCCGGCAGGAGGAGTGGTACTTCGTGTCGCCGAGGGCTCGCATG…	ATGGAGGTGGGCGGCGAGGGGCAGTACCCGATAGGATTCCGGTTCAAGCCCAAGGAGGATGAGCTCGTCGACTATTACCTCCTCCCCAGGCTGCAGGGCC GGCCGGCCGTGCCCAACGGCTGCGTCGTCGAGGCCAACGTGTACGCGTGCCACCCAGAGACGCTGATCAACGAGCACAGGGGCGCGGGCCGGCAGGAGGA GTGGTACTTCGTGTCGCCGAGGGCTCGCATGTACGGGAACGGCGTGAGGCCGGCGCGGAAGTCGCGGGACGGCCGCGGGCGGTGGAAGGCGTCCACGGCC ACCAAGGAGGTGGCCCAGGTGGTGGTCCGCAACGGCGTCAAGTTCTGCAAGAGCGTGCTCAACTACTTCGAGGGCAACCCCAAGAAGGAGACCAGG…	CTTCGGCCTTGGCAGGGGGGCTGCCTGACTCGGCCCCACTGTATATAGGCGCCGAGGCGTCGTCGCCGTGTCCAACTCTAACCACACGTAGCGCGCACGC CAGCCACCGCCTACATCGTCGCCGCCGGAGTTCCCGCCAACGTCGGGATCGGCCTCGCCGGCGGCATGGAGGTGGGCGGCGAGGGGCAGTACCCGATAGG ATTCCGGTTCAAGCCCAAGGAGGATGAGCTCGTCGACTATTACCTCCTCCCCAGGCTGCAGGGCCGGCCGGCCGTGCCCAACGGCTGCGTCGTCGAGGCC AACGTGTACGCGTGCCACCCAGAGACGCTGATCAACGGTATGGCCGGCGCGGCGAGCGATTCCCCGTTCTGCATTTGCTGGCTGATTTCCATGGCG…
PvNAC30	Pavir.Ba02230.1	Chr02a	6.21	32182.2	31151078-31152086	AP13ISTG35772	ATGTCCGTGCGTTTCAGGACGGGAGGCGGTGACGGCCGGCTGCCGCCGGGCTTCCGGTTCCGGCCGACAGACGAGGAGCTGCTCACGCACTACCTAGCAC CGAAGGCGGCCGACGCCGGCTTCGCCCCCGCCGCGGTCCGCGAGGTCGACCTCTACAGGGCCGAGCCGTGGGACCTGCTGCCGGCCGGAGGAGGCGGCGG CGGCGGCGGCTACTTCTTCTGCAGGAGGAGCGTCAAGTTCCCGTCCGGCCTCAGGACCAACCGGGCCACGCGGGCCGGGTACTGGAAGTCCACGGGGAAG GACAAGGTGGTGCTACGCCAGCACGGCGGCGGCGGCGGCGGCATCGGCATCGGCAGCGGCCACGGCGAACCGCTGGGGATGAGGAAGACGCTCGTG…	ATGTCCGTGCGTTTCAGGACGGGAGGCGGTGACGGCCGGCTGCCGCCGGGCTTCCGGTTCCGGCCGACAGACGAGGAGCTGCTCACGCACTACCTAGCAC CGAAGGCGGCCGACGCCGGCTTCGCCCCCGCCGCGGTCCGCGAGGTCGACCTCTACAGGGCCGAGCCGTGGGACCTGCTGCCGGCCGGAGGAGGCGGCGG CGGCGGCGGCTACTTCTTCTGCAGGAGGAGCGTCAAGTTCCCGTCCGGCCTCAGGACCAACCGGGCCACGCGGGCCGGGTACTGGAAGTCCACGGGGAAG GACAAGGTGGTGCTACGCCAGCACGGCGGCGGCGGCGGCGGCATCGGCATCGGCAGCGGCCACGGCGAACCGCTGGGGATGAGGAAGACGCTCGTG…	ATGTCCGTGCGTTTCAGGACGGGAGGCGGTGACGGCCGGCTGCCGCCGGGCTTCCGGTTCCGGCCGACAGACGAGGAGCTGCTCACGCACTACCTAGCAC CGAAGGCGGCCGACGCCGGCTTCGCCCCCGCCGCGGTCCGCGAGGTCGACCTCTACAGGGCCGAGCCGTGGGACCTGCTGCCGGCCGGAGGAGGCGGCGG CGGCGGCGGCTACTTCTTCTGCAGGAGGAGCGTCAAGTTCCCGTCCGGCCTCAGGACCAACCGGGCCACGCGGGCCGGGTACTGGAAGTCCACGGGGAAG GACAAGGTGGTGCTACGCCAGCACGGCGGCGGCGGCGGCGGCATCGGCATCGGCAGCGGCCACGGCGAACCGCTGGGGATGAGGAAGACGCTCGTG…
PvNAC31	Pavir.Ba02955.1	Chr02a	9.31	34442.43	56279429-56281047	AP13CTG09340	ACTTGGGCTACAACCACTTAGAGCTCTATCTGAGGGATCTAAATTTATCGATTAGCAGATTAAGAAGTGTTTGTACATGACCAAGAGAACTATGGGAGAC CAGCAGCAACCACAGGGGATGAGCATCAGCGATAGCCTCAAGCTACCTCCAGGGTTCCGGTTCCACCCCAGAGACGAAGAGATCATCAACTTCTACCTCA CACCCAAGGTTTTCCGAAGGGGATTCACCAGCATCGCTATTGGAGAGGTCGACCTTAACAAGACAGAGCCATGGGAACTCCCAGGAAAGGCAAAGATGGG GGAGAATGAGTGGTACTTCTTCTACCAGAAGGACCGCAAGTACCCAACGGGTATGAGGGCGAACCGAGCCACGGAGGCGGGCTACTGGAAGGCTAC…	ATGACCAAGAGAACTATGGGAGACCAGCAGCAACCACAGGGGATGAGCATCAGCGATAGCCTCAAGCTACCTCCAGGGTTCCGGTTCCACCCCAGAGACG AAGAGATCATCAACTTCTACCTCACACCCAAGGTTTTCCGAAGGGGATTCACCAGCATCGCTATTGGAGAGGTCGACCTTAACAAGACAGAGCCATGGGA ACTCCCAGGAAAGGCAAAGATGGGGGAGAATGAGTGGTACTTCTTCTACCAGAAGGACCGCAAGTACCCAACGGGTATGAGGGCGAACCGAGCCACGGAG GCGGGCTACTGGAAGGCTACTGGCAAGGACAAGGAGATCTATGGAGTCACAGGAGGGGTAGCGCCACCAGTGATCATCGGCATGAAGAAGACTCTT…	ACTTGGGCTACAACCACTTAGAGCTCTATCTGAGGGATCTAAATTTATCGATTAGCAGATTAAGAAGTGTTTGTACATGTATGTCACTTGTCATTTTCTA AGTACACTACATTTTCCTTATTGCTTAGTATTATTGTTTGCTTAACTTGTTGGTGATCCTAATAATTTAATAAGGACCAAGAGAACTATGGGAGACCAGC AGCAACCACAGGGGATGAGCATCAGCGATAGCCTCAAGCTACCTCCAGGGTTCCGGTTCCACCCCAGAGACGAAGAGATCATCAACTTCTACCTCACACC CAAGGTTTTCCGAAGGGGATTCACCAGCATCGCTATTGGAGAGGTCGACCTTAACAAGACAGAGCCATGGGAACTCCCAGGTACATATGCACTCTT…
PvNAC32	Pavir.Ba03301.1	Chr02a	5.80	30601.33	67615637-67617177	AP13CTG23952	CGCTCCCCCAGCCGCCGCCGCCGCCGCCCCCAATCCCACCTCGCCCCCTCGCTTTGACCCCCCGGCGCCCGCGAACCTTCGTGCCCTTGACCCCTCCACC CTCCTCCCCTCTCTCTATTTATCCCCCTTCCCCCTCCGCTCCCCGCCTCCCCAAGAACCCCCCACTCCACTCCACTCAACCCGCCTCAGCCGCAGCCGGC CACCCCACCCACCGCAAGGAGCGAGAGCCACCAACCAAGAAGCAGCCATGGTGACGGCGGCGGCCGCGACGCAGCGCCGTGACGCCGAGGCGGAGCTGAA CCTGCCCCCGGGCTTCCGCTTCCACCCCACCGACGAGGAGCTCGTCGCGCACTACCTCTGCGCGCGCGCCGCCGGGCGCAGCGCGCCGGTGCCCAT…	ATGGTGACGGCGGCGGCCGCGACGCAGCGCCGTGACGCCGAGGCGGAGCTGAACCTGCCCCCGGGCTTCCGCTTCCACCCCACCGACGAGGAGCTCGTCG CGCACTACCTCTGCGCGCGCGCCGCCGGGCGCAGCGCGCCGGTGCCCATCATCGCCGAGGTCGACCTCTACCGCTTCGACCCCTGGGAGCTCCCCGAGCG CGCCCTCTTCGGCCGCCGCGAGTGGTACTTCTTCACGCCGAGGGACCGCAAGTACCCCAACGGCTCCCGCCCCAACCGCGCCGCCGGGACCGGGTACTGG AAGGCCACCGGCGCCGACAAGCCCGTCCAGCACGGGGGCCGGACCCTGGGGATCAAGAAGGCGCTCGTCTTCTACCACGGGAAGCCGCCGCGCGGG…	CGCTCCCCCAGCCGCCGCCGCCGCCGCCCCCAATCCCACCTCGCCCCCTCGCTTTGACCCCCCGGCGCCCGCGAACCTTCGTGCCCTTGACCCCTCCACC CTCCTCCCCTCTCTCTATTTATCCCCCTTCCCCCTCCGCTCCCCGCCTCCCCAAGAACCCCCCACTCCACTCCACTCAACCCGCCTCAGCCGCAGCCGGC CACCCCACCCACCGCAAGGAGCGAGAGCCACCAACCAAGAAGCAGCCATGGTGACGGCGGCGGCCGCGACGCAGCGCCGTGACGCCGAGGCGGAGCTGAA CCTGCCCCCGGGCTTCCGCTTCCACCCCACCGACGAGGAGCTCGTCGCGCACTACCTCTGCGCGCGCGCCGCCGGGCGCAGCGCGCCGGTGCCCAT…
PvNAC33	Pavir.Ba03899.1	Chr02a	4.69	25423.26	77769667-77771462	AP13ISTG76992	ATGGCAAAGGAGACAAGTCTAGAGATGAAGGGTAGTGACCATGGAGAAGGAGCGGAGGAGGTGGTGCTTGTAGGGGACGAGGAGGAAGAAGACATGCTCC CCGGGTTTCGGTTCCACCCCACCGACGAGGAGCTCGTCACCTTCTACCTCCGGCGGAAGGTGGCCGGGAAGCGGCTCAGCATCGAGATCATCAAGGATTT TGACATTTACAAGCATGATCCATGGGACCTTCCAATGTGGACCATCTGCCGGATCTTCAGGAGGAGCATCACCTACAAGAAGCACCCGCAACAGCAGCAT GTCGCCGGCAAGGTGTCCACCACGGCCGTCGCGCAGCCCGACTCGAGCTCCATCACCGCCGGCAGCCTCGAGTCGGACACCGGGGACGAGTACACG…	ATGGCAAAGGAGACAAGTCTAGAGATGAAGGGTAGTGACCATGGAGAAGGAGCGGAGGAGGTGGTGCTTGTAGGGGACGAGGAGGAAGAAGACATGCTCC CCGGGTTTCGGTTCCACCCCACCGACGAGGAGCTCGTCACCTTCTACCTCCGGCGGAAGGTGGCCGGGAAGCGGCTCAGCATCGAGATCATCAAGGATTT TGACATTTACAAGCATGATCCATGGGACCTTCCAATGTGGACCATCTGCCGGATCTTCAGGAGGAGCATCACCTACAAGAAGCACCCGCAACAGCAGCAT GTCGCCGGCAAGGTGTCCACCACGGCCGTCGCGCAGCCCGACTCGAGCTCCATCACCGCCGGCAGCCTCGAGTCGGACACCGGGGACGAGTACACG…	ATGGCAAAGGAGACAAGTCTAGAGATGAAGGGTAGTGACCATGGAGAAGGAGCGGAGGAGGTGGTGCTTGTAGGGGACGAGGAGGAAGAAGACATGCTCC CCGGGTTTCGGTTCCACCCCACCGACGAGGAGCTCGTCACCTTCTACCTCCGGCGGAAGGTGGCCGGGAAGCGGCTCAGCATCGAGATCATCAAGGATTT TGACATTTACAAGCATGATCCATGGGACCTTCCAAGTAAGCAACTATATCTCAGCTTCTATCTATGTTAGCTATTACTATGTGTTAATTCATCCTTAATG TTTGCCCTAAAAAATCATCCTTAATTTTGATGTCTCATGCATGCATGTTCTTCATCATGTCAACAAGACATCTGATCTATAGCTGCATAANNNNNN…
PvNAC34	Pavir.Bb00240.1	Chr02b	9.01	32770.7	4028785-4041383	AP13ISTG76992	ATGTATAGTCTAAAGGAGCTCGTCACCTTCTACCTCCGGCGGAAGGTGGCCGGGAAGCGGCTCAGCATCGAGATCATCAAGGATTTTGACATTTACAAGC ATGATCCATGGGACCTTCCAAAGTCGAGCACGATTTCCGGGGATAAGGAATGGTACTTCTTCTGCCTGCGAGGGAGGAAGTACAGGAACAGCATCAGGCC CAACAGGGTCACCGGCTCCGGCTTCTGGAAGGCCACCGGCATCGACCGGCCGATATACTCCGCCGCCGCTGGTCGCGCCGGCGACTCCATCGGCCTCAAG AAGTCCCTCGTCTTCTACCGCGGCAGCGCCGGCAAGGGCACCAAGACGGAGTGGATGATGCACGAGTTCCGCCTCCCGCCGCGCCCCGAAAACCCC…	ATGTATAGTCTAAAGGAGCTCGTCACCTTCTACCTCCGGCGGAAGGTGGCCGGGAAGCGGCTCAGCATCGAGATCATCAAGGATTTTGACATTTACAAGC ATGATCCATGGGACCTTCCAAAGTCGAGCACGATTTCCGGGGATAAGGAATGGTACTTCTTCTGCCTGCGAGGGAGGAAGTACAGGAACAGCATCAGGCC CAACAGGGTCACCGGCTCCGGCTTCTGGAAGGCCACCGGCATCGACCGGCCGATATACTCCGCCGCCGCTGGTCGCGCCGGCGACTCCATCGGCCTCAAG AAGTCCCTCGTCTTCTACCGCGGCAGCGCCGGCAAGGGCACCAAGACGGAGTGGATGATGCACGAGTTCCGCCTCCCGCCGCGCCCCGAAAACCCC…	ATGTATAGTCTAAAGGTAAGCTAAGTATGTGGTGTTTTCCTCATTGTAAGGCCTGAAACACAATAATTCTAAGAAAAAAGAAAGAGGAAAAATGTTACGC CTTGATAAATGCTCCTAGGATATACGTTGCACTGTAAGAGAAAAAAAGTACAAGGAACAACGTGATTTAAAAATTCTTAAATAGGAGAAACCCCACTTTG TGCCTAATGTAAGAATTAAGGTAAACAGGTTCACAGAGAGTGCCCCACATGCCTAAAGTGAACAAGATAAATTATTAAATACCGTTTACTACAACTCAGA TCATAAAAAACAACGAATTCAGCTATTTCTTTCTCTGTTTCACTCAATTCTTGTGATTTGGAATAGCTGTTTCTCTCTCTTTCACTCAATTCTTGT…
PvNAC35	Pavir.Bb00806.1	Chr02b	9.04	33057.16	13021831-13023307	AP13ISTG55143	ACTCCACTCCACCCCACCCCGCACCCACCGCAAGCGAGAGGCGAGAGCCAGCAGCCAAGAAGCAGCAGCAGCAGCCATGGTGGCGCAGCGCCGGGACGCC GAGGCGGAGCTGAACCTGCCCCCGGGGTTCCGCTTCCACCCCACCGACGAGGAGTTGGTGGCGCACTACCTCTGCGCGCGCGCCGCCGGGCGCGGCCCGC CGGTGCCCATCATCGCCGAGGTCGACCTCTACCGCTTCGACCCCTGGGACCTCCCCGAGCGCGCCCTCTTCGGCCGCCGCGAGTGGTACTTCTTCACGCC CAGGGACCGCAAGTACCCCAACGGCTCCCGCCCCAACCGCGCCGCCGGGACGGGCTACTGGAAGGCCACCGGCGCCGACAAGCCCGTCCACCACGC…	ATGGTGGCGCAGCGCCGGGACGCCGAGGCGGAGCTGAACCTGCCCCCGGGGTTCCGCTTCCACCCCACCGACGAGGAGTTGGTGGCGCACTACCTCTGCG CGCGCGCCGCCGGGCGCGGCCCGCCGGTGCCCATCATCGCCGAGGTCGACCTCTACCGCTTCGACCCCTGGGACCTCCCCGAGCGCGCCCTCTTCGGCCG CCGCGAGTGGTACTTCTTCACGCCCAGGGACCGCAAGTACCCCAACGGCTCCCGCCCCAACCGCGCCGCCGGGACGGGCTACTGGAAGGCCACCGGCGCC GACAAGCCCGTCCACCACGCCGGCCGCACCCTCGGGATCAAGAAGGCGCTCGTCTTCTACCACGGCAAGCCGCCGCGCGGGGTCAAGACCGAGTGG…	ACTCCACTCCACCCCACCCCGCACCCACCGCAAGCGAGAGGCGAGAGCCAGCAGCCAAGAAGCAGCAGCAGCAGCCATGGTGGCGCAGCGCCGGGACGCC GAGGCGGAGCTGAACCTGCCCCCGGGGTTCCGCTTCCACCCCACCGACGAGGAGTTGGTGGCGCACTACCTCTGCGCGCGCGCCGCCGGGCGCGGCCCGC CGGTGCCCATCATCGCCGAGGTCGACCTCTACCGCTTCGACCCCTGGGACCTCCCCGAGCGCGCCCTCTTCGGCCGCCGCGAGTGGTACTTCTTCACGCC CAGGGACCGCAAGTACCCCAACGGCTCCCGCCCCAACCGCGCCGCCGGGACGGGCTACTGGAAGGCCACCGGCGCCGACAAGCCCGTCCACCACGC…
PvNAC36	Pavir.Bb00848.1	Chr02b	5.04	53584	14308507-14310039	KanlCTG19704	ATGGAGATGGCGGCGGCCCTGGGCGTGGCCGAGCTCCCGGCATGCTTGGTGTTCGCTCCCGAGGATGAGGTGGCGGTGGAGTACTACCTCATCCCCCGCC TCCTGGGCTGGCCGCCTCAGATGGACGGCCTCATCCTTGAGGACGACCCGCTGAGCGCGCCGCCGTGGGAGCTCCTCGAGCGGAATGGGCGCAAGGACGA AGCTTTCTTCCTCGCGGAGGGGCAGGCGCGGTGCGGGAAGGGGACGCGCCAGAAGCGGACCTGCGCGGGCGGCGGCTGGTGGGAGGGGCAGAAGACGTGC GCGGAAGGCAACAAGCTGCGCTTCCCCGGCGGCGGCGGCGACAAGGAGGTCGCGTGGCACAAGAAAGCCCTCAACTTCCACGGCGGCGGCGGCGAG…	ATGGAGATGGCGGCGGCCCTGGGCGTGGCCGAGCTCCCGGCATGCTTGGTGTTCGCTCCCGAGGATGAGGTGGCGGTGGAGTACTACCTCATCCCCCGCC TCCTGGGCTGGCCGCCTCAGATGGACGGCCTCATCCTTGAGGACGACCCGCTGAGCGCGCCGCCGTGGGAGCTCCTCGAGCGGAATGGGCGCAAGGACGA AGCTTTCTTCCTCGCGGAGGGGCAGGCGCGGTGCGGGAAGGGGACGCGCCAGAAGCGGACCTGCGCGGGCGGCGGCTGGTGGGAGGGGCAGAAGACGTGC GCGGAAGGCAACAAGCTGCGCTTCCCCGGCGGCGGCGGCGACAAGGAGGTCGCGTGGCACAAGAAAGCCCTCAACTTCCACGGCGGCGGCGGCGAG…	ATGGAGATGGCGGCGGCCCTGGGCGTGGCCGAGCTCCCGGCATGCTTGGTGTTCGCTCCCGAGGATGAGGTGGCGGTGGAGTACTACCTCATCCCCCGCC TCCTGGGCTGGCCGCCTCAGATGGACGGCCTCATCCTTGAGGACGACCCGCTGAGCGCGCCGCCGTGGGAGCTCCTCGAGCGGAATGGGCGCAAGGACGA AGCTTTCTTCCTCGCGGAGGGGCAGGCGCGGTGCGGGAAGGGGACGCGCCAGAAGCGGACCTGCGCGGGCGGCGGCTGGTGGGAGGGGCAGAAGACGTGC GCGGAAGGCAACAAGCTGCGCTTCCCCGGCGGCGGCGGCGACAAGGAGGTCGCGTGGCACAAGAAAGCCCTCAACTTCCACGGCGGCGGCGGCGAG…
PvNAC37	Pavir.Bb01144.1	Chr02b	4.51	41369.80	21335371-21336750	AP13ISTG64337	CCTTCCTCTTCAGCGATGGCGGCGGCGGCCGAGATCCCGGATGAGGTCGTTCCGCCCACCTTCAGGTTCCGGCCGACGCAGCGTGAGCTCATCGAGTTCT ACCTCCTCCCGCGCGCCCGCGGCCAGGATCCATTCCCCGGCGTCATCATCGAGGACGACGCGGCGGGGAGTTCGCTGCCGTGGGACCTCTTCGCGCGCCA CGGCCTGGGGAGCGAGGACGAGGCCTACTTCCTCGCGCGCACCGGCGAGGCCAGGAAGCCCGGCGCCCGCCAGGACCGCGGATGCGACGGCGGCGTCGGG GCGTGGAAGATGCAGAGCAGCGCCGACAAGGACCTGCGCGTCGGCGGCGAGAGGATCCTCTGCCGCAGGAGCAACCTCAGCCTGCACATGGGCAAA…	ATGGCGGCGGCGGCCGAGATCCCGGATGAGGTCGTTCCGCCCACCTTCAGGTTCCGGCCGACGCAGCGTGAGCTCATCGAGTTCTACCTCCTCCCGCGCG CCCGCGGCCAGGATCCATTCCCCGGCGTCATCATCGAGGACGACGCGGCGGGGAGTTCGCTGCCGTGGGACCTCTTCGCGCGCCACGGCCTGGGGAGCGA GGACGAGGCCTACTTCCTCGCGCGCACCGGCGAGGCCAGGAAGCCCGGCGCCCGCCAGGACCGCGGATGCGACGGCGGCGTCGGGGCGTGGAAGATGCAG AGCAGCGCCGACAAGGACCTGCGCGTCGGCGGCGAGAGGATCCTCTGCCGCAGGAGCAACCTCAGCCTGCACATGGGCAAAGGCAAGAGCGGCGGC…	CCTTCCTCTTCAGCGATGGCGGCGGCGGCCGAGATCCCGGATGAGGTCGTTCCGCCCACCTTCAGGTTCCGGCCGACGCAGCGTGAGCTCATCGAGTTCT ACCTCCTCCCGCGCGCCCGCGGCCAGGATCCATTCCCCGGCGTCATCATCGAGGACGACGCGGCGGGGAGTTCGCTGCCGTGGGACCTCTTCGCGCGCCA CGGCCTGGGGAGCGAGGACGAGGCCTACTTCCTCGCGCGCACCGGCGAGGCCAGGAAGCCCGGCGCCCGCCAGGACCGCGGATGCGACGGCGGCGTCGGG GCGTGGAAGATGCAGAGCAGCGCCGACAAGGACCTGCGCGTCGGCGGCGAGAGGATCCTCTGCCGCAGGAGCAACCTCAGCCTGCACATGGGCAAA…
PvNAC38	Pavir.Bb01366.1	Chr02b	6.08	30272.6	28431785-28433089	AP13ISTG39548	CGTTTCTACCCGACGGAGGAGGAGCTGCTGGGCTTCTACCTCCGCCACCGCCTCGCCGGCACCAGGTCCCAGGTCGAGCACTTCATCCCCGTCGTCGACA TCTACAGCCACCATCCCTCCGAGCTCCGGGCGATGGCCGGGGCCGCGAACGTGGGCGACAAGGAGCAGTGGTTCTTCTTCTGCCCACGCGCGGAGCGGGA GCTGAACGGCGACCGGCCCGCGCGCACCACGCGGTCGGGGTACTGGAAAGCCACGGGGTCGCCGTCCTACGTCTACTCCGCGCCGCCGGCCAGCCGCGTC ATCGGGGAGAAGCGGACCATGGTCTTCTACGAGGGCCGCGCGCCCACGGGCACCAAGACCCGCTGGAAGATGAACGAGTACAAGGCCGTCGCCGCC…	CGTTTCTACCCGACGGAGGAGGAGCTGCTGGGCTTCTACCTCCGCCACCGCCTCGCCGGCACCAGGTCCCAGGTCGAGCACTTCATCCCCGTCGTCGACA TCTACAGCCACCATCCCTCCGAGCTCCGGGCGATGGCCGGGGCCGCGAACGTGGGCGACAAGGAGCAGTGGTTCTTCTTCTGCCCACGCGCGGAGCGGGA GCTGAACGGCGACCGGCCCGCGCGCACCACGCGGTCGGGGTACTGGAAAGCCACGGGGTCGCCGTCCTACGTCTACTCCGCGCCGCCGGCCAGCCGCGTC ATCGGGGAGAAGCGGACCATGGTCTTCTACGAGGGCCGCGCGCCCACGGGCACCAAGACCCGCTGGAAGATGAACGAGTACAAGGCCGTCGCCGCC…	CGTTTCTACCCGACGGAGGAGGAGCTGCTGGGCTTCTACCTCCGCCACCGCCTCGCCGGCACCAGGTCCCAGGTCGAGCACTTCATCCCCGTCGTCGACA TCTACAGCCACCATCCCTCCGAGCTCCGGGGTTAGTCGTCGTCGCCGCCGCCGTTCATCATGCCTCGCATATCGATCTCTCACTCTCGATCTCAGCATGT TGCTTGGTGCGCGCGTGCAGCGATGGCCGGGGCCGCGAACGTGGGCGACAAGGAGCAGTGGTTCTTCTTCTGCCCACGCGCGGAGCGGGAGCTGAACGGC GACCGGCCCGCGCGCACCACGCGGTCGGGGTACTGGAAAGCCACGGGGTCGCCGTCCTACGTCTACTCCGCGCCGCCGGCCAGCCGCGTCATCGGG…
PvNAC39	Pavir.Bb02033.1	Chr02b	9.04	33640.62	50967140-50968258	AP13ISTG69536	ATGGGAGACCAGCAGCAGCCACAGGGGATGAGCATCGGCGATAGCCTCAAGCTACCTCCAGGGTTCCGATTCCACCCTAGAGATGAAGAGATCATCACCT TCTACCTCACACCCAAGGTGTTCCAAAGGGGATTCACCTGCATCGCTATTGGAGAGGTCGACCTCAACAGGACAGAGCCATGGGAACTCCCAGGAAAGGC AAAGATGGGAGAGAACGAGTGGTACTTCTTCTACCAAAAGGACCGCAAGTACCCAACAGGTATGAGGGCAAACCGGGCCACAGAGGCGGGCTATTGGAAG GCTACTGGCAAGGACAAAGAGATCTATAGAGTCACAGGAGGGGTAGCGCCACCGGTGATCATCGGCATGAAGAAGACTCTCGTCTTCTACAAGGGC…	ATGGGAGACCAGCAGCAGCCACAGGGGATGAGCATCGGCGATAGCCTCAAGCTACCTCCAGGGTTCCGATTCCACCCTAGAGATGAAGAGATCATCACCT TCTACCTCACACCCAAGGTGTTCCAAAGGGGATTCACCTGCATCGCTATTGGAGAGGTCGACCTCAACAGGACAGAGCCATGGGAACTCCCAGGAAAGGC AAAGATGGGAGAGAACGAGTGGTACTTCTTCTACCAAAAGGACCGCAAGTACCCAACAGGTATGAGGGCAAACCGGGCCACAGAGGCGGGCTATTGGAAG GCTACTGGCAAGGACAAAGAGATCTATAGAGTCACAGGAGGGGTAGCGCCACCGGTGATCATCGGCATGAAGAAGACTCTCGTCTTCTACAAGGGC…	ATGGGAGACCAGCAGCAGCCACAGGGGATGAGCATCGGCGATAGCCTCAAGCTACCTCCAGGGTTCCGATTCCACCCTAGAGATGAAGAGATCATCACCT TCTACCTCACACCCAAGGTGTTCCAAAGGGGATTCACCTGCATCGCTATTGGAGAGGTCGACCTCAACAGGACAGAGCCATGGGAACTCCCAGGTACATA CACACTCTGTACAAATGCACCTTGGTTGGTCCATGGGATCATGGATGCAAGCTTATGAGTTGTGAATTAATGATGTGTGAATTGTATGGTGCAGGAAAGG CAAAGATGGGAGAGAACGAGTGGTACTTCTTCTACCAAAAGGACCGCAAGTACCCAACAGGTATGAGGGCAAACCGGGCCACAGAGGCGGGCTATT…
PvNAC40	Pavir.Bb02170.1	Chr02b	5.81	32831.57	53676511-53677533	AP13ISTG35772	ATGGGCGGTGGTGACGGCCACCGGCTGCCGCCGGGCTTCCGGTTCCGGCCGACCGACGAGGAGCTGCTCACGCACTACCTCGCCCCGAAGGCGGCCGACG CCGGCTTCGCCCCCGCCGCGGTCCGCGAGGTCGACCTCTACGGGGCCGAGCCGTGGGATCTGCTGCCGGCCGGCGGCGGCGGCGGCGGCTACTTCTTCTG CAGGAGGATCGTCAAGTTCCCGTCCGGCCTCAGGACCAACCGGGCCACGCGGGCCGGGTACTGGAAGTCCACGGGGAAGGACAAGGTGGTGCTGCTCCAG CACGGCGGCGGCGAACCGCTGGGGCTGAAGAAGACGCTCGTGTTCTACCGGGGCCGCGCGCCCACCGGGGAGAAGACTAACTGGGTCATGCACGAG…	ATGGGCGGTGGTGACGGCCACCGGCTGCCGCCGGGCTTCCGGTTCCGGCCGACCGACGAGGAGCTGCTCACGCACTACCTCGCCCCGAAGGCGGCCGACG CCGGCTTCGCCCCCGCCGCGGTCCGCGAGGTCGACCTCTACGGGGCCGAGCCGTGGGATCTGCTGCCGGCCGGCGGCGGCGGCGGCGGCTACTTCTTCTG CAGGAGGATCGTCAAGTTCCCGTCCGGCCTCAGGACCAACCGGGCCACGCGGGCCGGGTACTGGAAGTCCACGGGGAAGGACAAGGTGGTGCTGCTCCAG CACGGCGGCGGCGAACCGCTGGGGCTGAAGAAGACGCTCGTGTTCTACCGGGGCCGCGCGCCCACCGGGGAGAAGACTAACTGGGTCATGCACGAG…	ATGGGCGGTGGTGACGGCCACCGGCTGCCGCCGGGCTTCCGGTTCCGGCCGACCGACGAGGAGCTGCTCACGCACTACCTCGCCCCGAAGGCGGCCGACG CCGGCTTCGCCCCCGCCGCGGTCCGCGAGGTCGACCTCTACGGGGCCGAGCCGTGGGATCTGCTGCCGGCCGGCGGCGGCGGCGGCGGCTACTTCTTCTG CAGGAGGATCGTCAAGTTCCCGTCCGGCCTCAGGACCAACCGGGCCACGCGGGCCGGGTACTGGAAGTCCACGGGGAAGGACAAGGTGGTGCTGCTCCAG CACGGCGGCGGCGAACCGCTGGGGCTGAAGAAGACGCTCGTGTTCTACCGGGGCCGCGCGCCCACCGGGGAGAAGACTAACTGGGTCATGCACGAG…
PvNAC41	Pavir.Bb02181.1	Chr02b	7.51	44396.95	53761401-53763541	AP13CTG09508	ATGGATGAAAGAGCTGATAAGGACAAGTCAGATGAGGTCCTTCCTGGTTTTCGGTTCCATCCTACAGATGAAGAGCTCGTTGGCTTCTATCTCAAGCGAA AGATTCAGCAAAAACCTCTGTCCATAGAGCTCATCAGGCAGTTGGACATCTACAAGTATGATCCATGGGATCTCCCAAAGCTTGCAAGCACCGGGGAGAA AGAATTGTACTTTTACTGCCCAAGGGACCGGAAGTATCGGAACAGTGCTAGACCAAATAGAGTCACAGGAGCTGGATTCTGGAAAGCAACAGGAACAGAT AGGCCCATATACTCTTCCGAAGGAACCAAGTGCATAGGCCTGAAGAAGTCTCTTGTCTTTTATAAAGGGAGAGCAGCAAAAGGGATCAAGACAGAT…	ATGGATGAAAGAGCTGATAAGGACAAGTCAGATGAGGTCCTTCCTGGTTTTCGGTTCCATCCTACAGATGAAGAGCTCGTTGGCTTCTATCTCAAGCGAA AGATTCAGCAAAAACCTCTGTCCATAGAGCTCATCAGGCAGTTGGACATCTACAAGTATGATCCATGGGATCTCCCAAAGCTTGCAAGCACCGGGGAGAA AGAATTGTACTTTTACTGCCCAAGGGACCGGAAGTATCGGAACAGTGCTAGACCAAATAGAGTCACAGGAGCTGGATTCTGGAAAGCAACAGGAACAGAT AGGCCCATATACTCTTCCGAAGGAACCAAGTGCATAGGCCTGAAGAAGTCTCTTGTCTTTTATAAAGGGAGAGCAGCAAAAGGGATCAAGACAGAT…	ATGGATGAAAGAGCTGATAAGGACAAGTCAGATGAGGTCCTTCCTGGTTTTCGGTTCCATCCTACAGATGAAGAGCTCGTTGGCTTCTATCTCAAGCGAA AGATTCAGCAAAAACCTCTGTCCATAGAGCTCATCAGGCAGTTGGACATCTACAAGTATGATCCATGGGATCTCCCAAGTAAGCCACTACTTTCTCCGTA CCTCTTGTTAGTAAATGAACCTACTTCGATTTTGTGAAGCAACTGTTTCTCTAAATAATAAAATGACTGCAAAAATGAATTTATATTTCTGTGTCAATAG AACTGGTGGGTATAGTTTATCTGCTTACTAGCGTGAATATACTGTGTTCCACATAAAGGATACATTCGGAGCCCAAGATTATTCTTCATCACCAAC…
PvNAC42	Pavir.Bb02323.1	Chr02b	9.16	53340.85	56275483-56277323	AP13ISTG73833	ATGGAGGGCGGCGGCGGGTACCCGATCGGGTTCCGGTTCAAGCCCAAGGAGGACGAGCTCGTCGACTACTACCTCCTCCCCAGGCTGCAGGGCCGCCCGG CCGTGCCCAACGGCTCCGTCGTCGAGGCCAACGTGTACGCGTGCCACCCGGAGACGCTGATCAACGAGCACAGGGGCGCGGGGCGGCAGGACGAGTGGTA CTTCGTGTCGCCGAGGGCTCGCATGTACGGCAACGGCGTGCGGCCGGCGCGGAAGACGCGGGACGGCCGCGGGCGGTGGAAGGCGTCCACGGCCACCAAG GAGGTGGCCCAGGTGGTGGTCCGCAACGGCGTCAAGTTCTGCAAGAGCGTGCTCAACTACTTCGAGGGCAACCCCAAGAAGGAGACCAGAACCAAG…	ATGGAGGGCGGCGGCGGGTACCCGATCGGGTTCCGGTTCAAGCCCAAGGAGGACGAGCTCGTCGACTACTACCTCCTCCCCAGGCTGCAGGGCCGCCCGG CCGTGCCCAACGGCTCCGTCGTCGAGGCCAACGTGTACGCGTGCCACCCGGAGACGCTGATCAACGAGCACAGGGGCGCGGGGCGGCAGGACGAGTGGTA CTTCGTGTCGCCGAGGGCTCGCATGTACGGCAACGGCGTGCGGCCGGCGCGGAAGACGCGGGACGGCCGCGGGCGGTGGAAGGCGTCCACGGCCACCAAG GAGGTGGCCCAGGTGGTGGTCCGCAACGGCGTCAAGTTCTGCAAGAGCGTGCTCAACTACTTCGAGGGCAACCCCAAGAAGGAGACCAGAACCAAG…	ATGGAGGGCGGCGGCGGGTACCCGATCGGGTTCCGGTTCAAGCCCAAGGAGGACGAGCTCGTCGACTACTACCTCCTCCCCAGGCTGCAGGGCCGCCCGG CCGTGCCCAACGGCTCCGTCGTCGAGGCCAACGTGTACGCGTGCCACCCGGAGACGCTGATCAACGGTATGGCCGCCGAGCACGACTCCCCCGTCCTTCA TTTTCTGCCTGATTTCCATGGCGTCGCGGTGACCGCCCGTTTGTGTCCGTCCGGCCATCGCAGAGCACAGGGGCGCGGGGCGGCAGGACGAGTGGTACTT CGTGTCGCCGAGGGCTCGCATGTACGGCAACGGCGTGCGGCCGGCGCGGAAGACGCGGGACGGCCGCGGGCGGTGGAAGGCGTCCACGGCCACCAA…
PvNAC43	Pavir.Bb02626.1	Chr02b	8.63	25456.6	59717186-59719740	AP13ISTG74539	GGAAGGGAAAGACAAAGGGTAAAGACAAAGAGAAAGATCAGCAAGAAAGGAGGCAGCGAACTGGGAGGCCATGGCGCCGGCTGATCTCCCGCCAGGCTTT AGGTTCCATCCAACTGATGAGGAGCTTGTGAACTACTACCTCAAGAGGAAGGTCCATGGTCTCAGCATCGAGCTCGACATAATCCCTGAGGTAGACCTCT ACAAATGTGAGCCCTGGGAGCTAGCAGAGAAATCATTCCTGCCTAGCAGAGACTCCGAGTGGTACTTCTTTGGGCCAAGGGATAGGAAGTATCCAAATGG ATGCCGCACAAACCGTGCAACCCAGGCAGGATACTGGAAATCAACAGGCAAAGATCGGCGGGTCAACTACCAGAACAGACCGATTGGCATGAAGAA…	ATGGCGCCGGCTGATCTCCCGCCAGGCTTTAGGTTCCATCCAACTGATGAGGAGCTTGTGAACTACTACCTCAAGAGGAAGGTCCATGGTCTCAGCATCG AGCTCGACATAATCCCTGAGGTAGACCTCTACAAATGTGAGCCCTGGGAGCTAGCAGAGAAATCATTCCTGCCTAGCAGAGACTCCGAGTGGTACTTCTT TGGGCCAAGGGATAGGAAGTATCCAAATGGATGCCGCACAAACCGTGCAACCCAGGCAGGATACTGGAAATCAACAGGCAAAGATCGGCGGGTCAACTAC CAGAACAGACCGATTGGCATGAAGAAGACATTGGTCTACTACAAGGGTCGAGCTCCTCAGGGTCTGAGGACCAACTGGGTGATGCATGAGTACCGC…	GGAAGGGAAAGACAAAGGGTAAAGACAAAGAGAAAGATCAGCAAGAAAGGAGGCAGCGAACTGGGAGGCCATGGCGCCGGCTGATCTCCCGCCAGGCTTT AGGTTCCATCCAACTGATGAGGAGCTTGTGAACTACTACCTCAAGAGGAAGGTCCATGGTCTCAGCATCGAGCTCGACATAATCCCTGAGGTAGACCTCT ACAAATGTGAGCCCTGGGAGCTAGCAGGTAACCTGAAATCAAAGTTCATTCAGTTGCTCATCCTGAGAATTCATTTTTCCTGACTGAAATTGAGATATCT TTGTTTTGGAAGAGAAATCATTCCTGCCTAGCAGAGACTCCGAGTGGTACTTCTTTGGGCCAAGGGATAGGAAGTATCCAAATGGATGCCGCACAA…
PvNAC44	Pavir.Bb02627.1	Chr02b	6.86	37098	59722080-59724717	AP13ISTG58387	CGCGCAAAGAGGAGCGGAGCAAGCAAGGTGTCTGCATACTCTTTGGCCACACCCACACCCCCGTGGCCTGTGCGGGCAGCAGGGGTCGATCGCGCGCCCC CGGCCAGCAGCTGCTGCTTGATCGATCGATCGATCACCGGCCGCGCGCGCCCGGGCCGGCGGCGGCATCGATCATCCTCGACGACGACGACCGTCGCCGC CGATCGACACGGTACATATAGCTAGGTAATAGAAATGGCGCCGGTGGGGCTCCCGCCGGGGTTCCGGTTCCACCCGACGGACGAGGAGCTGGTGAACTAC TACCTGAAGCGCAAGATCCACGGGCTCAAGATCGAGCTGGACATCATCCCGGAGGTCGACCTCTACAAGTGCGAGCCATGGGAGCTCGCAGACAAG…	ATGGCGCCGGTGGGGCTCCCGCCGGGGTTCCGGTTCCACCCGACGGACGAGGAGCTGGTGAACTACTACCTGAAGCGCAAGATCCACGGGCTCAAGATCG AGCTGGACATCATCCCGGAGGTCGACCTCTACAAGTGCGAGCCATGGGAGCTCGCAGACAAGTCGTTCCTGCCGAGCCGCGACCCCGAGTGGTACTTCTT CGGGCCGCGGGACCGCAAGTACCCCAACGGGTTCCGCACGAACCGCGCGACGCGGGCCGGGTACTGGAAGTCCACGGGCAAGGACCGCCGCGTGCTCCAC CACCACGGCGGCCGCCCCATCGGCATGAAGAAGACGCTCGTCTACTACCGCGGCCGCGCGCCGCAGGGGGTGCGCACCGACTGGGTCATGCACGAG…	CGCGCAAAGAGGAGCGGAGCAAGCAAGGTGTCTGCATACTCTTTGGCCACACCCACACCCCCGTGGCCTGTGCGGGCAGCAGGGGTCGATCGCGCGCCCC CGGCCAGCAGCTGCTGCTTGATCGATCGATCGATCACCGGCCGCGCGCGCCCGGGCCGGCGGCGGCATCGATCATCCTCGACGACGACGACCGTCGCCGC CGATCGACACGGTACATATAGCTAGGTAATAGAAATGGCGCCGGTGGGGCTCCCGCCGGGGTTCCGGTTCCACCCGACGGACGAGGAGCTGGTGAACTAC TACCTGAAGCGCAAGATCCACGGGCTCAAGATCGAGCTGGACATCATCCCGGAGGTCGACCTCTACAAGTGCGAGCCATGGGAGCTCGCAGGTACG…
PvNAC45	Pavir.Bb03733.1	Chr02b	5.37	32691.14	74026829-74028620	AP13ISTG43128	AACCCGCCCCGCTCCGATTCACACCGCACCCAAGCGCAAGCGGCTCACAGAGCTTGCTCTCCATTCCGATCCGATCCCAGCAGCAGCAGCAGCAGCCATG TCGTCGTCGGAGCCGCGCCTGGTGTTGCCGCCGGGGTTCCGCTTCCACCCCACCGACGCCGAGGTCGTCGTCGACTACCTGACGCCCAAGGCGCTCGACG GCAGCTTCTCCTGCGTCGTCATCGCCGACGTCGACCTCAACAAGACGGAGCCGTGGGATCTCCCTGGCAAGGCGAAGATGGGGGAGAAGGAGTGGTACTT CTTCTGCCACAAGGACCGCAAGTACCCGACGGGGATGCGCACCAACCGGGCCACCGCCAGAGGGTACTGGAAGGCGACGGGCAAGGACAAGGAGAT…	ATGTCGTCGTCGGAGCCGCGCCTGGTGTTGCCGCCGGGGTTCCGCTTCCACCCCACCGACGCCGAGGTCGTCGTCGACTACCTGACGCCCAAGGCGCTCG ACGGCAGCTTCTCCTGCGTCGTCATCGCCGACGTCGACCTCAACAAGACGGAGCCGTGGGATCTCCCTGGCAAGGCGAAGATGGGGGAGAAGGAGTGGTA CTTCTTCTGCCACAAGGACCGCAAGTACCCGACGGGGATGCGCACCAACCGGGCCACCGCCAGAGGGTACTGGAAGGCGACGGGCAAGGACAAGGAGATC TACCGCGGCCGAGGCCGCGGCGTCCTCGTCGGCATGAAGAAAACGCTCGTCTTCTACACGGGGCGCGCCCCGCGCGGCGAGAAGACGCCATGGGTC…	AACCCGCCCCGCTCCGATTCACACCGCACCCAAGCGCAAGCGGCTCACAGAGCTTGCTCTCCATTCCGATCCGATCCCAGCAGCAGCAGCAGCAGCCATG TCGTCGTCGGAGCCGCGCCTGGTGTTGCCGCCGGGGTTCCGCTTCCACCCCACCGACGCCGAGGTCGTCGTCGACTACCTGACGCCCAAGGCGCTCGACG GCAGCTTCTCCTGCGTCGTCATCGCCGACGTCGACCTCAACAAGACGGAGCCGTGGGATCTCCCTGGTAATATAATTTACTAATTTGGAAGCACAATATA TATATATGATGAAGCAAGGCCAAGGATACACAGAAGAAGAAGCTAATAATTTCATCGATCGATCTGTGCGTGCAGGCAAGGCGAAGATGGGGGAGA…
PvNAC46	Pavir.Bb03737.1	Chr02b	6.56	40010.2	74049577-74051685	AP13ISTG66757	GAGGGCATCCTTGTCTCTTCTCTTGAGCAGTCAGTCAGTCAGTCCTCGATTCGCCGGTTCCATCGGATCGTATATATCGAGGTGGTTCTACTTCCATCTC TCCATTTATATATATTGATCCATCGATCAGCAGCTAGCTTGCTGATCGAGGCTGATCGATCGACGATACGGAGCTGGAGCTGGAGATGATGTCCTCGGCG GCGGCGACGTCGCAGCTGCCGCCGGGGTTCCGGTTCCACCCCACCGACGAGGAGCTCATCCTGCACTACCTCCGCAACCGCGCGGCCTCGTTGCCGTGCC CCGTCCCCATCATCGCCGACGTCGACATCTACAAGTTGGACCCATGGGAGCTCCCCTCCAAGGCTGTGTACGGCGACGGCGAGTACTACTTCTTCA…	ATGATGTCCTCGGCGGCGGCGACGTCGCAGCTGCCGCCGGGGTTCCGGTTCCACCCCACCGACGAGGAGCTCATCCTGCACTACCTCCGCAACCGCGCGG CCTCGTTGCCGTGCCCCGTCCCCATCATCGCCGACGTCGACATCTACAAGTTGGACCCATGGGAGCTCCCCTCCAAGGCTGTGTACGGCGACGGCGAGTA CTACTTCTTCAGCCCGCGCGACCGCAAGTACCCCAACGGCATCCGCCCCAACCGCGCGGCGGGGTCCGGCTACTGGAAGGCCACCGGCACCGACAAGCCC ATCCACGACAGCGCCACCGGCGAGAGCGTCGGCGTCAAGAAGGCGCTCGTCTTCTACAAGGGCCGCCCGCCCAGGGGCACCAAGACCAACTGGATC…	GAGGGCATCCTTGTCTCTTCTCTTGAGCAGTCAGTCAGTCAGTCCTCGATTCGCCGGTTCCATCGGATCGTATATATCGAGGTGGTTCTACTTCCATCTC TCCATTTATATATATTGATCCATCGATCAGCAGCTAGCTTGCTGATCGAGGCTGATCGATCGACGATACGGAGCTGGAGCTGGAGATGATGTCCTCGGCG GCGGCGACGTCGCAGCTGCCGCCGGGGTTCCGGTTCCACCCCACCGACGAGGAGCTCATCCTGCACTACCTCCGCAACCGCGCGGCCTCGTTGCCGTGCC CCGTCCCCATCATCGCCGACGTCGACATCTACAAGTTGGACCCATGGGAGCTCCCCTGTAAGTAGTAGTAGTAGTAGCTACTAGCTGATGATGCTT…
PvNAC47	Pavir.Ca00813.1	Chr03a	9.65	35509.78	9499054-9501477	AP13CTG18650	GGTGTGACAAGAAATGGCCTCAGCAAGCACTTCTTCCACAGGCCATCCAAAGCCTATACCACTGGCACAAGGAAGAGGAGAAGGATCCAGTCAGAGCATG GATCGCATGGCAGTGAAGATGTTGGCGAGGCGCGGTGGCACAAGACTGGCAAGACACGCCCGGTGATCGTGGGAGGGCGGCAGAAGGGGTGCAAGAAGAT CCTGGTGTTGTACAGTAGCTACGGAAAACAAGGGAAACCGAAGAAGACCAACTGGGTGATGCACCAGTACCACCTCGGGGACCAGGAGGAGAAGGATGGA GAACTGGTCGTGTCCAAGGTCTTCTACCAGACGCAGCTGCGTTCTACCACGGTAACGGTGGAGCATCACACGAGGGATGGTGATGAAAAGGTGGCA…	GGTGTGACAAGAAATGGCCTCAGCAAGCACTTCTTCCACAGGCCATCCAAAGCCTATACCACTGGCACAAGGAAGAGGAGAAGGATCCAGTCAGAGCATG GATCGCATGGCAGTGAAGATGTTGGCGAGGCGCGGTGGCACAAGACTGGCAAGACACGCCCGGTGATCGTGGGAGGGCGGCAGAAGGGGTGCAAGAAGAT CCTGGTGTTGTACAGTAGCTACGGAAAACAAGGGAAACCGAAGAAGACCAACTGGGTGATGCACCAGTACCACCTCGGGGACCAGGAGGAGAAGGATGGA GAACTGGTCGTGTCCAAGGTCTTCTACCAGACGCAGCTGCGTTCTACCACGGTAACGGTGGAGCATCACACGAGGGATGGTGATGAAAAGGTGGCA…	GGTGTGACAAGAAATGGCCTCAGCAAGCACTTCTTCCACAGGCCATCCAAAGCCTATACCACTGGCACAAGGAAGAGGAGAAGGATCCAGTCAGAGCATG GATCGCATGGCAGTGAAGATGTTGGCGAGGCGCGGTGGCACAAGACTGGCAAGACACGCCCGGTGATCGTGGGAGGGCGGCAGAAGGGGTGCAAGAAGAT CCTGGTGTTGTACAGTAGCTACGGAAAACAAGGGAAACCGAAGAAGACCAACTGGGTGATGCACCAGTACCACCTCGGGGACCAGGAGGAGAAGGATGGA GAACTGGTCGTGTCCAAGGTCTTCTACCAGACGCAGCTGCGTTCTACCACGGTAACGGTGGAGCATCACACGAGGGATGGTGATGAAAAGGTGGCA…
PvNAC48	Pavir.Ca00926.1	Chr03a	8.88	33778.87	10369141-10372189	AP13ISTG38873	TTGATCCCTTCTCCGATCGATCCTTGTCGTGTGCGCCGTCACACCTCTACTCCCTCTAGAGCCCAGCTTATGCTTAGCCCGCCTCAGCTCGTCGTCTTCT TTTAACACCCTGCATTATATCCCTCCCCGCCAGCCGATCGAGCCGGTGTACGTTCTGCTGGCGCCTGTCATGGGTGTTTTATAGAGGAGCACGCGCACGG CGCACCCTTTGTCGTCGTCGTCGTCCCTACACGTTCGTCTCCCGATCGAGGAGAGCGACGAGCGTGTGAGAGCGCGCGGCGAGCTTAGGATGACGTGGTG CAATGACTTCAACGACGCGCGCGCCGCCGTGGAGAGCAGCCTGTCCCCGACGACCGCCGCGTCGCTCGCCGTCCTCGTCAAGATGTGCCCGTCGTG…	ATGACGTGGTGCAATGACTTCAACGACGCGCGCGCCGCCGTGGAGAGCAGCCTGTCCCCGACGACCGCCGCGTCGCTCGCCGTCCTCGTCAAGATGTGCC CGTCGTGCGGCCACCGCGCGCACTATGAACAGGAGACCACGTCGATCCAGGACTTGCCGGGTCTGCCGGCCGGCGTCAAGTTCGACCCGACGGACCAGGA GCTGCTGGAGCACTTGGAGGGCAAGGCGAGGCCGAACTCCCGGAAGCTCCACCCCCTCGTCGACGAGTTCATCCCCATCATCGAGGGCGAGAACGGCATC TGCTACACGCACCCCGAGAGGCTCCCCGGCGTGAGCAAGGACGGGCTCGTCCGGCACTTCTTCCACCGGCCGTCCAAGGCGTACACGACGGGGACG…	TTGATCCCTTCTCCGATCGATCCTTGTCGTGTGCGCCGTCACACCTCTACTCCCTCTAGAGCCCAGCTTATGCTTAGCCCGCCTCAGCTCGTCGTCTTCT TTTAACACCCTGCATTATATCCCTCCCCGCCAGCCGATCGAGCCGGTGTACGTTCTGCTGGCGCCTGTCATGGGTGTTTTATAGAGGAGCACGCGCACGG CGCACCCTTTGTCGTCGTCGTCGTCCCTACACGTTCGTCTCCCGATCGAGGAGAGCGACGAGCGTGTGAGAGCGCGCGGCGAGCTTAGGATGACGTGGTG CAATGACTTCAACGACGCGCGCGCCGCCGTGGAGAGCAGCCTGTCCCCGACGACCGCCGCGTCGCTCGCCGTCCTCGTCAAGATGTGCCCGTCGTG…
PvNAC49	Pavir.Ca02208.1	Chr03a	9.32	29983.7	36265980-36267603	AP13ISTG35614	ACTCCACACCACACTCGTCTCCTCCCCTATAAATCCAAGCCCCGTCGTCTCCCTCCTCCCTCCCCCTCCTCTCCCTCCGCCCGGCCTTCTACTCCAATGG AATCTCGCGTCCTCGATTAGCCCGCCCCGCTCCAGTCCGCCGACTCGAGCTCAACCCAAAGATCGCGCCTTTATTTCTGCGCGTGCGCGCGCGGCGGCGG CGGCGGTAGGTGTCGCCGTCAGGGATCAGCGGGGGGGAAAGAAATTAGTTCTTGGGTTGACCATTCAGGGTGGGTTATTAGGATGGAGGCGGCGAAGGAG CCTGCTGTGGCGAAGCCGCGGCTGCCGCCGGGGTTCCGGTTCCGGCCGACGGACGAGGAGTTGGTGGTACACTACCTCCGGCGGCGCGCGCTGGCG…	ATGGAGGCGGCGAAGGAGCCTGCTGTGGCGAAGCCGCGGCTGCCGCCGGGGTTCCGGTTCCGGCCGACGGACGAGGAGTTGGTGGTACACTACCTCCGGC GGCGCGCGCTGGCGGCCCCGCTCCCCGCCGCCGTGGACATCCCCGACGTGCGCATCCTGGCGCACGACCCCTCGGACCTGCTGCCCCCAGGGTGGAGCGA GCAGGAGCGCTACTTCTTCACGTGCAAGGAGGCCAAGTACGTCAAGGGGCGGCGCGCGAACCGCGCCACGGGGGCCGGGTACTGGAAGGCCACGGGCAAG GAGAAGCCCGTGGCGGTGGCGGTGGCGGTGCCGGTGCCGGCGAGGGGCCAGGCGGCGCAGGCCGTGCTGGTGGGCATGAAGCGGTCGCTGGTGTTC…	ACTCCACACCACACTCGTCTCCTCCCCTATAAATCCAAGCCCCGTCGTCTCCCTCCTCCCTCCCCCTCCTCTCCCTCCGCCCGGCCTTCTACTCCAATGG AATCTCGCGTCCTCGATTAGCCCGCCCCGCTCCAGTCCGCCGACTCGAGCTCAACCCAAAGATCGCGCCTTTATTTCTGCGCGTGCGCGCGCGGCGGCGG CGGCGGTAGGTGTCGCCGTCAGGGATCAGCGGGGGGGAAAGAAATTAGTTCTTGGGTTGACCATTCAGGGTGGGTTATTAGGATGGAGGCGGCGAAGGAG CCTGCTGTGGCGAAGCCGCGGCTGCCGCCGGGGTTCCGGTTCCGGCCGACGGACGAGGAGTTGGTGGTACACTACCTCCGGCGGCGCGCGCTGGCG…
PvNAC50	Pavir.Ca02464.1	Chr03a	7.29	34834.2	41543127-41544678	AP13CTG30801	CCATTACACGGCCGCCGCCGCCGCCGGTGTCGTCGGGGGCCTCAATAGTGCTCCGCCGGAGCTCATCCAACCGCCGCAGGTCAACGCCGCCGCTGGGCCG GGCCCGTACCATGCCGGAGACACCGCCCCTTACACGGCCACCGCCGGCATGGGGGTCCTGCACATGGAGAGTGCTTTGCCTTCGGGGTCGGGGCAGGCCA TCGCCGGCGCCGGCCTCGCCCAGCCGGACCCGTACTCGGTCGACACCGACCTCTCCACCGCCACCGACAAGGAGATGGTGCGCTTCCTCTGCGAAAGATA CGAGCAGCACAAGAGGGAGGCGAAAGAGAAGAGCCAGAGCCTCAGCCCGCTGGCGGCCAGCGCCGCCGCCGGCGGCCTCGTCGTCCAGCCGGACCC…	ATGGGGGTCCTGCACATGGAGAGTGCTTTGCCTTCGGGGTCGGGGCAGGCCATCGCCGGCGCCGGCCTCGCCCAGCCGGACCCGTACTCGGTCGACACCG ACCTCTCCACCGCCACCGACAAGGAGATGGTGCGCTTCCTCTGCGAAAGATACGAGCAGCACAAGAGGGAGGCGAAAGAGAAGAGCCAGAGCCTCAGCCC GCTGGCGGCCAGCGCCGCCGCCGGCGGCCTCGTCGTCCAGCCGGACCCGTGGGACCTCCCCCGCCGGTGCTACGCCGCGAGGAAGAAGTTCGGCTCCGAC GAGAAGACACGCCACGGGTGCTGGAAGGAGAGAGACAACGAGTTCACCGCGATCCGCGGCGACCCGTGGCTGCCGCACGTGCTCAGGTACGTCGGG…	CCATTACACGGCCGCCGCCGCCGCCGGTGTCGTCGGGGGCCTCAATAGTGCTCCGCCGGAGCTCATCCAACCGCCGCAGGTCAACGCCGCCGCTGGGCCG GGCCCGTACCATGCCGGAGACACCGCCCCTTACACGGCCACCGCCGGCATGGGGGTCCTGCACATGGAGAGTGCTTTGCCTTCGGGGTCGGGGCAGGCCA TCGCCGGCGCCGGCCTCGCCCAGCCGGACCCGTACTCGGTCGACACCGACCTCTCCACCGCCACCGACAAGGAGATGGTGCGCTTCCTCTGCGAAAGATA CGAGCAGCACAAGAGGGAGGCGAAAGAGAAGAGCCAGAGCCTCAGCCCGCTGGCGGCCAGCGCCGCCGCCGGCGGCCTCGTCGTCCAGCCGGACCC…
PvNAC51	Pavir.Ca02638.1	Chr03a	7.68	34336.38	43983863-43985332	OthsCTG14886-RC	TTTGACCCCATCACCATGCATGTATGACATGTAAGCAGCTACCTTAGCCCTAGAAGCAAGAACAAAAGCTTCTAAAGCCAGCCATATGGAGGAGAAGAAG CCGTCGGAAATGGTCAAGGAGAGCGGTGGCGGAGTGGAAGTCGGAACTGAAGATGATGATTTGGTGTTTCCTGGGTTCCGGTTCCATCCGACGGATCAGG AGCTCTTGAGCTTCTACCTTACGAGGAAGGTGCAGAAGAAGGGCTTCAGTATTGACACCATCAAGGAGGTCGACATCTACAAGCACGACCCCTGGGATCT TCCAAATGAAGCTCGGCATGTGGTGCAGGGCGCAGGAGACAAAGAATGCTACTTCTTCTGCCTGCGTGGCCGCAAGTACAGGAACAGCATCCGGCC…	ATGGAGGAGAAGAAGCCGTCGGAAATGGTCAAGGAGAGCGGTGGCGGAGTGGAAGTCGGAACTGAAGATGATGATTTGGTGTTTCCTGGGTTCCGGTTCC ATCCGACGGATCAGGAGCTCTTGAGCTTCTACCTTACGAGGAAGGTGCAGAAGAAGGGCTTCAGTATTGACACCATCAAGGAGGTCGACATCTACAAGCA CGACCCCTGGGATCTTCCAAATGAAGCTCGGCATGTGGTGCAGGGCGCAGGAGACAAAGAATGCTACTTCTTCTGCCTGCGTGGCCGCAAGTACAGGAAC AGCATCCGGCCCAACCGCGTCACCGGCTCCGGCTTCTGGAAGGCCACCGGCATCGACAAGCCCATACACGGCGGCGCCGGCGGCGAGTGCCTCGGG…	TTTGACCCCATCACCATGCATGTATGACATGTAAGCAGCTACCTTAGCCCTAGAAGCAAGAACAAAAGCTTCTAAAGCCAGCCATATGGAGGAGAAGAAG CCGTCGGAAATGGTCAAGGAGAGCGGTGGCGGAGTGGAAGTCGGAACTGAAGATGATGATTTGGTGTTTCCTGGGTTCCGGTTCCATCCGACGGATCAGG AGCTCTTGAGCTTCTACCTTACGAGGAAGGTGCAGAAGAAGGGCTTCAGTATTGACACCATCAAGGAGGTCGACATCTACAAGCACGACCCCTGGGATCT TCCAAGTAATTTCTGAATTTGACTGGTTGTGTTTGTGTTCTTTCATGGAAGCATGGATCGTCGATCGGAGCTAACAGCTAACTGTATGGAGGGCAT…
PvNAC52	Pavir.Ca02775.1	Chr03a	9.51	25697.19	45969522-45970932	AP13ISTG60641	GCAGCGTCAGTGGGCCCTAGGGAGTGGTACTTCTTCAGCCTCAAGGATAGAAAATATGCAACGGGGCAGCGGACGAACCGGGCCACGGTGTCGGGTTACT GGAAGGCTACTGGGAAGGATCGGGCAGTGGCGCGGCGAGGGGCATTGGTAGGGACGAGGAAGACACTGGTGTTCTACCAGGGAAGGGCCCCTAAGGGGAG GAAGACGGAGTGGGTGATGCATGAGTACAGGATGGAGGGTGCTCTTGAGCAATCCTCCAAGTTCTCCTCCAAGGATGAAGATTGGGTCCTGTGCAGAGTC ATCTGCAAGAAGAAATTACCAGGAGGAGGCGCCAGCTCCAAGGCATCAAGAAGCCTCGCCACCAATGGCGGCCACGAGCACGACACCGCACCAACC…	GCAGCGTCAGTGGGCCCTAGGGAGTGGTACTTCTTCAGCCTCAAGGATAGAAAATATGCAACGGGGCAGCGGACGAACCGGGCCACGGTGTCGGGTTACT GGAAGGCTACTGGGAAGGATCGGGCAGTGGCGCGGCGAGGGGCATTGGTAGGGACGAGGAAGACACTGGTGTTCTACCAGGGAAGGGCCCCTAAGGGGAG GAAGACGGAGTGGGTGATGCATGAGTACAGGATGGAGGGTGCTCTTGAGCAATCCTCCAAGTTCTCCTCCAAGGATGAAGATTGGGTCCTGTGCAGAGTC ATCTGCAAGAAGAAATTACCAGGAGGAGGCGCCAGCTCCAAGGCATCAAGAAGCCTCGCCACCAATGGCGGCCACGAGCACGACACCGCACCAACC…	GCAGCGTCAGTGGGCCCTAGGGAGTGGTACTTCTTCAGCCTCAAGGATAGAAAATATGCAACGGGGCAGCGGACGAACCGGGCCACGGTGTCGGGTTACT GGAAGGCTACTGGGAAGGATCGGGCAGTGGCGCGGCGAGGGGCATTGGTAGGGACGAGGAAGACACTGGTGTTCTACCAGGGAAGGGCCCCTAAGGGGAG GAAGACGGAGTGGGTGATGCATGAGTACAGGATGGAGGGTGCTCTTGAGCAATCCTCCAAGTTCTCCTCCAAGGTAAAATGTGTACAATGCCATTGGTGA CACTAGTTTGTTATGCAGCAGGTACTGTGAAAAGAATTGTCAAAATATGTTGCATCCTACTTTGAAGCATGTGCCATTTTAGGGGAGGTATGGAAT…
PvNAC53	Pavir.Cb00167.1	Chr03b	7.72	34100.29	2579340-2580492	OthsCTG14886-RC	TACCTTACCTTAGCCCTAGAAGCAAGAACAAAAGCTTGTAAAGCCAGCCATGGAGGAGAAGAAGCCGTCGGAAAGGGTCAAGGAGAGTGGCGGCGGAGTG GAAGTCGGAACTGAAGATGATGATTTGGTGTTTCCTGGGTTCCGGTTCCATCCGACGGACCAGGAGCTCTTGAGCTTCTACCTTGCAAGGAAGGTGGAGA AGAAGGGCTTCAGTATTGACATCATCAAGGAGGTCGACATCTACAAGCACGACCCCTGGGATCTTCCAAATGAAGCTCGGCATGTGGTGCAGGGTGCAGG AGACAAAGAAGACTGGTACTTCTTCTGCCTGCGTGGCCGCAAGTACAGGAACAGCATCCGGCCCAACCGCGTCACCGGCTCCGGCTTCTGGAAGGC…	ATGGAGGAGAAGAAGCCGTCGGAAAGGGTCAAGGAGAGTGGCGGCGGAGTGGAAGTCGGAACTGAAGATGATGATTTGGTGTTTCCTGGGTTCCGGTTCC ATCCGACGGACCAGGAGCTCTTGAGCTTCTACCTTGCAAGGAAGGTGGAGAAGAAGGGCTTCAGTATTGACATCATCAAGGAGGTCGACATCTACAAGCA CGACCCCTGGGATCTTCCAAATGAAGCTCGGCATGTGGTGCAGGGTGCAGGAGACAAAGAAGACTGGTACTTCTTCTGCCTGCGTGGCCGCAAGTACAGG AACAGCATCCGGCCCAACCGCGTCACCGGCTCCGGCTTCTGGAAGGCCACCGGCATCGACAAGCCCATACACGGCGGCGCCGGCGGCGAGTGCCTC…	TACCTTACCTTAGCCCTAGAAGCAAGAACAAAAGCTTGTAAAGCCAGCCATGGAGGAGAAGAAGCCGTCGGAAAGGGTCAAGGAGAGTGGCGGCGGAGTG GAAGTCGGAACTGAAGATGATGATTTGGTGTTTCCTGGGTTCCGGTTCCATCCGACGGACCAGGAGCTCTTGAGCTTCTACCTTGCAAGGAAGGTGGAGA AGAAGGGCTTCAGTATTGACATCATCAAGGAGGTCGACATCTACAAGCACGACCCCTGGGATCTTCCAAGTAAGTCTTGATTGCTTGTGTTCTTCTTTGA TCGGAGGAGCTAACAGCTAACTGTGTGGAGGTATGAATAATGTGCAGATGAAGCTCGGCATGTGGTGCAGGGTGCAGGAGACAAAGAAGACTGGTA…
PvNAC54	Pavir.Cb00455.1	Chr03b	5.31	40069.4	7455621-7457210	AP13CTG30801	AGCCTCGTCAACCTCCAGCCCATTCCCATCGATCCCATTCCACTAGCTTCCGTTCGTCCATCTTCTCCTTCTTACTCCACTCCACCCAAGCAAACCAATC CGAAATTCCATGGATGAAGCTGCCAACGTGGTTGGAGGAGGAGCATTCCTCGATTTCCCAATATCCAGCCCCTGGTTAGACGATCTGCTCGACGACGACG GCGACGACGACGCCCCATACTCCGGCGGTGGCGTCGACTCGCTGCTGGAGGCCATCGACCTGTCCGCGGCCACCGACAAGGATGTCATCGGCTTCGTCCG CGCCAACTACGAGCGGTGCAAGGAGAGGAACCTCTGCCCGCCGGCGCCCATCGACGACGCCGGTCGCCTCACCCGGCCGGACCCTTGGGAGCTTGG…	ATGGATGAAGCTGCCAACGTGGTTGGAGGAGGAGCATTCCTCGATTTCCCAATATCCAGCCCCTGGTTAGACGATCTGCTCGACGACGACGGCGACGACG ACGCCCCATACTCCGGCGGTGGCGTCGACTCGCTGCTGGAGGCCATCGACCTGTCCGCGGCCACCGACAAGGATGTCATCGGCTTCGTCCGCGCCAACTA CGAGCGGTGCAAGGAGAGGAACCTCTGCCCGCCGGCGCCCATCGACGACGCCGGTCGCCTCACCCGGCCGGACCCTTGGGAGCTTGGCCGCTTGTGGTTC ATCACGAGCAAGAAGTTCGGCTCGGACGAGAAGACGCGCGGGGGGTTTTGGAAGGAGAAGGACAACGAGTTCACCGCGATCCGCGGCGACCAGTGG…	AGCCTCGTCAACCTCCAGCCCATTCCCATCGATCCCATTCCACTAGCTTCCGTTCGTCCATCTTCTCCTTCTTACTCCACTCCACCCAAGCAAACCAATC CGAAATTCCATGGATGAAGCTGCCAACGTGGTTGGAGGAGGAGCATTCCTCGATTTCCCAATATCCAGCCCCTGGTTAGACGATCTGCTCGACGACGACG GCGACGACGACGCCCCATACTCCGGCGGTGGCGTCGACTCGCTGCTGGAGGCCATCGACCTGTCCGCGGCCACCGACAAGGATGTCATCGGCTTCGTCCG CGCCAACTACGAGCGGTGCAAGGAGAGGAACCTCTGCCCGCCGGCGCCCATCGACGACGCCGGTCGCCTCACCCGGCCGGACCCTTGGGAGCTTGG…
PvNAC55	Pavir.Cb00459.1	Chr03b	5.46	37639.33	7468095-7470136	AlamCTG05822-RC	ATGGACTACTATGCTCAGTGCCTCAGGCTCTCGGTTTGCATATGAAGATGTGAAGTCAAAACTGTCTGAATTCATAGCCAAGTCTTTCACACTGGGAGGT AGCGAAGAAGCAGGATCTGGGTGTTGGGAGTTCCCAACTGCGTCTGCTGTTCCAGATGGACAATCAGACGATGTTTGGCAGCACTTCACCAGGATAAAGA CCAAAGATCCTGATGTGGTGTACGCAGCGTGCCACCGCTGTGACAGGGTGCTCAAGGCTCATTCCAAGCATCAAGGCACTTCTCAACTCAGAAGACACCT TAATACTAAGACATGCACATGCAGCAACAATCCATCGTCCACTGCCGAAGACCAGGAAATCCTACGTGAGCTCCGTGTAAACCTCGATCTCTACAA…	ATGCTCAGTGCCTCAGGCTCTCGGTTTGCATATGAAGATGTGAAGTCAAAACTGTCTGAATTCATAGCCAAGTCTTTCACACTGGGAGGTAGCGAAGAAG CAGGATCTGGGTGTTGGGAGTTCCCAACTGCGTCTGCTGTTCCAGATGGACAATCAGACGATGTTTGGCAGCACTTCACCAGGATAAAGACCAAAGATCC TGATGTGGTGTACGCAGCGTGCCACCGCTGTGACAGGGTGCTCAAGGCTCATTCCAAGCATCAAGGCACTTCTCAACTCAGAAGACACCTTAATACTAAG ACATGCACATGCAGCAACAATCCATCGTCCACTGCCGAAGACCAGGAAATCCTACGTGAGCTCCGTGTAAACCTCGATCTCTACAAGCAAGGGAAG…	ATGGACTACTATGCTCAGTGCCTCAGGCTCTCGGTTTGCATATGAAGATGTGAAGTCAAAACTGTCTGAATTCATAGCCAAGTCTTTCACACTGGGAGGT AGCGAAGAAGCAGGATCTGGGTGTTGGGAGTTCCCAACTGCGTCTGCTGTTCCAGATGGACAATCAGACGATGTTTGGCAGCACTTCACCAGGATAAAGA CCAAAGATCCTGATGTGGTGTACGCAGCGTGCCACCGCTGTGACAGGGTGCTCAAGGCTCATTCCAAGCATCAAGGCACTTCTCAACTCAGAAGACACCT TAATACTAAGACATGCACATGCAGCAACAATCCATCGTCCACTGCCGAAGACCAGGAAATCCTACGTGAGCTCCGTGTAAACCTCGATCTCTACAA…
PvNAC56	Pavir.Cb00769.1	Chr03b	8.88	28691.14	16141997-16142883	AP13CTG21191	ATGGACGCGGCGAAGGAGCCTGCTGTGGCAAAGCCGCGGCTGCCGCCGGGGTTCCGGTTCCGGCCGACGGACGAGGAGCTGGTGGTGCACTACCTCCGGC GGCGCGCGCTGGCGTCCCCGCTCCCGGCGGCCGTGGACATCCCCGACGTGCGCATCCTGGCGCACGACCCCTCGGACCTGCTGCCCCCTGGGTGGAGCGA GCAGGAGCGCTACTTCTTCACGTGCAAGGAGGCCAAGTACGTCAAGGGGCGGCGCGCGAACCGCGCCACGGGGGCCGGGTACTGGAAGGCGACGGGCAAG GAGATGCCCGTGGCGGTGGCGGTCCCGGCGAGGGGCGGCGGCGGCCAGGCGCAGGCCGTGCTGGTGGGCATGAAGCGGTCGCTGGTGTTCTACCGC…	ATGGACGCGGCGAAGGAGCCTGCTGTGGCAAAGCCGCGGCTGCCGCCGGGGTTCCGGTTCCGGCCGACGGACGAGGAGCTGGTGGTGCACTACCTCCGGC GGCGCGCGCTGGCGTCCCCGCTCCCGGCGGCCGTGGACATCCCCGACGTGCGCATCCTGGCGCACGACCCCTCGGACCTGCTGCCCCCTGGGTGGAGCGA GCAGGAGCGCTACTTCTTCACGTGCAAGGAGGCCAAGTACGTCAAGGGGCGGCGCGCGAACCGCGCCACGGGGGCCGGGTACTGGAAGGCGACGGGCAAG GAGATGCCCGTGGCGGTGGCGGTCCCGGCGAGGGGCGGCGGCGGCCAGGCGCAGGCCGTGCTGGTGGGCATGAAGCGGTCGCTGGTGTTCTACCGC…	ATGGACGCGGCGAAGGAGCCTGCTGTGGCAAAGCCGCGGCTGCCGCCGGGGTTCCGGTTCCGGCCGACGGACGAGGAGCTGGTGGTGCACTACCTCCGGC GGCGCGCGCTGGCGTCCCCGCTCCCGGCGGCCGTGGACATCCCCGACGTGCGCATCCTGGCGCACGACCCCTCGGACCTGCTGCCCCCTGGTGAGTGCGC GTGCGGCCCGCTCGCCGCCGGCGCGTCGGCCGGATCTCGGAGCCGGAGCTGATTTGGTTGGGTACGGTGGCAGGGTGGAGCGAGCAGGAGCGCTACTTCT TCACGTGCAAGGAGGCCAAGTACGTCAAGGGGCGGCGCGCGAACCGCGCCACGGGGGCCGGGTACTGGAAGGCGACGGGCAAGGAGATGCCCGTGG…
PvNAC57	Pavir.Cb01983.1	Chr03b	5.27	59348.72	45991926-45993661	KanlSGLT55845	ATGGTCATCTTCGAGATGCCTCCGACGAACCGGAACCCGACTCAGGCTTGGGCTCTCGATCCCGATTCCGACGCGGAAAGCAGGCCTCCACGACTCGATT TCAACTCCGCCTCCACGCCGGCGAGCTCTCCGTGTTCGACACCGCGAAAGAGAGATCCTCCTCCCGCGATCGCGATGGCGGCGGCGGCACCATTCCAGCT GCAGCCTCTGCCGCCGGGCGTCTACTTCAACCCGTCGGCGGCGGAGTGCGTGCGCAACTACCTGAGGCCCTGGAACGCGGGCGTGCGGCCGGAGACGGAC CGGGTCATCGTCGACGTGGACATCTACAGCGACAGGCCCGACGCGCTGCTGCGGGGGCGCGAGCCGGGGTTCTCGCGCGGGTTGGACCACAAGTGG…	ATGGTCATCTTCGAGATGCCTCCGACGAACCGGAACCCGACTCAGGCTTGGGCTCTCGATCCCGATTCCGACGCGGAAAGCAGGCCTCCACGACTCGATT TCAACTCCGCCTCCACGCCGGCGAGCTCTCCGTGTTCGACACCGCGAAAGAGAGATCCTCCTCCCGCGATCGCGATGGCGGCGGCGGCACCATTCCAGCT GCAGCCTCTGCCGCCGGGCGTCTACTTCAACCCGTCGGCGGCGGAGTGCGTGCGCAACTACCTGAGGCCCTGGAACGCGGGCGTGCGGCCGGAGACGGAC CGGGTCATCGTCGACGTGGACATCTACAGCGACAGGCCCGACGCGCTGCTGCGGGGGCGCGAGCCGGGGTTCTCGCGCGGGTTGGACCACAAGTGG…	ATGGTCATCTTCGAGATGCCTCCGACGAACCGGAACCCGACTCAGGCTTGGGCTCTCGATCCCGATTCCGACGCGGAAAGCAGGCCTCCACGACTCGATT TCAACTCCGCCTCCACGCCGGCGAGCTCTCCGTGTTCGACACCGCGAAAGAGAGATCCTCCTCCCGCGATCGCGATGGCGGCGGCGGCACCATTCCAGCT GCAGCCTCTGCCGCCGGGCGTCTACTTCAACCCGTCGGCGGCGGAGTGCGTGCGCAACTACCTGAGGCCCTGGAACGCGGGCGTGCGGCCGGAGACGGAC CGGGTCATCGTCGACGTGGACATCTACAGCGACAGGCCCGACGCGCTGCTGCGGGGGCGCGAGCCGGGGTTCTCGCGCGGGTTGGACCACAAGTGG…
PvNAC58	Pavir.Cb02140.1	Chr03b	6.13	25006.46	47429322-47430038	AP13ISTG63195-RC	ATGCCGTCGCTGGGGCCGGAGATCTTCTTCCGCGGCTTCCGCTTCGACCCGAAGCCGCTCGAGGCCGCCACCTACTACCTGCCGCAGCTCCTCGCCGGCG CGCCGATGCACGAAACCGTCCGCCCCTTCATCCACCACGCCGACGTCTACGCCTGCGAGCCCGGCGAGCTCGCCCGCCAGTTCCGCCCGCTGCCCAGAAC CGGGCACCGCTTCTTCTTCACCCACTGCAAGCTCCAGCAGCCGCACAGGGCGGGGAAGGCCAGCAAGGCAACGCGCGCCGCCGGCGCAGGGTCGTGGCAC TCGCAGAGCGTGACGGACATCGTGGACGGCAAGCAAGTGAAGGCCGGCGAGATGAGGAAGCTGCGGTACAAGAAGGGCGGCGCGTACACGGACTGG…	ATGCCGTCGCTGGGGCCGGAGATCTTCTTCCGCGGCTTCCGCTTCGACCCGAAGCCGCTCGAGGCCGCCACCTACTACCTGCCGCAGCTCCTCGCCGGCG CGCCGATGCACGAAACCGTCCGCCCCTTCATCCACCACGCCGACGTCTACGCCTGCGAGCCCGGCGAGCTCGCCCGCCAGTTCCGCCCGCTGCCCAGAAC CGGGCACCGCTTCTTCTTCACCCACTGCAAGCTCCAGCAGCCGCACAGGGCGGGGAAGGCCAGCAAGGCAACGCGCGCCGCCGGCGCAGGGTCGTGGCAC TCGCAGAGCGTGACGGACATCGTGGACGGCAAGCAAGTGAAGGCCGGCGAGATGAGGAAGCTGCGGTACAAGAAGGGCGGCGCGTACACGGACTGG…	ATGCCGTCGCTGGGGCCGGAGATCTTCTTCCGCGGCTTCCGCTTCGACCCGAAGCCGCTCGAGGCCGCCACCTACTACCTGCCGCAGCTCCTCGCCGGCG CGCCGATGCACGAAACCGTCCGCCCCTTCATCCACCACGCCGACGTCTACGCCTGCGAGCCCGGCGAGCTCGCCCGCCAGTTCCGCCCGCTGCCCAGAAC CGGGCACCGCTTCTTCTTCACCCACTGCAAGCTCCAGCAGCCGCACAGGGCGGGGAAGGCCAGCAAGGCAACGCGCGCCGCCGGCGCAGGGTCGTGGCAC TCGCAGAGCGTGACGGACATCGTGGACGGCAAGCAAGTGAAGGCCGGCGAGATGAGGAAGCTGCGGTACAAGAAGGGCGGCGCGTACACGGACTGG…
PvNAC59	Pavir.Cb02165.1	Chr03b	4.7	31457.28	47712810-47713794	AP13CTG04104	ATGGAGCAACAAGGAGGGATGGAGCAGGCGCGGTGGCCGGACGTGCCGCCGTGCTACCGCTTCACGCCGACCGCGCCGGAGCTCATCCGCTGCTACCTCA ACCCCTGGGTGGCCAACCCCGGCCAGACGCCGTTCGGGGAGCCCGAGGGCATCGTGTGCGCCGCCGACGTCTACAGCGCGGATCCCGGCACGCTCACGTC GCGGCTCCGGCGCTTCGGCCACGACGACGGCAACTACGGCGGCACGTGGCACGGCTCCGGGAAGCGGATCGCCGTCCGCAGCCACGGGTACCGGCAGACC TTCGAGTACCGCGACGCCGCTGGCGGCAAGAGCGCGTGGCTCATGGAGGAGTTCGGGACCAGCATGCCCGAGGCCACCGACGGCGAGGGCGTCAGG…	ATGGAGCAACAAGGAGGGATGGAGCAGGCGCGGTGGCCGGACGTGCCGCCGTGCTACCGCTTCACGCCGACCGCGCCGGAGCTCATCCGCTGCTACCTCA ACCCCTGGGTGGCCAACCCCGGCCAGACGCCGTTCGGGGAGCCCGAGGGCATCGTGTGCGCCGCCGACGTCTACAGCGCGGATCCCGGCACGCTCACGTC GCGGCTCCGGCGCTTCGGCCACGACGACGGCAACTACGGCGGCACGTGGCACGGCTCCGGGAAGCGGATCGCCGTCCGCAGCCACGGGTACCGGCAGACC TTCGAGTACCGCGACGCCGCTGGCGGCAAGAGCGCGTGGCTCATGGAGGAGTTCGGGACCAGCATGCCCGAGGCCACCGACGGCGAGGGCGTCAGG…	ATGGAGCAACAAGGAGGGATGGAGCAGGCGCGGTGGCCGGACGTGCCGCCGTGCTACCGCTTCACGCCGACCGCGCCGGAGCTCATCCGCTGCTACCTCA ACCCCTGGGTGGCCAACCCCGGCCAGACGCCGTTCGGGGAGCCCGAGGGCATCGTGTGCGCCGCCGACGTCTACAGCGCGGATCCCGGCACGCTCACGTC GCGGCTCCGGCGCTTCGGCCACGACGACGGCAACTAGTACTTCCTCTGCGTCACCCGGTGGAAGGACGGCAACGCCGGCACCCGGATGACCCGCGCCGTC CGGAGCGGCGGCACGTGGCACGGCTCCGGGAAGCGGATCGCCGTCCGCAGCCACGGGTACCGGCAGACCTTCGAGTACCGCGACGCCGCTGGCGGC…
PvNAC60	Pavir.Da00055.1	Chr04a	8.25	29821.60	1671086-1675448	AP13CTG16247	ATGGCGACATCAATCGAAGTCACCGGTTGCAACACATTTGCTCCAATAGAGAAGAAATTTGATCCCAATGCAGCACTGGAATTTCCTCATATCGCGTGCA TTGGTGGAAAAGAGTGGTATTTCTACAGCCTTAGGGATAGAAAGTATGCCACCGGCCAGAGAACAAATAGAGCAACTGAGTCAGGCTATTGGAAGGCTAC TGGGAAAGACCGTCCAATAAGCCGGAAAGGGTTGCTTGTTGGCATGCGCAAAACCCTTGTGTTTTATCAAGGTAGAGCCCCAAAGGGAAAGAAGACTGAG TGGGTTATGCATGAATTTCGCATGGAAGGGCAAGGTGATCCAATGAAGTTACCTTTCAAGGAGGACTGGGTCTTGTGTAGGGTTTTCTACAAGAGT…	ATGGCGACATCAATCGAAGTCACCGGTTGCAACACATTTGCTCCAATAGAGAAGAAATTTGATCCCAATGCAGCACTGGAATTTCCTCATATCGCGTGCA TTGGTGGAAAAGAGTGGTATTTCTACAGCCTTAGGGATAGAAAGTATGCCACCGGCCAGAGAACAAATAGAGCAACTGAGTCAGGCTATTGGAAGGCTAC TGGGAAAGACCGTCCAATAAGCCGGAAAGGGTTGCTTGTTGGCATGCGCAAAACCCTTGTGTTTTATCAAGGTAGAGCCCCAAAGGGAAAGAAGACTGAG TGGGTTATGCATGAATTTCGCATGGAAGGGCAAGGTGATCCAATGAAGTTACCTTTCAAGGAGGACTGGGTCTTGTGTAGGGTTTTCTACAAGAGT…	ATGGCGACATCAATCGAAGTCACCGGTTGCAACACATTTGCTCCAATAGAGAAGAAATTTGATCCCAATGCAGCACTGGAATTTCCTCGTACATCTGGAC CAAACTCAGCACTAAATCCCAGTTGAGTCGAAGCCCTTGCTGTTGCCTCCGTGAAGTTGGGGAAAACCCCCACCGGCTGCGGCGCCCTAGGCCGTGCCGC GCTGCCAACGGTCGGTGCCCCTGGCCCTGCAGCGCTGCCAAAGAACGGCGCCCCTGGCCGTGCAGCGCCGTGCCCTTGCGCTCCACCATGAAGCGGTGGC CGCGCACCAGACGAAGCACCACGCCCAGGGCTAGAAGTAGGCGACCGTATAAAACTTAATTAAATGAATTCATAATATATTTCTTCTGCTAGTGGT…
PvNAC61	Pavir.Da00789.1	Chr04a	6.42	49319.36	12417580-12422531	AP13ISTG38873	ATCTTTATTAGTTGCTCTCTCCCTCATAACCCCCCTTCTCCTTCCCCCTCTTCTTCTCTTTCCTCTCTCCTCTCCGGCCTCCGGCGCCACCGGTGCACTC CTACCCTCCAGCCCCGTGAAATCCTCTTGCATGTGATCATGCACTTGCTGAGAAGGTAAGGGTGCGGGGTCTTGGCAGCGAGGAGAACTTCAGGCAACAG ACATGGATGGTGCAGCAGCGGCAGGAGCAGGAAGCGGCGGCGGCGGCGGCCACCGGCTCATCGGATTGAGGATTGAGGAGTACGGGAAGTACATGTCGGA CTCGACCTGCTGCCCCCAGTGTGGCCACAAGATCGACCGAAAGCTGGACTGGGTGGGGCTGCCGGCCGGGGTGAAGTTCGACCCGACGGACCAGGA…	ATGGATGGTGCAGCAGCGGCAGGAGCAGGAAGCGGCGGCGGCGGCGGCCACCGGCTCATCGGATTGAGGATTGAGGAGTACGGGAAGTACATGTCGGACT CGACCTGCTGCCCCCAGTGTGGCCACAAGATCGACCGAAAGCTGGACTGGGTGGGGCTGCCGGCCGGGGTGAAGTTCGACCCGACGGACCAGGAGCTGAT CGAGCACCTGCAGGCGAAGGTCCGGCCTGGTTCCACGGCGGCGCCGTCGCACCCGCTGATCGACGAATTCATACCCACCATTGAGGGGGAGGATGGCATC TGCTACACCCATCCTGAGAAACTGCCAGGTTTGACCAAGGACGGCCTGAGCAGGCACTTCTTCCACCGGCCGTCCAAGGCCTACACCACCGGCACG…	ATCTTTATTAGTTGCTCTCTCCCTCATAACCCCCCTTCTCCTTCCCCCTCTTCTTCTCTTTCCTCTCTCCTCTCCGGCCTCCGGCGCCACCGGTGCACTC CTACCCTCCAGCCCCGTGAAATCCTCTTGCATGTGATCATGCACTTGCTGAGAAGGTAAGGGTGCGGGGTCTTGGCAGCGAGGAGAACTTCAGGCAACAG ACATGGATGGTGCAGCAGCGGCAGGAGCAGGAAGCGGCGGCGGCGGCGGCCACCGGCTCATCGGATTGAGGATTGAGGAGTACGGGAAGTACATGTCGGA CTCGACCTGCTGCCCCCAGTGTGGCCACAAGATCGACCGAAAGCTGGTATGTTATCATCACCTCACAAGCACGTCCGATCCGGCGCAACTTTGTTA…
PvNAC62	Pavir.Da01009.1	Chr04a	6.31	38736.9	18029266-18030989	KanlSGLT54894	CCATATAAGCCAGCCATACATCCTTCTTCCAGCTTGTAGCATCACCTTCCTCTTGTTTTTCTTGCTTGTCTCCATACTCAGTTGCTTCAAGGATCTGAGC TGCAATCAGGCAAAGGATATTTCCAAGATCTTAGGTTTTGCAAAGAAGAATGCATCCAAGCGGTGGACCACTGTCAGTGCCACCAGGCTTCCGCTTCCAT CCGACCGATGAGGAGCTACTATACTACTACCTGAGGAAGAAGGTTGCTTATGAGCCCATAGATCTTGATGTCATAAGGGAGATTGATCTTAACAAGCTTG AGCCCTGGGATCTCAAAGATAGGTGCAGAATAGGCACCGGTCCTCAAAACGACTGGTACTTCTTCAGCCACAAGGACAAGAAGTACCCAACGGGGA…	ATGCATCCAAGCGGTGGACCACTGTCAGTGCCACCAGGCTTCCGCTTCCATCCGACCGATGAGGAGCTACTATACTACTACCTGAGGAAGAAGGTTGCTT ATGAGCCCATAGATCTTGATGTCATAAGGGAGATTGATCTTAACAAGCTTGAGCCCTGGGATCTCAAAGATAGGTGCAGAATAGGCACCGGTCCTCAAAA CGACTGGTACTTCTTCAGCCACAAGGACAAGAAGTACCCAACGGGGACGAGGACGAACCGTGCCACCACGGCAGGGTTCTGGAAGGCGACAGGGCGGGAT AAGGCCATCTTCCTTGGCAACGCCAGGAGGATCGGCTTGAGGAAGACCCTGGTGTTCTACATCGGAAGGGCTCCCCATGGTAAGAAGACTGACTGG…	CCATATAAGCCAGCCATACATCCTTCTTCCAGCTTGTAGCATCACCTTCCTCTTGTTTTTCTTGCTTGTCTCCATACTCAGTTGCTTCAAGGATCTGAGC TGCAATCAGGCAAAGGATATTTCCAAGGTTTGTTCTCTTCCTTTTGTTCTAATAGATCTATACATCAGCAGGAAAGTATATAAGGATGTTGCAATATGAA GCCTCTAATATGGTTTCTCATGTGCTCCATACATGGCTTGCTTCTCAGATCTTAGGTTTTGCAAAGAAGAATGCATCCAAGCGGTGGACCACTGTCAGTG CCACCAGGCTTCCGCTTCCATCCGACCGATGAGGAGCTACTATACTACTACCTGAGGAAGAAGGTTGCTTATGAGCCCATAGATCTTGATGTCATA…
PvNAC63	Pavir.Da01239.1	Chr04a	5.75	15701.9	23253529-23254570	KanlCTG45954	ATGGCGGCGGCTCTGGGCGTGGCCGAGCTCCCGGCATGCTTCGTGTTCGCTCCCGAGGATGAGGTGGCGATGGAGTACTACCTCATCCCCCGCCTCCTGG GCGTGCGGCCTGTGATCGACGGCCTCATCCTTGAGGACGACCCGCTGAGCGCGCCGCCATGGGAGCTCCTCGAGCGGAACGGGCGCAAGGAGGAAGCTTT CTTCCTCGCGGAGGGGCAGGCGCGGTGCGGGAAGGGGACGCGGCAGAAGCGGACCTGCGCGGGCGGCGGCTCGTGGGAGGGGCAGAAGACGTGCGCGGAA GGCAACAGGCTGCGCGTCCCCGGCGGCGGCGAGGAGGCCGCACCTGAAACCACGGCCCAGCACGGCCCAAAAGCACGTCGGGCCACCTTCGGGCCG…	ATGGCGGCGGCTCTGGGCGTGGCCGAGCTCCCGGCATGCTTCGTGTTCGCTCCCGAGGATGAGGTGGCGATGGAGTACTACCTCATCCCCCGCCTCCTGG GCGTGCGGCCTGTGATCGACGGCCTCATCCTTGAGGACGACCCGCTGAGCGCGCCGCCATGGGAGCTCCTCGAGCGGAACGGGCGCAAGGAGGAAGCTTT CTTCCTCGCGGAGGGGCAGGCGCGGTGCGGGAAGGGGACGCGGCAGAAGCGGACCTGCGCGGGCGGCGGCTCGTGGGAGGGGCAGAAGACGTGCGCGGAA GGCAACAGGCTGCGCGTCCCCGGCGGCGGCGAGGAGGCCGCACCTGAAACCACGGCCCAGCACGGCCCAAAAGCACGTCGGGCCACCTTCGGGCCG…	ATGGCGGCGGCTCTGGGCGTGGCCGAGCTCCCGGCATGCTTCGTGTTCGCTCCCGAGGATGAGGTGGCGATGGAGTACTACCTCATCCCCCGCCTCCTGG GCGTGCGGCCTGTGATCGACGGCCTCATCCTTGAGGACGACCCGCTGAGCGCGCCGCCATGGGAGCTCCTCGAGCGGAACGGGCGCAAGGAGGAAGCTTT CTTCCTCGCGGAGGGGCAGGCGCGGTGCGGGAAGGGGACGCGGCAGAAGCGGACCTGCGCGGGCGGCGGCTCGTGGGAGGGGCAGAAGACGTGCGCGGAA GGCAACAGGCTGCGCGTCCCCGGCGGCGGCGAGGAGGCCGCGTGGCGCAAGAAGGCACTCAACTTCCACGGCGGCGGCGGCGGCGGCGAGAAGGGA…
PvNAC64	Pavir.Da01643.1	Chr04a	5.04	47755.09	34111859-34116516	AP13ISTG75106	AAAAAACATAGGAGTATTTTTCTAAAAAAAATAGGAGTAGGAACCTTACTGCTCCTCGCCCAGTTCTCACGCCGCCGCCGCCGCCGCCGCCGCGGGTTCG CCGGAAGCCTAGGGGTAGGGGACTCTGCTACCATCGCCGGACGCGCGGCTTCCACCATGACAGGGACAACATGGATAATTGACAGCCAAAGATTTGCCAC CAAAATAAAAAATGCTTCTGGGTCTTCAGATCCTAGTAAACAGAAATGGATGAGCAACCCAAGTAAAGAGTGCCCGAAGTGTAGCCATGTCATTGATAAC AGCGATGTTGTTCACCAGTGGCCCGGCTTGCCTAAAGGTGTAAAATTTGATCCGTCTGACCAAGAATTGCTTTGGCACTTGTTGGCAAAGCATGGA…	ATGACAGGGACAACATGGATAATTGACAGCCAAAGATTTGCCACCAAAATAAAAAATGCTTCTGGGTCTTCAGATCCTAGTAAACAGAAATGGATGAGCA ACCCAAGTAAAGAGTGCCCGAAGTGTAGCCATGTCATTGATAACAGCGATGTTGTTCACCAGTGGCCCGGCTTGCCTAAAGGTGTAAAATTTGATCCGTC TGACCAAGAATTGCTTTGGCACTTGTTGGCAAAGCATGGAAAATCTGGTATAAAACCTCATCCATTCATTGATGAATTTATTCCAACAGTTGAGGAAGTT GATGGCATCTGCTACACTCATCCACAGAAACTTCCAGGTGTTAAGAAAAATGGAAGTGTATCACACTTCTTCCACAGGACATTTAAGGCCTATAAC…	AAAAAACATAGGAGTATTTTTCTAAAAAAAATAGGAGTAGGAACCTTACTGCTCCTCGCCCAGTTCTCACGCCGCCGCCGCCGCCGCCGCCGCGGGTTCG CCGGAAGCCTAGGGGTAGGGGACTCTGCTACCATCGCCGGACGCGCGGCTTCCACCATGACAGGGTGCGTCCCCCTCTCCGATTCGACCGTCCATCCGCG TCCCGCTGCGGTGTCCTCGTACGAGGGAATGCGGTCTGCCCATGTCGGGAAAGGGGGCGCCTTGGGCTGAGGGGATACGTAGGGGATGCGTCCTTTTGGC ATTTATGTTTGGGGGATCCACATCGGTTATCACTAATCGCTAATCTTTTGCATTACGCTTTAATCCTTGGGCGATTTGGGAATGCGTGATTGGATT…
PvNAC65	Pavir.Da01677.1	Chr04a	9.24	33511.03	35708315-35721819	AP13ISTG71998-RC	ATGGCGCCGCCGCACCACGGCAGGAGCGCGGCGAGCGCATGCGCGGCTCAGTGGTGCTGCGGCGGCCCCCTCCAGTTCCACCCGACGGAGGAGGAGCTAC TGGAGTTTTACCTGAAGCAGGTGGCCCACGGGAAGAAGCTCAAGTTTGACATCATCCCGACGCTGCCGGCCCTGGCGCATCTCGGCGAGCGCGAGTGGTA CTTCTTCGTGCCGCGCGACGGCCGGAAGCAGCAGGCCGCCGGCGGCGGCGGAGGGCGCCCCAACCGCACGACGGAGCGCGGGTTCTGGAAGGCGACGGGG TCGGACCGCGCCGTGCGCTGCGCCAGCGACCCCAAGCGCCTCATCGGGCTCAAGAAGACGCTCGTCGACTACGAGGGCCGCGCGCCACGTGGCACC…	ATGGCGCCGCCGCACCACGGCAGGAGCGCGGCGAGCGCATGCGCGGCTCAGTGGTGCTGCGGCGGCCCCCTCCAGTTCCACCCGACGGAGGAGGAGCTAC TGGAGTTTTACCTGAAGCAGGTGGCCCACGGGAAGAAGCTCAAGTTTGACATCATCCCGACGCTGCCGGCCCTGGCGCATCTCGGCGAGCGCGAGTGGTA CTTCTTCGTGCCGCGCGACGGCCGGAAGCAGCAGGCCGCCGGCGGCGGCGGAGGGCGCCCCAACCGCACGACGGAGCGCGGGTTCTGGAAGGCGACGGGG TCGGACCGCGCCGTGCGCTGCGCCAGCGACCCCAAGCGCCTCATCGGGCTCAAGAAGACGCTCGTCGACTACGAGGGCCGCGCGCCACGTGGCACC…	ATGGCGCCGCCGCACCACGGCAGGAGCGCGGCGAGCGCATGCGCGGCTCAGTGGTGCTGCGGCGGCCCCGTCCACCCGGATCCAGTTTTTTTCATTTTGT GAACTGTGTGGAGATAGTTTCGGTTAATTCGGTTATAACCAGAACCGAAACCAAGTTTTTTCGGTTCCTATGTTTGAAAAGAACCGAACTTGTGTAGGAA TCGAGGAACCGAACCGATCGGTTCGGTTAGAACCGAATGCCCAGGCCTAGCTCCAGTTCCACCCGACGGAGGAGGAGCTACTGGAGTTTTACCTGAAGCA GGTGGCCCACGGGAAGAAGCTCAAGTTTGACATCATCCCGACGGTGCAGCTGTACCGGCACGACCCTGGGTCACCCTGCAAATGGCATGGGTTGAA…
PvNAC66	Pavir.Da02426.1	Chr04a	6.23	45714.51	49708070-49710489	AlamCTG00660	TCTACATTGATCAGAACGAAAATGATGGTTGTAGCACATATTCGATCATGGATATAGATGCAATGCGTGAGTGCCACACTTTAGTGGAATTATTGATGGA GACCCCAATGCATACATGTAGTGATCGATCATATATATATAGAGGCCAGCAGCCAGCCTGCACTGCAGGACATGTATGATGAGAGAAGCTTTCATCAGCA GCAGCAGCAGCAGCAGCAGGGGAACATTCCACAAAGAGTAATGAGTACTCATCAGCTGCTCAGCACCACATACATCACATGCATGCAATGCATTGAGGTC ATTAGTGCATGCGTCACTACGGCAAATCATCATGCTTGCTTCGTTCGAGTTATTACTTTTTATCTGTCCATTATTATCGCATGCATGCATGCGTCC…	ATGCTTGCTTCGTTCGAGTTATTACTTTTTATCTGTCCATTATTATCGCATGCATGCATGCGTCCGATATATGATCTTATAGCTAGCTTGATACAAAACA TGCATGCATATGATCTCTCAATTTCAGATCGATCAATTAATAGAGATCCCAGCCAGTTGATCAAGATGGGTATGAGCAGCACACAAGCACAGACGCAGCA GCTAGTTCCTCCAGGTTTTCGGTTCCACCCGACCGACGAAGAGCTCGTGGATTACTACCTCAGGAAGAAGGTGGCCTCGAGAAGGATCGACCTCAACGTC ATCAAAGATGTAGATCTTTACAAGATAGAGCCATGGGATCTCCAAGAGAAGTGCAGGTTAGGAGGACCTGGCGAGGAGGAGCAGAATGAGTGGTAC…	TCTACATTGATCAGAACGAAAATGATGGTTGTAGCACATATTCGATCATGGATATAGATGCAATGCGTGAGTGCCACACTTTAGTGGAATTATTGATGGA GACCCCAATGCATACATGTAGTGATCGATCATATATATATAGAGGCCAGCAGCCAGCCTGCACTGCAGGACATGTATGATGAGAGAAGCTTTCATCAGCA GCAGCAGCAGCAGCAGCAGGGGAACATTCCACAAAGAGTAATGAGTACTCATCAGCTGCTCAGCACCACATACATCACATGCATGCAATGCATTGAGGTC ATTAGTGCATGCGTCACTACGGCAAATCATCATGCTTGCTTCGTTCGAGTTATTACTTTTTATCTGTCCATTATTATCGCATGCATGCATGCGTCC…
PvNAC67	Pavir.Db01100.1	Chr04b	5.20	43127.16	0130135-20133659	AP13CTG08224	GAAAAAAACTGTTTACATTTTGTAAGACAGCAAGAGTGCAGGTGTAACTCCAAAGGGAAGATCATCGTAATTCTTAGTTCTTACTCATTGTTTGAAACTT TGTTTCAAGGGGAGATTTGGCTACTAGCTTGATTGTTCTGGACTTTAATTCAAACTTAGTTACTTACCCATCAATAGCTTGGTTATGGGCAGCTGTGTAC ATCCACTTTGCAAGATAGAGTATGCTTGTTCATTTTATAATGTTTTTTCACACTGGTAATCTGTTGGATAAAAACGTCACATTTACTTTCTGTATTATTC TGATTGGCCCATCATGTAAGCTGGACATGAGGGATTGTTCTTGTTTGATGGATTTGATTCTACAAGTATCATGGACTCTGGCTTCGTTAGTAAAAA…	ATGAGCAACCCAAGTAAAGAGTGCCCAAAGTGTAGCCATGTCATTGATAACAGCGATGTTGTTCACCAGTGGCCTGGCTTGCCTAAAGGTGTAAAATTTA ATCCTTCTAAGGAATTGCTTTGGCACTTGTTGGCAAAACATGGAAAATCTGGTATAAAACCTCATCCATTCATTGATGAATTTATTCCAACAGTTGAGGA AGTTGATGGCATCTGCTACACTCATCCACAGAAACTTCCAGGTGTTAAGAAAAATGGAAGTGTATCACACTTCTTCCACAGGACATTTAAGGCCTATAAC ACTGGCAATAGGAAGCGTCGAAAGATAAACACCGATGATCTTGCTGATGTTCGTTGGCACAAGACTGGCAAGACAAAGCCAGTATTAGTTGTTGGA…	GAAAAAAACTGTTTACATTTTGTAAGACAGCAAGAGTGCAGGTGTAACTCCAAAGGGAAGATCATCGTAATTCTTAGTTCTTACTCATTGTTTGAAACTT TGTTTCAAGGGGAGATTTGGCTACTAGCTTGATTGTTCTGGACTTTAATTCAAACTTAGTTACTTACCCATCAATAGCTTGGTTATGGGCAGCTGTGTAC ATCCACTTTGCAAGATAGAGTATGCTTGTTCATTTTATAATGTTTTTTCACACTGGTAATCTGTTGGATAAAAACGTCACATTTACTTTCTGTATTATTC TGATTGGCCCATCATGTAAGCTGGACATGAGGGATTGTTCTTGTTTGATGGATTTGATTCTACAAGTATCATGGACTCTGGCTTCGTTAGTAAAAA…
PvNAC68	Pavir.Db00028.1	Chr04b	7.1	32520.93	544315-545684	AP13ISTG66210	GCCCGCAATCACGAATATTCCAAGTCGATCTTAATTTCCACACACACATACCAGGCAGCACCATTTGGTTAGGTTAGCTAGTAAAAGTCAGCTGTGACGC TGGAGAAGACCCGGAAAGAGACCAGAGCGCATCACCCACACACTTTCCTCGCTCGCTCACTCTCTCTGTCGTTCTCTTCTCCGAACCCCTAGCACCAGCA GCCGGCCTATATATGCATAGGGAAACCAGCACTTCCCTCGTCGCTCGATCTCTCAGGCCGGCCCTCATCAGCTCGATCGTCTACATCATCATCAGAGAGT GGAGATATGGAGCAGCGGCGCGGCGCGGCGGAGCTTGAGCTTCCGGGTTTCCGGTTCCACCCGACGGAGGAGGAGCTGCTGGAGTTCTACCTGAAG…	ATGGAGCAGCGGCGCGGCGCGGCGGAGCTTGAGCTTCCGGGTTTCCGGTTCCACCCGACGGAGGAGGAGCTGCTGGAGTTCTACCTGAAGCAGGCGGCGG AGGGGAAGAAGCTCAAGTTCGACATCATCCCGAGGGTGCAGCTGTACCGGCACGAGCCCTGGGAGCTGCCGGGCCTGGCGCGCATCGGCGAGCGCGAGTG GTACTTCTTCGTGCCGCGCGACCACCGCAAGCAGCAGCAGGCCCGCCCCAGCCGCACCACGGAGCGCGGCTTCTGGAAGGCCACGGGGTCGGACCGCGCC GTGCGCTGCTCCGCCGACCCCAAGCGCCTCATCGGCCACAAGAAGACGCTCGTCTTCTACGAGGGCCGCGCGCCGCGGGGCACCAAGACCGACTGG…	GCCCGCAATCACGAATATTCCAAGTCGATCTTAATTTCCACACACACATACCAGGCAGCACCATTTGGTTAGGTTAGCTAGTAAAAGTCAGCTGTGACGC TGGAGAAGACCCGGAAAGAGACCAGAGCGCATCACCCACACACTTTCCTCGCTCGCTCACTCTCTCTGTCGTTCTCTTCTCCGAACCCCTAGCACCAGCA GCCGGCCTATATATGCATAGGGAAACCAGCACTTCCCTCGTCGCTCGATCTCTCAGGCCGGCCCTCATCAGCTCGATCGTCTACATCATCATCAGAGAGT GGAGATATGGAGCAGCGGCGCGGCGCGGCGGAGCTTGAGCTTCCGGGTTTCCGGTTCCACCCGACGGAGGAGGAGCTGCTGGAGTTCTACCTGAAG…
PvNAC69	Pavir.Db00380.1	Chr04b	8.16	33519	4466975-4470927	AP13CTG29766	ATGGCCATGAATTCGCTGAGCATGGTGGAGGCGAGGCTGCCTCCGGGGTTCAGGTTCCATCCGCGGGACGACGAGCTCGTGCTGGACTACCTGGCCAAGA AGCTCGGCGGCGACGGCGGCGGAGGAGGAGGCTCGGTGGTCGTGAGCATCTACGGCTGCCCCACGATGGTCGACGTCGATCTCAACAAGTGCGAGCCCTG GGACCTTCCAGATATTGCGTGCATTGGTGGAAAAGAGTGGTATTTCTATAGCCTTAGGGATAGAAAGTATGCCACCGGCCAGAGAACAAATAGAGCAACT GATTCAGGCTATTGGAAGGCTACTGGGAAAGACCGTCCAATAAGCCGGAAAGGGTTGCTTGTTGGTATGCGCAAAACCCTTGTGTTTTATCAAGGT…	ATGGCCATGAATTCGCTGAGCATGGTGGAGGCGAGGCTGCCTCCGGGGTTCAGGTTCCATCCGCGGGACGACGAGCTCGTGCTGGACTACCTGGCCAAGA AGCTCGGCGGCGACGGCGGCGGAGGAGGAGGCTCGGTGGTCGTGAGCATCTACGGCTGCCCCACGATGGTCGACGTCGATCTCAACAAGTGCGAGCCCTG GGACCTTCCAGATATTGCGTGCATTGGTGGAAAAGAGTGGTATTTCTATAGCCTTAGGGATAGAAAGTATGCCACCGGCCAGAGAACAAATAGAGCAACT GATTCAGGCTATTGGAAGGCTACTGGGAAAGACCGTCCAATAAGCCGGAAAGGGTTGCTTGTTGGTATGCGCAAAACCCTTGTGTTTTATCAAGGT…	ATGGCCATGAATTCGCTGAGCATGGTGGAGGCGAGGCTGCCTCCGGGGTTCAGGTTCCATCCGCGGGACGACGAGCTCGTGCTGGACTACCTGGCCAAGA AGCTCGGCGGCGACGGCGGCGGAGGAGGAGGCTCGGTGGTCGTGAGCATCTACGGCTGCCCCACGATGGTCGACGTCGATCTCAACAAGTGCGAGCCCTG GGACCTTCCAGGTAAGACCTAGCTAGAACCCTTCGTTCTATGCGCGCGTATGGGTGGATATATACGTGGCTTAATTATTAGCTATATATACATCGATTAC CTATAGCAGAGCTATTCCTCATCAGCTAGCTGCATGCGTCGTGTGCTTCTCTGGCCAAGATCGAGTTCTTGCCATGCCAAGTTGCACTTCGATCGG…
PvNAC70	Pavir.Db01277.1	Chr04b	6.53	47520.66	24784043-24787992	AP13ISTG74807	TTAAAGCTATCAACACATGGAATTCCTGTCTCCAAATCTTTATTAATTGCTCTTCCTCATAACCCCGGCCCCCTTCTCCTTCCTCCTCTTCTTCTCTTTC CTCTCTCTCCGCTCCGGCCTCCGGCACCACCGGTGCACTACTACTCTATCCCTCCAGCCCCGTGCAATCCTTGCATGCATGTGATCATGCACTTGTTGAG AAGGTAAGGGTGCAGCTCTTATTGGCAGCAAGGAGAACTTCAGGCAACAGCCATGGATGGTGCAGCAGCGGCAGGAGCAGGAAGCGGAGGCAGTGGCGGC CACCGGCTCATCGGCTTGAGGATTGAGGAGTACGGGAAGTACATCTCGGACTCGACCTGCTGCCCCCAGTGTGGCCACAAGATCGACCGAAAACTG…	ATGGATGGTGCAGCAGCGGCAGGAGCAGGAAGCGGAGGCAGTGGCGGCCACCGGCTCATCGGCTTGAGGATTGAGGAGTACGGGAAGTACATCTCGGACT CGACCTGCTGCCCCCAGTGTGGCCACAAGATCGACCGAAAACTGGACTGGGTGGGTCTGCCGGCCGGGGTGAAATTCGACCCGACGGACCAGGAGCTGAT CGAGCACCTGCAGGCGAAGGTCCGGCCTGGTTCCACGGCGGCGCCGTCGCACCCGCTGATCGACGAGTTCATACACACCATTGAGGGGGAGGATGGCATC TGCTACACCCATCCTGAGAAACTGCCAGGTTTGACCAAGGACGGCCTGAGCAGGCACTTCTTCCACCGGCCGTCCAAGGCCTACACCACCGGCACG…	TTAAAGCTATCAACACATGGAATTCCTGTCTCCAAATCTTTATTAATTGCTCTTCCTCATAACCCCGGCCCCCTTCTCCTTCCTCCTCTTCTTCTCTTTC CTCTCTCTCCGCTCCGGCCTCCGGCACCACCGGTGCACTACTACTCTATCCCTCCAGCCCCGTGCAATCCTTGCATGCATGTGATCATGCACTTGTTGAG AAGGTAAGGGTGCAGCTCTTATTGGCAGCAAGGAGAACTTCAGGCAACAGCCATGGATGGTGCAGCAGCGGCAGGAGCAGGAAGCGGAGGCAGTGGCGGC CACCGGCTCATCGGCTTGAGGATTGAGGAGTACGGGAAGTACATCTCGGACTCGACCTGCTGCCCCCAGTGTGGCCACAAGATCGACCGAAAACTG…
PvNAC71	Pavir.Db01755.1	Chr04b	4.72	45808.16	38292476-38293986	KanlCTG19704	ATGGGCGAGCTCCCGGCATGCTTCGTGTTCGCTCCCGAGGATGAGGTGGCGGTGGAGTACTACCTCCTCCCCCGCCTCCTGGGCTGGCAGCCTCAGATCG ACGGGCTCATCCTTGAGGATGACCCGCTGAGCGCGCCACCGTGGGAGCTCCTCGAGCGGAACGGGCGCAAGGAGGAAGCATTCTTCCTCGCGGAGGGGCA GGCGCGGTGCGGGAAGGGGACGCGGCAGAAGCGCACCTGCGCGGGAGGCGGCTGGTGGGAGGGGCAGAAGACGTGCGCGGAAGGCAAAGGGCTGCGCGTC CCCGGCGGCGGCGGCGGCACGGAGGCCGACGGCGATGTCGTCGATCAGTACCTCCTCCGCCGCATCCTGGGCCAGCCACTCCCGCTGGATGGCCTC…	ATGGGCGAGCTCCCGGCATGCTTCGTGTTCGCTCCCGAGGATGAGGTGGCGGTGGAGTACTACCTCCTCCCCCGCCTCCTGGGCTGGCAGCCTCAGATCG ACGGGCTCATCCTTGAGGATGACCCGCTGAGCGCGCCACCGTGGGAGCTCCTCGAGCGGAACGGGCGCAAGGAGGAAGCATTCTTCCTCGCGGAGGGGCA GGCGCGGTGCGGGAAGGGGACGCGGCAGAAGCGCACCTGCGCGGGAGGCGGCTGGTGGGAGGGGCAGAAGACGTGCGCGGAAGGCAAAGGGCTGCGCGTC CCCGGCGGCGGCGGCGGCACGGAGGCCGACGGCGATGTCGTCGATCAGTACCTCCTCCGCCGCATCCTGGGCCAGCCACTCCCGCTGGATGGCCTC…	ATGGGCGAGCTCCCGGCATGCTTCGTGTTCGCTCCCGAGGATGAGGTGGCGGTGGAGTACTACCTCCTCCCCCGCCTCCTGGGCTGGCAGCCTCAGATCG ACGGGCTCATCCTTGAGGATGACCCGCTGAGCGCGCCACCGTGGGAGCTCCTCGAGCGGAACGGGCGCAAGGAGGAAGCATTCTTCCTCGCGGAGGGGCA GGCGCGGTGCGGGAAGGGGACGCGGCAGAAGCGCACCTGCGCGGGAGGCGGCTGGTGGGAGGGGCAGAAGACGTGCGCGGAAGGCAAAGGGCTGCGCGTC CCCGGCGGCGGCGGCGGCACGGAGGCCGCGTGGCGCNNNNNNNNNNNNNNNNNNNNNNNNNNNNNNNNNNNNNNNNNNNNNNNNNNNNNNNNNNNN…
PvNAC72	Pavir.Db01806.1	Chr04b	9.32	46341.69	39799656-39811711	AP13_model_11912.m00002	ATGGGCGAGCTCCCGGCATGCTTCGTGTTCGCTCCCGAGGATGAGGTGGCGGTGGAGTACTACCTCCTCCCCCGCCTCCTGGGCTGGCGGCCTCAGATCG ATGGCCTCATCCTTGAGGACGACCCGCTGAGCGCGCCGCCGTGGGAGCTTCTTGAGCGGAACGGGCGCAAGGAGGAAGCATTCTTACTCGCGGAGGGGCA GGCGCGGTGCGGGAAGGGGACGCGGCAGAAGCGGACTTGCGCGGGAGGCGGCTGGTGGGAGGGGCAGAAGACGTGCGCGGAAGGCAAAGGGCTGCGCGTC CCCGGCGGCGGCGGCGGCACGGAGGCCGCGTGGCGCAAGAAGGCCCTCAACTTCCACGGCGGCGGCGGCGGCGAGAAGGGAAGCACGGGATGGGTG…	ATGGGCGAGCTCCCGGCATGCTTCGTGTTCGCTCCCGAGGATGAGGTGGCGGTGGAGTACTACCTCCTCCCCCGCCTCCTGGGCTGGCGGCCTCAGATCG ATGGCCTCATCCTTGAGGACGACCCGCTGAGCGCGCCGCCGTGGGAGCTTCTTGAGCGGAACGGGCGCAAGGAGGAAGCATTCTTACTCGCGGAGGGGCA GGCGCGGTGCGGGAAGGGGACGCGGCAGAAGCGGACTTGCGCGGGAGGCGGCTGGTGGGAGGGGCAGAAGACGTGCGCGGAAGGCAAAGGGCTGCGCGTC CCCGGCGGCGGCGGCGGCACGGAGGCCGCGTGGCGCAAGAAGGCCCTCAACTTCCACGGCGGCGGCGGCGGCGAGAAGGGAAGCACGGGATGGGTG…	ATGGGCGAGCTCCCGGCATGCTTCGTGTTCGCTCCCGAGGATGAGGTGGCGGTGGAGTACTACCTCCTCCCCCGCCTCCTGGGCTGGCGGCCTCAGATCG ATGGCCTCATCCTTGAGGACGACCCGCTGAGCGCGCCGCCGTGGGAGCTTCTTGAGCGGAACGGGCGCAAGGAGGAAGCATTCTTACTCGCGGAGGGGCA GGCGCGGTGCGGGAAGGGGACGCGGCAGAAGCGGACTTGCGCGGGAGGCGGCTGGTGGGAGGGGCAGAAGACGTGCGCGGAAGGCAAAGGGCTGCGCGTC CCCGGCGGCGGCGGCGGCACGGAGGCCGCGTGGCGCAAGAAGGCCCTCAACTTCCACGGCGGCGGCGGCGGCGAGAAGGGAAGCACGGGATGGGTG…
PvNAC73	Pavir.Ea00010.1	Chr05a	5.31	36855.5	330455-331712	AP13ISTG66757	AGCCGTCTCAGCAGCAGCTGCTAGCTCTCCTCATCGATCAATCCCTTCACGTACTAGCTAGCTAGCTATAGGCTAGCTCAATCCATCCATCCATCGACCA CAGCTAGCTACTGATAGCTAGCTAGCGTGCAAATAGGTAGCTAGGTCGATGGAAGCAGCAGCAGCAGCAGGGTTGTCGTCGTCGTCGTCGTCTTTGGTGT TCCGCGGGTGCCCGCTGCCTCCCGGGTTCCGCTTCCAGCCCACGGACCAGGAGATCATCGTCTACTACCTCAAGAAGAAGATCGCCGCCGCAGCCGCCGC CGTCACCTCCATCATCGCCGACGTCAACATCTACAAGTTCGACCCATGGGAGCTCCCGGACAAGGCCGTGTTCGGCGACGGCGAGTGGTTCTTCTT…	ATGGAAGCAGCAGCAGCAGCAGGGTTGTCGTCGTCGTCGTCGTCTTTGGTGTTCCGCGGGTGCCCGCTGCCTCCCGGGTTCCGCTTCCAGCCCACGGACC AGGAGATCATCGTCTACTACCTCAAGAAGAAGATCGCCGCCGCAGCCGCCGCCGTCACCTCCATCATCGCCGACGTCAACATCTACAAGTTCGACCCATG GGAGCTCCCGGACAAGGCCGTGTTCGGCGACGGCGAGTGGTTCTTCTTCAGCCCTCGCGACCGCAAGTACCCCAACGGCGCCCGCCCCAACCGCACCGCC GGCTCCGGCTACTGGAAGGCCACCGGCACCGACAAGCCCATCCTGGCGCCCGGCGGCGCCCACTGCCTCGGCGTCAAGAAGGCGCTCGTCTTCTAC…	AGCCGTCTCAGCAGCAGCTGCTAGCTCTCCTCATCGATCAATCCCTTCACGTACTAGCTAGCTAGCTATAGGCTAGCTCAATCCATCCATCCATCGACCA CAGCTAGCTACTGATAGCTAGCTAGCGTGCAAATAGGTAGCTAGGTCGATGGAAGCAGCAGCAGCAGCAGGGTTGTCGTCGTCGTCGTCGTCTTTGGTGT TCCGCGGGTGCCCGCTGCCTCCCGGGTTCCGCTTCCAGCCCACGGACCAGGAGATCATCGTCTACTACCTCAAGAAGAAGATCGCCGCCGCAGCCGCCGC CGTCACCTCCATCATCGCCGACGTCAACATCTACAAGTTCGACCCATGGGAGCTCCCGGGTACTGTTACGTTCTAGCCTGCCGTACGTTGTTCATT…
PvNAC74	Pavir.Ea00746.1	Chr05a	5.54	42078.10	10034449-10036001	AlamSGLT15889	GCACCATAATAACTCGGCATACATCCATCTTGGTGCTCACTCTGAGAGATTGGCAGAACAAGAAGTATCCGCACATAAGCAAGAGAACCATAGGAGATCA GCATCAGCAACAAGAGCCACAGGTGATGCATGTCAGCGGCAGCCTTGAGATGCCTCCAGGGTTCCGCTTCAACCCTAGTGATGAGGAGATCATCACCTTC TACCTCACACCCAAAGTGCAGCAGAGGAGCTTCACCTGCGCTGCCATGGGGGAGGTCGACCTTAAAAGGACAGAGCCATGGGAACTGCCTGGCAAGGCGA ATATAGGAGAGAAGGATTGGTACTTCTTCTGCCAGATGGACCGTAAGTACCAAAAGGGGTCGAGGATGAATCGGGCAACAAAGGATGGTTTCTGGA…	ATGCATGTCAGCGGCAGCCTTGAGATGCCTCCAGGGTTCCGCTTCAACCCTAGTGATGAGGAGATCATCACCTTCTACCTCACACCCAAAGTGCAGCAGA GGAGCTTCACCTGCGCTGCCATGGGGGAGGTCGACCTTAAAAGGACAGAGCCATGGGAACTGCCTGGCAAGGCGAATATAGGAGAGAAGGATTGGTACTT CTTCTGCCAGATGGACCGTAAGTACCAAAAGGGGTCGAGGATGAATCGGGCAACAAAGGATGGTTTCTGGAAGGCTACAGGCAAAGATAAGGAGATCTAC AGGGTCACAACAGGAGTAGCATTGCCAGAGCTCATTGGTATGAAGAAGACGCTCGTCTTCTACACAGGAAGGGCTCCTAGGGGCCAAAAGACAAGC…	GCACCATAATAACTCGGCATACATCCATCTTGGTGCTCACTCTGAGAGATTGGCAGAACAAGAAGTATCCGCACATGTATGGCTCACTACTCTTTTTTCC CAATACTCTAGAGATTTGTTTTGGCTCAGTATAGTCGTTTGCTTAGCTTACTGGTGATCGTGGTCATTTAAGAAGCAAGAGAACCATAGGAGATCAGCAT CAGCAACAAGAGCCACAGGTGATGCATGTCAGCGGCAGCCTTGAGATGCCTCCAGGGTTCCGCTTCAACCCTAGTGATGAGGAGATCATCACCTTCTACC TCACACCCAAAGTGCAGCAGAGGAGCTTCACCTGCGCTGCCATGGGGGAGGTCGACCTTAAAAGGACAGAGCCATGGGAACTGCCTGGTACGTGTA…
PvNAC75	Pavir.Ea00837.1	Chr05a	7.09	40083.1	11840740-11843023	AP13CTG55709	TTCCTCTTGCTTGTTGCTTCTATAAAAGAGGCCCCGCGAACCAGCTCCCAAAATTTCAGGTCTCTCGCCATTTCCACCTTCCCCTATAGCTTGAGCTGCC CATGCCAAGGGGCAGCGTAATTAATTAGATCGATCCGTACTGCTCGATCTAGCTGCTAGTGGATTAGTAATCATCAGTTGTTGATGACAATTGATCTTGG TCTAGCTCCGGCGCCGGCGCCGTCGTCGTCCGGCGGGCGCGGCGGCGGCATGGCGAGCCCGTGCGCGGCGCTCCCGCCGGGGTTCCGGTTCCACCCGACG GACGAGGAGCTCATCCTCCACTACCTCCGCAAGCGCGCCGCCGCCGCGCCGTGCCCGGCCCCAGTCATCGCCGAGGTCGACATCTACAAGTTCGAC…	ATGACAATTGATCTTGGTCTAGCTCCGGCGCCGGCGCCGTCGTCGTCCGGCGGGCGCGGCGGCGGCATGGCGAGCCCGTGCGCGGCGCTCCCGCCGGGGT TCCGGTTCCACCCGACGGACGAGGAGCTCATCCTCCACTACCTCCGCAAGCGCGCCGCCGCCGCGCCGTGCCCGGCCCCAGTCATCGCCGAGGTCGACAT CTACAAGTTCGACCCATGGGACCTGCCAGCCAAGGCGATTTTTGGGGAGGCCGAGTGGTACTTCTTCAGCCCGAGGGACCGCAAGTACCCCAACGGCGTG CGCCCCAACCGCGCCGCCGGATCCGGCTACTGGAAGGCCACCGGCACCGACAAGCCCATCACGCTCTCCTCCTCCTCCTCCGGCGCCGGCGCGGCG…	TTCCTCTTGCTTGTTGCTTCTATAAAAGAGGCCCCGCGAACCAGCTCCCAAAATTTCAGGTCTCTCGCCATTTCCACCTTCCCCTATAGCTTGAGCTGCC CATGCCAAGGGGCAGCGTAATTAATTAGATCGATCCGTACTGCTCGATCTAGCTGCTAGTGGATTAGTAATCATCAGTTGTTGATGACAATTGATCTTGG TCTAGCTCCGGCGCCGGCGCCGTCGTCGTCCGGCGGGCGCGGCGGCGGCATGGCGAGCCCGTGCGCGGCGCTCCCGCCGGGGTTCCGGTTCCACCCGACG GACGAGGAGCTCATCCTCCACTACCTCCGCAAGCGCGCCGCCGCCGCGCCGTGCCCGGCCCCAGTCATCGCCGAGGTCGACATCTACAAGTTCGAC…
PvNAC76	Pavir.Ea01166.1	Chr05a	5.57	58381.3	15681040-15687168	AP13CTG15383	GTCCGCGTCGCCCAGCCAATCGGCGGTCTCTCCCAGTCTCCCCCTCCCCGTCCCGTCTCGCCCGCTACCCGCGTGCTGAGCTGTGGCGTCCAGGGGAAGC CTTCCGGTCCCCAGCAGGCAGCAGCCGCCTTGACCCGTTCGCCGTCCGCTGGGGGCGTCGCTGGAGACGCGCCCGCCTCGGGTTCTTCGCCGTTGTGTCC TCCCCGCCGGCGTCCTGGTGGTGCTGGTCGGGGCCGATCGGCCGCGGAGCCTCCGGGGCTCCGGAGAGATATATTGTAAAATGGAAGCACTGCGTAATAT GAAACTCCCCCCAGGATTTGGATTCTATCCTTCGGATACTGAACTTATTGGTCACTATCTGAAGAGGAAAATACTTGGCCAGAAAATTGAACACGA…	ATGGAAGCACTGCGTAATATGAAACTCCCCCCAGGATTTGGATTCTATCCTTCGGATACTGAACTTATTGGTCACTATCTGAAGAGGAAAATACTTGGCC AGAAAATTGAACACGATCTTATACCAGTGGTGGATATATACAAGCATGAACCATGGGATTTACCTGCAAAGTGCAATTTTCCAATCGAGGACAACAAGTG GCATTTCTTCGCCTCTCGTGATAGGAAGTACCCTACTGGTTCTAGGTCAAACAGGGCAACAGTTGCTGGTTACTGGAAATCAACTGGGAAGGACCGAGCC ATAAAGCTGAACAAGCGAACTCTAGGAACAAAGAAGACTTTAGTTTTTCATGAAGGCCGGCCTCCCTCTGGTAGACGCACTGAATGGATTATGCAC…	GTCCGCGTCGCCCAGCCAATCGGCGGTCTCTCCCAGTCTCCCCCTCCCCGTCCCGTCTCGCCCGCTACCCGCGTGCTGAGCTGTGGCGTCCAGGGGAAGC CTTCCGGTCCCCAGCAGGCAGCAGCCGCCTTGACCCGTTCGCCGTCCGCTGGGGGCGTCGCTGGAGACGCGCCCGCCTCGGGTTCTTCGCCGTTGTGTCC TCCCCGCCGGCGTCCTGGTGGTGCTGGTCGGGGCCGATCGGCCGCGGAGCCTCCGGGGCTCCGGAGAGGTGAGCTCATCCCCCCTCCTCGGCCGTGCCTT TCTCTGTTCGTCTGGGGGTGCGGCGCGGTTGTTTGTGCTGGGGGTTACCCTGCTGTAGGCGGCGTCCGTGGGGGGAGCTGTGGGGCGGGTCCGGGG…
PvNAC77	Pavir.Ea02202.1	Chr05a	8.91	33464.5	42647595-42648527	AP13ISTG66143	ATGGTCGCCGCCACCCGCCGCACGACGGCGGCGCGCCCACCCCCGCCGCCGGCGACGGACCTGGCGGCCCACCCTTCCGAGGAGGAGCTCATCACGTCCT TCCTCCGCCCCCGCCTCGGCGGCGCGCCGCGCCCGCGCGCGTTCATCCACGACGCGGACGTCTACTCCGCCGGCCCCGCCGAGCTCACGCGCGGGTTCGA CCCGGCGGTGGCGGGCAACGGCGACCGCGCGTGGTACTTCTTCTCCGCCGTGCGGGCCAAGAACCGCGACGGCCAGCGCAAGGCGCGCACGGTGGGGAGC GGGGAGGAAGCAGGGTGCTGGCACTCGGAGGCCGGCGCGAGGCCCGTGGTCGACGGGGCCGGCCGGTGCCTTGGGCACCGCCGGAGCTTCTCGTTC…	ATGGTCGCCGCCACCCGCCGCACGACGGCGGCGCGCCCACCCCCGCCGCCGGCGACGGACCTGGCGGCCCACCCTTCCGAGGAGGAGCTCATCACGTCCT TCCTCCGCCCCCGCCTCGGCGGCGCGCCGCGCCCGCGCGCGTTCATCCACGACGCGGACGTCTACTCCGCCGGCCCCGCCGAGCTCACGCGCGGGTTCGA CCCGGCGGTGGCGGGCAACGGCGACCGCGCGTGGTACTTCTTCTCCGCCGTGCGGGCCAAGAACCGCGACGGCCAGCGCAAGGCGCGCACGGTGGGGAGC GGGGAGGAAGCAGGGTGCTGGCACTCGGAGGCCGGCGCGAGGCCCGTGGTCGACGGGGCCGGCCGGTGCCTTGGGCACCGCCGGAGCTTCTCGTTC…	ATGGTCGCCGCCACCCGCCGCACGACGGCGGCGCGCCCACCCCCGCCGCCGGCGACGGACCTGGCGGCCCACCCTTCCGAGGAGGAGCTCATCACGTCCT TCCTCCGCCCCCGCCTCGGCGGCGCGCCGCGCCCGCGCGCGTTCATCCACGACGCGGACGTCTACTCCGCCGGCCCCGCCGAGCTCACGCGCGGGTTCGA CCCGGCGGTGGCGGGCAACGGCGACCGCGCGTGGTACTTCTTCTCCGCCGTGCGGGCCAAGAACCGCGACGGCCAGCGCAAGGCGCGCACGGTGGGGAGC GGGGAGGAAGCAGGGTGCTGGCACTCGGAGGCCGGCGCGAGGCCCGTGGTCGACGGGGCCGGCCGGTGCCTTGGGCACCGCCGGAGCTTCTCGTTC…
PvNAC78	Pavir.Ea02839.1	Chr05a	4.78	32180.7	50896113-50897180	KanlCTG30752	CGCGCAATGGAGGCATCAGCGTCCATGGCTTCCAAGCTGGGTCTTCCACCAGGCTTCCGCTTCGTGCCCACGGACCAGGAGGTCATCGCCTACTACCTCC TCCCTCGCATCCGTGGCCAGCCCATCCCGTTCGGCGACATCCTCGAGGACGACCCGCTGAGCGCGCCGCCGTGGCTCCTGCTCGGGAAGCACGGGCGGAG GGGGGACGCCTTCTTCTTCGCGGCGGGGAAGGTCATGAACGGCAGGGGCGGCCGCCAGGAGCGGAGCTGCGCCGGCGGCGGGAGCTGGGAGGGCCAGGGC AAGAGGAAGGGCGCCAAGGGCGGCAACGGCGAGCGGCAGCGCGTGCTCGTGGGCGGCGAGGAGATCGAGTGGCGGAAGTACGCGCTCAACTTCCAC…	ATGGAGGCATCAGCGTCCATGGCTTCCAAGCTGGGTCTTCCACCAGGCTTCCGCTTCGTGCCCACGGACCAGGAGGTCATCGCCTACTACCTCCTCCCTC GCATCCGTGGCCAGCCCATCCCGTTCGGCGACATCCTCGAGGACGACCCGCTGAGCGCGCCGCCGTGGCTCCTGCTCGGGAAGCACGGGCGGAGGGGGGA CGCCTTCTTCTTCGCGGCGGGGAAGGTCATGAACGGCAGGGGCGGCCGCCAGGAGCGGAGCTGCGCCGGCGGCGGGAGCTGGGAGGGCCAGGGCAAGAGG AAGGGCGCCAAGGGCGGCAACGGCGAGCGGCAGCGCGTGCTCGTGGGCGGCGAGGAGATCGAGTGGCGGAAGTACGCGCTCAACTTCCACGAGGAA…	CGCGCAATGGAGGCATCAGCGTCCATGGCTTCCAAGCTGGGTCTTCCACCAGGCTTCCGCTTCGTGCCCACGGACCAGGAGGTCATCGCCTACTACCTCC TCCCTCGCATCCGTGGCCAGCCCATCCCGTTCGGCGACATCCTCGAGGACGACCCGCTGAGCGCGCCGCCGTGGCTCCTGCTCGGGAAGCACGGGCGGAG GGGGGACGCCTTCTTCTTCGCGGCGGGGAAGGTCATGAACGGCAGGGGCGGCCGCCAGGAGCGGAGCTGCGCCGGCGGCGGGAGCTGGGAGGGCCAGGGC AAGAGGAAGGGCGCCAAGGGCGGCAACGGCGAGCGGCAGCGCGTGCTCGTGGGCGGCGAGGAGATCGAGTGGCGGAAGTACGCGCTCAACTTCCAC…
PvNAC79	Pavir.Ea03233.1	Chr05a	8.61	35344.2	54698977-54700814	AP13CTG14538	ACGGAAACAGCTCACGGGCAGCGAGGATTTATCTCCCGGCTGCCAGCCAGCCGCCGTTCGAAACCGGACACACGAGGAGGGAGGAGACGCGGTCTCGTCT GGAGCCTGGGATCGAGAGCGCCCGATCCATCATCCATCCATCAGGCTGTTTGGGGGATTGATTGCTCGAGTTCGAGTAGGAGCAGGAGGAGGAAGATGGC AATGGTGTTGGCGGCGGCGGCGGTGGGGAGCGGGCGCAGGGACGCGGAGGCGGAGCTCAACCTGCCGCCGGGGTTCCGGTTCCACCCCACCGACGAGGAG CTCGTGGTGCACTACCTCTGCCGGAAGGTGGCGCGGCAGCAGCTGCCCGTGCCCATCATCGCCGAGGTCGACCTCTACAAGTTCGATCCCTGGGAT…	ATGGCAATGGTGTTGGCGGCGGCGGCGGTGGGGAGCGGGCGCAGGGACGCGGAGGCGGAGCTCAACCTGCCGCCGGGGTTCCGGTTCCACCCCACCGACG AGGAGCTCGTGGTGCACTACCTCTGCCGGAAGGTGGCGCGGCAGCAGCTGCCCGTGCCCATCATCGCCGAGGTCGACCTCTACAAGTTCGATCCCTGGGA TCTCCCAGAGAAGGCGCTGTTCGGCCGCAAGGAGTGGTACTTCTTCACGCCGCGGGGCCGCAAGTACCCCAACGGCTCGCGCCCCAACCGCGCCGCCGGG AGGGGGTACTGGAAGGCCACCGGCGCCGACAAGCCCATCACGCCCAAGGGCTGCGCCAGGGCGGCGGGCATCAAGAAGGCGCTGGTGTTCTACTCC…	ACGGAAACAGCTCACGGGCAGCGAGGATTTATCTCCCGGCTGCCAGCCAGCCGCCGTTCGAAACCGGACACACGAGGAGGGAGGAGACGCGGTCTCGTCT GGAGCCTGGGATCGAGAGCGCCCGATCCATCATCCATCCATCAGGCTGTTTGGGGGATTGATTGCTCGAGTTCGAGTAGGAGCAGGAGGAGGAAGATGGC AATGGTGTTGGCGGCGGCGGCGGTGGGGAGCGGGCGCAGGGACGCGGAGGCGGAGCTCAACCTGCCGCCGGGGTTCCGGTTCCACCCCACCGACGAGGAG CTCGTGGTGCACTACCTCTGCCGGAAGGTGGCGCGGCAGCAGCTGCCCGTGCCCATCATCGCCGAGGTCGACCTCTACAAGTTCGATCCCTGGGAT…
PvNAC80	Pavir.Ea03621.1	Chr05a	8.82	31906.42	59084652-59086840	KanlCTG02978	CCCTCTTCCTACCATTAGCAGAAGAGAAGAAGACAGAGGCTCTGCGCAGAGCAGCAGCAACAGCTGAGCGCGATCGATCGAGAGAGAGAGACAGACACGA TGAGCGGCGGCGGTCAGGACCTGCATCTGCCGCCGGGGTTCCGGTTCCACCCGACGGACGAGGAGCTGGTGATGCACTACCTCTGCCGCCGGTGCGCTGG GCTCCCCATCGCCGTCCCCATCATCGCCGAGATCGACCTCTACAAGTTCGACCCATGGCAGCTCCCCAGAATGGCGCAGTACGGCGAGAAGGAGTGGTAC TTCTTCTCCCCGCGGGACCGCAAGTACCCGAACGGGTCGCGGCCGAACCGCACCGCCGGGTCCGGGTACTGGAAGGCCACCGGAGCCGACAAGCCC…	ATGAGCGGCGGCGGTCAGGACCTGCATCTGCCGCCGGGGTTCCGGTTCCACCCGACGGACGAGGAGCTGGTGATGCACTACCTCTGCCGCCGGTGCGCTG GGCTCCCCATCGCCGTCCCCATCATCGCCGAGATCGACCTCTACAAGTTCGACCCATGGCAGCTCCCCAGAATGGCGCAGTACGGCGAGAAGGAGTGGTA CTTCTTCTCCCCGCGGGACCGCAAGTACCCGAACGGGTCGCGGCCGAACCGCACCGCCGGGTCCGGGTACTGGAAGGCCACCGGAGCCGACAAGCCCGTG GGCACGCCCAAGCCCCTCGCCATCAAGAAGGCGCTCGTCTTCTACGCCGGCAAGGCGCCCAAGGGCGAGAAGACCAACTGGATCATGCACGAGTAC…	CCCTCTTCCTACCATTAGCAGAAGAGAAGAAGACAGAGGCTCTGCGCAGAGCAGCAGCAACAGCTGAGCGCGATCGATCGAGAGAGAGAGACAGACACGA TGAGCGGCGGCGGTCAGGACCTGCATCTGCCGCCGGGGTTCCGGTTCCACCCGACGGACGAGGAGCTGGTGATGCACTACCTCTGCCGCCGGTGCGCTGG GCTCCCCATCGCCGTCCCCATCATCGCCGAGATCGACCTCTACAAGTTCGACCCATGGCAGCTCCCCAGTACGTAACGTACCCGATCATCAGTGGTGTGA TTCCAAGCGATCTACTCTGGTCCTGACGACGGATGAACTGATTGATCTTGGATGTGTGATTCGTGTGCATGCAGGAATGGCGCAGTACGGCGAGAA…
PvNAC81	Pavir.Ea03641.1	Chr05a	5.53	26806.48	59256785-59258794	AlamCTG12669	ATGGCACAAACTTCCCTTCCACCTGGATTTTGCTTCCATCCAACTGATCTTGAGCTTTGTTCGTACTACTTAAAAAGAAAAATCATGGGAAAGAAACTGC TTGTCGAAGCTATATCAGAGGTTGAGCTGTACAAATACGCTTTCTGGGATCTTCCAGATAAATCTTGTCTCCAGAGCAGAGATATGGAATGGACAAATCG TTCAACACCATTTGGATTCTGGAAATCTACTGGGAAAGATAGAACAATTGTGCTTAATACTCGCATTGTGGGGATGAAGAAATCATTGATTTTTCATGAA GGCAAGGCACCAAGAGGTGATCGAACTGATTGGGTGATGTATGAATATCGAATGGAAGACAGTGAACTGGATGTTGCTGGCTTCTCAAAGGATGCA…	ATGGCACAAACTTCCCTTCCACCTGGATTTTGCTTCCATCCAACTGATCTTGAGCTTTGTTCGTACTACTTAAAAAGAAAAATCATGGGAAAGAAACTGC TTGTCGAAGCTATATCAGAGGTTGAGCTGTACAAATACGCTTTCTGGGATCTTCCAGATAAATCTTGTCTCCAGAGCAGAGATATGGAATGGACAAATCG TTCAACACCATTTGGATTCTGGAAATCTACTGGGAAAGATAGAACAATTGTGCTTAATACTCGCATTGTGGGGATGAAGAAATCATTGATTTTTCATGAA GGCAAGGCACCAAGAGGTGATCGAACTGATTGGGTGATGTATGAATATCGAATGGAAGACAGTGAACTGGATGTTGCTGGCTTCTCAAAGGATGCA…	ATGGCACAAACTTCCCTTCCACCTGGATTTTGCTTCCATCCAACTGATCTTGAGCTTTGTTCGTACTACTTAAAAAGAAAAATCATGGGAAAGAAACTGC TTGTCGAAGCTATATCAGAGGTTGAGCTGTACAAATACGCTTTCTGGGATCTTCCAGGTATTTGCAGTGTAAAACTGTTTGTTTTCTCATCTGTTGAAAT TGACAATGCGAAATGTTGGCATACAGTCGCAAATGCATGCTTTTCTTTCATGTTAAATGAAACCATCACTCCTTGATACCGATGTTGTTGTTTACATGTA GATAAATCTTGTCTCCAGAGCAGAGATATGGAATGGTACTTCTTTTGTCCTCGTGACAAGAAATATGCAAATTGTTCTAGGACAAATCGTTCAACA…
PvNAC82	Pavir.Ea03888.1	Chr05a	8.40	27430.6	61683766-61685255	AP13ISTG39539	AGTTTGAGGTTGAGTCCGGTTCACGCCACCGCGCCCGGCGCCCGGCGCCCGGCGCCCCCTATAAAACGGCCGGCCCGACGCCCCCGTCTCCGCTCCTCCA CACGACGAGGGGACGCCGTCCGCGAGATCCCACCACACCAAAAATCCCGCCCCCAATCCCTCCGCCCGCCGATCGCCGCCGCTGCCTATCCAATATCCAT CCGGATCTCGGGTGGTCCTTCGCCGGCGATGGAGGGGCGGCCAGGTGGCGCGTGGCGGGTGCAGGGGCCCGCCGGGGCGCCCGTCGCGGGGCTGCCCATC GGCTTCCGCTTCCGCCCCACTGACGACGAGCTGCTGCTGCACTACCTCCGCCGCAAGGCGCTCGCCTGCCCGCTCCCCGCCGGCATCATCTCCGAC…	ATGGAGGGGCGGCCAGGTGGCGCGTGGCGGGTGCAGGGGCCCGCCGGGGCGCCCGTCGCGGGGCTGCCCATCGGCTTCCGCTTCCGCCCCACTGACGACG AGCTGCTGCTGCACTACCTCCGCCGCAAGGCGCTCGCCTGCCCGCTCCCCGCCGGCATCATCTCCGACGCCGACCTCGCTCGCCTCCACCCCTGGGACCT CCTCCCGCCAGTGCCAGCAGGCGGCGGCGCCGCCGACGCCGACGGGGAGCGTTTCTTCTTCCACCGCCCGGCCACGCGGTGCTGGCGGAAGGGCGGCGGC GCGGCGAGGGCTGCCGGCGCCGGCGTCTGGAGGCCGTCCGGGAAGGAGAAGCTCGTCGTCTCGCCGCGCTGCAAGCGCCCCGTCGGCACCAAGCGG…	AGTTTGAGGTTGAGTCCGGTTCACGCCACCGCGCCCGGCGCCCGGCGCCCGGCGCCCCCTATAAAACGGCCGGCCCGACGCCCCCGTCTCCGCTCCTCCA CACGACGAGGGGACGCCGTCCGCGAGATCCCACCACACCAAAAATCCCGCCCCCAATCCCTCCGCCCGCCGATCGCCGCCGCTGCCTATCCAATATCCAT CCGGATCTCGGGTGGTCCTTCGCCGGCGATGGAGGGGCGGCCAGGTGGCGCGTGGCGGGTGCAGGGGCCCGCCGGGGCGCCCGTCGCGGGGCTGCCCATC GGCTTCCGCTTCCGCCCCACTGACGACGAGCTGCTGCTGCACTACCTCCGCCGCAAGGCGCTCGCCTGCCCGCTCCCCGCCGGCATCATCTCCGAC…
PvNAC83	Pavir.Ea04027.1	Chr05a	7.02	23159.8	62854770-62855733	AP13ISTG71919	CTCCCTCCGAATCTGCCTGTCTCTTTCTCCACGGCTCCTCCACCAGCGACGACTGGTCGGTCGTTGCAAGGAAAGAATGGAGGATGAGGAGCCGAATCTG AGCGCCGAGGAGGGAGCGGCGGACCACCTGGCGGCCGGCGACCTCGGCGGGTTCGACCCGACGGAGGACGAGCTGGTCCTCCACTTCCTGCGGCCGCAGC TGCGCGGGTTCCCGCCACGCGTGGCGGGCGCCGTGCTGGAGGCGGACCCCTGCGGCGCGGCGCCGTGGGAGCTGCTGGCGCGCTACGGGCTGCGGGAGCA GGGCCACTTCTTCGCGGCGCGCGGGCGCCGGCGGGCCTCCGTGCGCCGCGCCGTGGCGGGCGCCGGCGCCTGGATGCACAGCTCCACCCGCGCCGG…	ATGGAGGATGAGGAGCCGAATCTGAGCGCCGAGGAGGGAGCGGCGGACCACCTGGCGGCCGGCGACCTCGGCGGGTTCGACCCGACGGAGGACGAGCTGG TCCTCCACTTCCTGCGGCCGCAGCTGCGCGGGTTCCCGCCACGCGTGGCGGGCGCCGTGCTGGAGGCGGACCCCTGCGGCGCGGCGCCGTGGGAGCTGCT GGCGCGCTACGGGCTGCGGGAGCAGGGCCACTTCTTCGCGGCGCGCGGGCGCCGGCGGGCCTCCGTGCGCCGCGCCGTGGCGGGCGCCGGCGCCTGGATG CACAGCTCCACCCGCGCCGGCCGGTCCGTGACGGACCTCGGCGTCGTGGTGCACTGGAGCCGGGTCAAGTTCTGCTTCTACGCGCGGGAGCGGGGC…	CTCCCTCCGAATCTGCCTGTCTCTTTCTCCACGGCTCCTCCACCAGCGACGACTGGTCGGTCGTTGCAAGGAAAGAATGGAGGATGAGGAGCCGAATCTG AGCGCCGAGGAGGGAGCGGCGGACCACCTGGCGGCCGGCGACCTCGGCGGGTTCGACCCGACGGAGGACGAGCTGGTCCTCCACTTCCTGCGGCCGCAGC TGCGCGGGTTCCCGCCACGCGTGGCGGGCGCCGTGCTGGAGGCGGACCCCTGCGGCGCGGCGCCGTGGGAGCTGCTGGCGCGCTACGGGCTGCGGGAGCA GGGCCACTTCTTCGCGGCGCGCGGGCGCCGGCGGGCCTCCGTGCGCCGCGCCGTGGCGGGCGCCGGCGCCTGGATGCACAGCTCCACCCGCGCCGG…
PvNAC84	Pavir.Eb00185.1	Chr05b	9.26	52072.16	3375928-3377612	KanlCTG43010	ATGGCAGACGGGTTCTTGACGAGGCACGGGTTCCCGCGCGGCTTCCGCTTCGTGCCCACGGAGTTGGAGCTCATCCGCCTCCTCTCCCACCGGATCCACC GCGGCAAGCTCCCTCCGTCGTTCGACCGCATCTTCCACAACCTCCGAATCCTTGACTACCACCCCGAGGAGCTCTACGAGAGGTACAAGGAGGACGCGGA GCACCACTACATATACTTCTTCAGCCGGCGGGAGTTCCAGAAGAAGGGAGCCGGCGGCGCGGCCCCCGGGGACAAGGACCAGAAGAAGGGAGCCGGCGGC GCGCCCCCCGGGGACAAGAACCAGAAGGGCCCACGGCTGGTGCGCGCGGCCAGGGGTGGTGGGTGGAAGGCCTCGGGCGGCGGCCAGAACCTGCGG…	ATGGCAGACGGGTTCTTGACGAGGCACGGGTTCCCGCGCGGCTTCCGCTTCGTGCCCACGGAGTTGGAGCTCATCCGCCTCCTCTCCCACCGGATCCACC GCGGCAAGCTCCCTCCGTCGTTCGACCGCATCTTCCACAACCTCCGAATCCTTGACTACCACCCCGAGGAGCTCTACGAGAGGTACAAGGAGGACGCGGA GCACCACTACATATACTTCTTCAGCCGGCGGGAGTTCCAGAAGAAGGGAGCCGGCGGCGCGGCCCCCGGGGACAAGGACCAGAAGAAGGGAGCCGGCGGC GCGCCCCCCGGGGACAAGAACCAGAAGGGCCCACGGCTGGTGCGCGCGGCCAGGGGTGGTGGGTGGAAGGCCTCGGGCGGCGGCCAGAACCTGCGG…	ATGGCAGACGGGTTCTTGACGAGGCACGGGTTCCCGCGCGGCTTCCGCTTCGTGCCCACGGAGTTGGAGCTCATCCGCCTCCTCTCCCACCGGATCCACC GCGGCAAGCTCCCTCCGTCGTTCGACCGCATCTTCCACAACCTCCGAATCCTTGACTACCACCCCGAGGAGCTCTACGGTCAGTCAGATCCATCCACGCA ACTTCTTCTCCGACCCCTTCTCTTCGTCGTCGTCCCCCCGAACCCTCTCCTGGTTTGATTTCTCTTTCTCTGACGTTCGATAATCCGCCATTGCTGCCGC CGAGCACATCCTTGCAGAGAGGTACAAGGAGGACGCGGAGCACCACTACATATACTTCTTCAGCCGGCGGGAGTTCCAGAAGAAGGGAGCCGGCGG…
PvNAC85	Pavir.Eb00261.1	Chr05b	7.21	49090.81	3989777-3996244	AP13ISTG69208	GACAGTCCCTGAACTTTGAAAGTCTGAAGCCCGATAAAATATACTTGCATCAACGGTAGAACGTCTAAGGCAAAGGTGCATGGCGCGGCACCATCTTACG GGCAGTTTAATTTAGCGTAGATGAAAGGTGTCCATGTCTTGTGTTATGCTTAAGCGATAGAGAGAGAAAGAGATAGAGAGAGAGGGGCTAGCTAGGGAGG AGGGGCCCTTTAACTTTTCCTCATGGGGTGTGTGGCTTCAGTTAAAGTAGGCAGGAATTCTGCTCTCTCTTGTATTAAACCGGTGAAAGCAGCTGCCTGC CTGCCTCGATTTTTTTTATATGTATGCCTCTCCCTCACTCCTTACTCTCTCCTTTGCACCCCTAGTACTGCTCCTCCTTGCGCTCTTCGCGCAGCA…	ATGAATAAGGGCCACAGCAGCAGCTCCTCGAAGCTCATCAACGAGAAGCTTGAGGAACACCGGATCTCCACCGCCAAGCACTGCCCCCACTGCGGTGAGA AAATCGACAGCAAGCCGGATTGGGTGGGGCTGCCGGCCGGAGTCAAGTTCGATCCAACTGACCAGGAGCTGATCGAGCACCTCGAGGCGAAAGTGAAGGA TGAAGGCTCGAGATCTCACCCTCTCATCGACGAGTTCATACCCACAATAGATGGGGAGGACGGTATATGTTACACCCACCCCGAGAAACTTCCAGGTGTG ACCAGGGATGGCCTGAGCAAGCACTTCTTCCACCGGCCATCCAAGGCCTATACGACGGGCACGAGGAAGAGGAGGAAGATACAGACGGAGTGCGAC…	GACAGTCCCTGAACTTTGAAAGTCTGAAGCCCGATAAAATATACTTGCATCAACGGTAGAACGTCTAAGGCAAAGGTGCATGGCGCGGCACCATCTTACG GGCAGTTTAATTTAGCGTAGATGAAAGGTGTCCATGTCTTGTGTTATGCTTAAGCGATAGAGAGAGAAAGAGATAGAGAGAGAGGGGCTAGCTAGGGAGG AGGGGCCCTTTAACTTTTCCTCATGGGGTGTGTGGCTTCAGTTAAAGTAGGCAGGAATTCTGCTCTCTCTTGTATTAAACCGGTGAAAGCAGCTGCCTGC CTGCCTCGATTTTTTTTATATGTATGCCTCTCCCTCACTCCTTACTCTCTCCTTTGCACCCCTAGTACTGCTCCTCCTTGCGCTCTTCGGTTTGCT…
PvNAC86	Pavir.Eb00898.1	Chr05b	5.23	40857.6	13854566-13856889	AlamSGLT15889	ATGGATGCCACCAGCGCCTATAGGGTCAACATGAAACTTGCGACAGACTGTCTACTTTTGCATCAAAAGGGCCTTCAGCCCCAGAACACATGTTGAAGCA CGCGCATATTGATAAGTGGACGACCGCTGGTCATGCGCTACAGCTCTACATCCATGCAAACCTATGGTTGGAGGCACTATGCATGGGCAACACATATCCC CCTGGAATTGCAAACCGAGGCAGAAAAACCGGAGGAGGATCACAATAGGCACGCTGCCAGAGAGCTTCGAGATGCCAGGTTACCTGTCATCAGCAGCCAC AGCGCGGTGCAAAAGTGGCTGTGGTACGCGAGGACAAGCCATGCACAGATGGAAAGAATGAAACTCCAATGGCTAGTGGAAACGGACATCACCAGA…	ATGGGAGATCAGCACCAGCAACAAGAGCCACAGGTGATGCATGTCGGCGGCGGCGGCCTTGAGATGCCTCCAGGGTTCCGCTTCAACCCTAGTGATGAGG AGATCATCACCTTCTACCTCACACCCAAAGTGCAGCAAAGGAGCTTCACCTGCGCTGCCATGGGGGAGGTTGACCTTAATAGGACAGAGCCATGGGAACT GCCTGGCAAGGCGAATATAGGAGAGGAGTGGTACTTCTGCCAGAGGGACCATAAGTACCAAAAGGGGTTGAGGATGAATCGGGCAACAAAGGACGGCTAC TGGAAGGCTACAGGCAAGGATAAGGAGATCTACAGGGCCACAACAGGAGTAGTATTGCCAGAGCTCATTGGTATGAAGAAGACGCTCGTCTTCTAC…	ATGGATGCCACCAGCGCCTATAGGGTCAACATGAAACTTGCGACAGACTGTCTACTTTTGCATCAAAAGGGCCTTCAGCCCCAGAACACATGTTGAAGCA CGCGCATATTGATAAGTGGACGACCGCTGGTCATGCGCTACAGCTCTACATCCATGCAAACCTATGGTTGGAGGCACTATGCATGGGCAACACATATCCC CCTGGAATTGCAAACCGAGGCAGAAAAACCGGAGGAGGATCACAATAGGCACGCTGCCAGAGAGCTTCGAGATGCCAGGTTACCTGTCATCAGCAGCCAC AGCGCGGTGCAAAAGTGGCTGTGGTACGCGAGGACAAGCCATGCACAGATGGAAAGAATGAAACTCCAATGGCTAGTGGAAACGGACATCACCAGA…
PvNAC87	Pavir.Eb00976.1	Chr05b	7.64	38753.25	15149285-15150596	AP13CTG52471	ATGGGAGACCGCCAGGAGCAACCAAAGGAGATCAGCAGTGGTGGCGGTAGCCTCGAGCTGCCTCCAGGGTTCCGCTTCTACCCCAGTGATGAGGAGATAA TCACTTTCTACCTCATGCCCAAGGTGCACCAAAGCAGCTTCACTTGCAACGCCATGGGAGAGATTGATTTTAATAAGACCGAGCCATGGGAACTGCCTAA TAAGGCAAAATTGGGGGAGAAAGAATGGTACTTCTTCTACAAGAAGGATCGTAAGTACCCAACTGGGACGAGGGCAAATCGGGCCACGAAGGATGGCTAC TGGAAGGCCACCGGCAAGGATAAGGAAATCTATAGGGATGTAGTAGGGCCAGCACTGCCACAACTCATTGGCATGAAGAAGACGCTCGTATTCTAC…	ATGGGAGACCGCCAGGAGCAACCAAAGGAGATCAGCAGTGGTGGCGGTAGCCTCGAGCTGCCTCCAGGGTTCCGCTTCTACCCCAGTGATGAGGAGATAA TCACTTTCTACCTCATGCCCAAGGTGCACCAAAGCAGCTTCACTTGCAACGCCATGGGAGAGATTGATTTTAATAAGACCGAGCCATGGGAACTGCCTAA TAAGGCAAAATTGGGGGAGAAAGAATGGTACTTCTTCTACAAGAAGGATCGTAAGTACCCAACTGGGACGAGGGCAAATCGGGCCACGAAGGATGGCTAC TGGAAGGCCACCGGCAAGGATAAGGAAATCTATAGGGATGTAGTAGGGCCAGCACTGCCACAACTCATTGGCATGAAGAAGACGCTCGTATTCTAC…	ATGGGAGACCGCCAGGAGCAACCAAAGGAGATCAGCAGTGGTGGCGGTAGCCTCGAGCTGCCTCCAGGGTTCCGCTTCTACCCCAGTGATGAGGAGATAA TCACTTTCTACCTCATGCCCAAGGTGCACCAAAGCAGCTTCACTTGCAACGCCATGGGAGAGATTGATTTTAATAAGACCGAGCCATGGGAACTGCCTAG TATGCACTCTTTGCGCCTATGCATTTTGTACATAAGCATCTTGTTTATGTGGTCCATGGTCACATGTTTATGAGTTGGGACTTTAATTCTATTGTGTAGA TAAGGCAAAATTGGGGGAGAAAGAATGGTACTTCTTCTACAAGAAGGATCGTAAGTACCCAACTGGGACGAGGGCAAATCGGGCCACGAAGGATGG…
PvNAC88	Pavir.Eb01057.1	Chr05b	5.67	57773.5	16120156-16126003	AP13CTG08694	CGGCTGTTTCGTCCGCGTCGCCCAACCAATCGGCGGTCTCGCTCTCTCCCCCCTCCCATCCCCGTCTCGCCCGCTACCGCTAGCGCGCTGAGCTGTGGCG TCTGAGGGAAGCCTTCCACTCCCAGCAGCAGCAGCAGCAGCCTTGACCCGACCGCCGTCCGCTGGGGGCGTCGCTGGAGACGCGCCCGCCTCGGGTTCTT CGCCGTCCCCCTCCCCGGCCGGCGTCCTGGTGCCAGTCGGGCCCGATCGGCCGCGTAGCCTCCGGGCATCCGCAGAGATATATTGTAAAATGGAAGCACT ACGTAATATGAAACTGCCCCCAGGATTTGGATTCTATCCTTCCGATACCGAACTCATTGGTCACTATCTAAAGAGGAAAATACATGGCCAGAAAAT…	ATGGAAGCACTACGTAATATGAAACTGCCCCCAGGATTTGGATTCTATCCTTCCGATACCGAACTCATTGGTCACTATCTAAAGAGGAAAATACATGGCC AGAAAATTGAACACGATCTTATACCAGAGGTGGATATATACAAGCACGAACCATGGGATTTACCTGCAAAGTGCAATTTTCCAATCGAGGACAACAAGTG GCATTTCTTCTCCTCTCGTGATAGGAAGTACCCTACTGGTTCTAGGTCAAACAGGGCAACAGTTGCTGGTTACTGGAAATCAACTGGGAAGGACCGAGGC ATAAAGCTGAACAAGCGAACTCTAGGAACAAAGAAGACTTTAGTTTTTCATGCAGGCCGGCCTCCCTCTGGTAGACGCACTGAATGGATTATGCAC…	CGGCTGTTTCGTCCGCGTCGCCCAACCAATCGGCGGTCTCGCTCTCTCCCCCCTCCCATCCCCGTCTCGCCCGCTACCGCTAGCGCGCTGAGCTGTGGCG TCTGAGGGAAGCCTTCCACTCCCAGCAGCAGCAGCAGCAGCCTTGACCCGACCGCCGTCCGCTGGGGGCGTCGCTGGAGACGCGCCCGCCTCGGGTTCTT CGCCGTCCCCCTCCCCGGCCGGCGTCCTGGTGCCAGTCGGGCCCGATCGGCCGCGTAGCCTCCGGGCATCCGCAGAGGTGAGCTCATCCCCGTCCTCGGC CGTGCCTTTGCCTGTTCGTCTGGTGTGCGGCGCGGTTGTTTGTGCTGGGGTTCCCCTGCTCTAGGCGGCGTCCGTGGAGCTGTGGGGCGGGTACGG…
PvNAC89	Pavir.Eb02718.1	Chr05b	8.78	34941.3	59039159-59042451	AP13CTG15049	CCCGGGCGCTTTCTTCTCTCCCTCCCTCGCCCCGCCCACTCTCTCTCTATTCTTTTGCGCCCGCGGCCTGTCATTCCCCCGGGGATCAGCCTTAGCGTTG CCTCATATGGGGGCGAGCTGAGAGTAAAGCGAGGGCCGGCACCGGACAAGGAGAGCCTTTCGATCCCCTCTCTCTCTCTCACTCTACTTCTCTCGTCACG CACTCCCTTCGCCTCTGGGGATAGAGGAGGGAGGTGGTGAGAGAGAGAGGCAGGGGCCGGCCGGGGGAGAGGAGAGGGCGAGATCGATCATATCGTCGTC GTCGATCGGCGGCGACCATGACATGGTGCAACAGCTTCAACGACGTGCGCGCCGTGGAGAACAACCTGGCCACCGCCGCGGCCGTCGCCGCCGCCA…	ATGACATGGTGCAACAGCTTCAACGACGTGCGCGCCGTGGAGAACAACCTGGCCACCGCCGCGGCCGTCGCCGCCGCCAAGAAGCAGCAGCAGGCATCGT CGCACGTCAACCTCATCAGGACCTGCCCCTCCTGCGGCCACCGCGCGCAGTATGAACAGTTGCAGGCGGCGGCGACGATCCAGGACCTGCCGGGGCTGCC GGCCGGCGTGAAGTTCGACCCGACGGACCAGGAGATGCTGGAGCACCTGGAGGGGAAGGCGAGGCCGGACGCCCGCAAGCTCCACCCGCTCATCGACGAG TTCATCCCCACCATCGAGGGCGAGAACGGCATCTGCTACACCCACCCGGAGAGGCTTCCGGGTGTCGGCAAGGACGGGCTCATCCGACACTTCTTC…	CCCGGGCGCTTTCTTCTCTCCCTCCCTCGCCCCGCCCACTCTCTCTCTATTCTTTTGCGCCCGCGGCCTGTCATTCCCCCGGGGATCAGCCTTAGCGTTG CCTCATATGGGGGCGAGCTGAGAGTAAAGCGAGGGCCGGCACCGGACAAGGAGAGCCTTTCGATCCCCTCTCTCTCTCTCACTCTACTTCTCTCGTCACG CACTCCCTTCGCCTCTGGGGATAGAGGAGGGAGGTGGTGAGAGAGAGAGGCAGGGGCCGGCCGGGGGAGAGGAGAGGGCGAGATCGATCATATCGTCGTC GTCGATCGGCGGCGACCATGACATGGTGCAACAGCTTCAACGACGTGCGCGCCGTGGAGAACAACCTGGCCACCGCCGCGGCCGTCGCCGCCGCCA…
PvNAC90	Pavir.Eb02738.1	Chr05b	5.30	43589.9	59220496-59221428	AP13ISTG66143	ATGGTCGTCGCCACCCGCCGCACGACAGCGGCGCGCCCGCCCCCGCCGCCGCCTGACCTGGCGGCCCACCCTTCCGAGGAGGAGCTCATCACGTCCTTCC TCCGCCCCCGCCTCGGCGACGGCTCCGGCGGCGCGCCGTGCCCGCGCCCGTGCGCGTTCATCCACGACGCCGACGTCTACTCCGCCGGCCCCGACGAGCT CACGCGCGGGTTCGACCCGGCCGTGGCGGGCAACGGCGACAGCGCGTGGTACTTCTTCTCCCCCGTGAGGGCCAAGAACCGCGAAGGCCAGCGCAAGGCG CGCACGGTGGGCAGCGGGGAGGAAGGGTGCTGGCACTCGGAGGCCGGCGCGAGGGCCGTGCTCGACGGGGCCGGCCGGTGCCTAGGGCACCGCAAG…	ATGGTCGTCGCCACCCGCCGCACGACAGCGGCGCGCCCGCCCCCGCCGCCGCCTGACCTGGCGGCCCACCCTTCCGAGGAGGAGCTCATCACGTCCTTCC TCCGCCCCCGCCTCGGCGACGGCTCCGGCGGCGCGCCGTGCCCGCGCCCGTGCGCGTTCATCCACGACGCCGACGTCTACTCCGCCGGCCCCGACGAGCT CACGCGCGGGTTCGACCCGGCCGTGGCGGGCAACGGCGACAGCGCGTGGTACTTCTTCTCCCCCGTGAGGGCCAAGAACCGCGAAGGCCAGCGCAAGGCG CGCACGGTGGGCAGCGGGGAGGAAGGGTGCTGGCACTCGGAGGCCGGCGCGAGGGCCGTGCTCGACGGGGCCGGCCGGTGCCTAGGGCACCGCAAG…	ATGGTCGTCGCCACCCGCCGCACGACAGCGGCGCGCCCGCCCCCGCCGCCGCCTGACCTGGCGGCCCACCCTTCCGAGGAGGAGCTCATCACGTCCTTCC TCCGCCCCCGCCTCGGCGACGGCTCCGGCGGCGCGCCGTGCCCGCGCCCGTGCGCGTTCATCCACGACGCCGACGTCTACTCCGCCGGCCCCGACGAGCT CACGCGCGGGTTCGACCCGGCCGTGGCGGGCAACGGCGACAGCGCGTGGTACTTCTTCTCCCCCGTGAGGGCCAAGAACCGCGAAGGCCAGCGCAAGGCG CGCACGGTGGGCAGCGGGGAGGAAGGGTGCTGGCACTCGGAGGCCGGCGCGAGGGCCGTGCTCGACGGGGCCGGCCGGTGCCTAGGGCACCGCAAG…
PvNAC91	Pavir.Eb03291.1	Chr05b	11.14	38405.7	67210072-67211095	KanlCTG30752	ATGGCTTCCAAGCCGGCTCTTCCACCAGGCTTCCGCTTCGTGCCCACGGACCAGGAGGTCATCGTCTACTACCTCCTCCGTCGCATCCGGGGCCAGCCCC TCCCCGTCGGCGACATCGTCGAGGATGATCCGCTGAGCGCGCCGCCGCGGTTCCTCCTGGAGAAGCACGGGCGGAAGCGGGACGCCTTCTTCTTCGCGGC GGGGCAGGCCATGAACGGCAGGGGCAGCCGCCAGAAGCGGAGCTGCGCGGGCGGCGGGACCTGGCAGGGCCAGGGCAGGAGAAAGGGCGCCAAGGGCGGC GACGGCGAGAGGCAGCGCGTGCGCGTGGGCGGCGAGGAGATCGAGTGGCGGAAGTACGCGCTCAACTTCCACGAGGACGACGTCAAGGGCAGCACG…	ATGGCTTCCAAGCCGGCTCTTCCACCAGGCTTCCGCTTCGTGCCCACGGACCAGGAGGTCATCGTCTACTACCTCCTCCGTCGCATCCGGGGCCAGCCCC TCCCCGTCGGCGACATCGTCGAGGATGATCCGCTGAGCGCGCCGCCGCGGTTCCTCCTGGAGAAGCACGGGCGGAAGCGGGACGCCTTCTTCTTCGCGGC GGGGCAGGCCATGAACGGCAGGGGCAGCCGCCAGAAGCGGAGCTGCGCGGGCGGCGGGACCTGGCAGGGCCAGGGCAGGAGAAAGGGCGCCAAGGGCGGC GACGGCGAGAGGCAGCGCGTGCGCGTGGGCGGCGAGGAGATCGAGTGGCGGAAGTACGCGCTCAACTTCCACGAGGACGACGTCAAGGGCAGCACG…	ATGGCTTCCAAGCCGGCTCTTCCACCAGGCTTCCGCTTCGTGCCCACGGACCAGGAGGTCATCGTCTACTACCTCCTCCGTCGCATCCGGGGCCAGCCCC TCCCCGTCGGCGACATCGTCGAGGATGATCCGCTGAGCGCGCCGCCGCGGTTCCTCCTGGAGAAGCACGGGCGGAAGCGGGACGCCTTCTTCTTCGCGGC GGGGCAGGCCATGAACGGCAGGGGCAGCCGCCAGAAGCGGAGCTGCGCGGGCGGCGGGACCTGGCAGGGCCAGGGCAGGAGAAAGGGCGCCAAGGGCGGC GACGGCGAGAGGCAGCGCGTGCGCGTGGGCGGCGAGGAGATCGAGTGGCGGAAGTACGCGCTCAACTTCCACGAGGACGACGTCAAGGGCAGCACG…
PvNAC92	Pavir.Eb03542.1	Chr05b	8.3	35683.4	70484298-70486109	AP13CTG05547	CGTCAAGGAAACAGCTCACGGGCAACGAGGATTTATCTAGCGGCTGCCAGCCAGCCGCCGTTCGAAACCGGACACGAGGAGGGGGAGACGCGGTCTCGTC TGGAGCCTGGTTCGAGAGCGAGCGCCCCATCCATCCATCCATCAGGCTGTTTGGGGGATTGATTGCTTGAGTGCGAGGAGTAGGAGCAGGAGGAGGAAGA TGGCAATGGCGGCGGCGGCGGCGGAGGGGAGCGGGCGCAGGGACGCGGAGGCGGAGCTCAACCTGCCGCCGGGGTTCCGGTTCCACCCCACCGACGAGGA GCTCGTGGTGCACTACCTCTGCCGGAAGGTGGCGCGGCAGCAGCTGCCCGTGCCCATCATCGCCGAGGTCGACCTCTACAAGTTCGATCCCTGGGA…	ATGGCAATGGCGGCGGCGGCGGCGGAGGGGAGCGGGCGCAGGGACGCGGAGGCGGAGCTCAACCTGCCGCCGGGGTTCCGGTTCCACCCCACCGACGAGG AGCTCGTGGTGCACTACCTCTGCCGGAAGGTGGCGCGGCAGCAGCTGCCCGTGCCCATCATCGCCGAGGTCGACCTCTACAAGTTCGATCCCTGGGATCT CCCAGAGAAGGCGCTGTTCGGCCGCAAGGAGTGGTACTTCTTCACGCCGCGGGACCGCAAGTACCCGAACGGCTCGCGCCCCAACCGCGCCGCCGGGAGG GGGTACTGGAAGGCCACCGGCGCCGACAAGCCCATCACGCCCAAGGGCTGCGCCAGGGCAGCGGGCATCAAGAAGGCGCTGGTGTTCTACTCCGGC…	CGTCAAGGAAACAGCTCACGGGCAACGAGGATTTATCTAGCGGCTGCCAGCCAGCCGCCGTTCGAAACCGGACACGAGGAGGGGGAGACGCGGTCTCGTC TGGAGCCTGGTTCGAGAGCGAGCGCCCCATCCATCCATCCATCAGGCTGTTTGGGGGATTGATTGCTTGAGTGCGAGGAGTAGGAGCAGGAGGAGGAAGA TGGCAATGGCGGCGGCGGCGGCGGAGGGGAGCGGGCGCAGGGACGCGGAGGCGGAGCTCAACCTGCCGCCGGGGTTCCGGTTCCACCCCACCGACGAGGA GCTCGTGGTGCACTACCTCTGCCGGAAGGTGGCGCGGCAGCAGCTGCCCGTGCCCATCATCGCCGAGGTCGACCTCTACAAGTTCGATCCCTGGGA…
PvNAC93	Pavir.Eb03721.1	Chr05b	8.78	26913.2	71876882-71878245	AP13ISTG64904	GACGAGGCCGCCGCGAGATCCCACCAAACCAAAAATCACGGCCTATCTAATATCTACCCGCCGCCGGCTGCCACCGCGCGGATCGAGCGAGCAACCGCCC AACCGGGAGGCCAATCCCGGATCTCGCGTGCTCCTTCGCCGGCGATGGAGGGGCGGCCGGGTGGCGCGTGGCGGATGCAGGGGCCCGCCGGGGCGCCCGT CGCGGGGCTGCCCATCGGCTTCCGCTTCCGCCCCACCGACGAGGAACTGCTGCTGCACTACCTCCGCCGCAAGGCGCTCGCCTGCCCGCTCCCCGCCGGC ATCATCCCCGACGCCGACCTCGCGCGCCTCCACCCGTGGGACCTCCTGCCGCCAGCAGGCGGCGGCGGCGGCGGCGGCGGCGGCGACGCCGACGGC…	ATGGAGGGGCGGCCGGGTGGCGCGTGGCGGATGCAGGGGCCCGCCGGGGCGCCCGTCGCGGGGCTGCCCATCGGCTTCCGCTTCCGCCCCACCGACGAGG AACTGCTGCTGCACTACCTCCGCCGCAAGGCGCTCGCCTGCCCGCTCCCCGCCGGCATCATCCCCGACGCCGACCTCGCGCGCCTCCACCCGTGGGACCT CCTGCCGCCAGCAGGCGGCGGCGGCGGCGGCGGCGGCGGCGACGCCGACGGCGAGCGCTTCTTCTTCTACCGCCCGGCGACGCGGTGCTGGCGAAAGGGC GGCGGCGTGGCCAGGGCGGCCGGCACCGGCGTCTGGAGGCCGTCCGGGAAGGAGAAACTCGTTGTCTCGCCGCGGTGCAAGCGCCCCGTCGGCACC…	GACGAGGCCGCCGCGAGATCCCACCAAACCAAAAATCACGGCCTATCTAATATCTACCCGCCGCCGGCTGCCACCGCGCGGATCGAGCGAGCAACCGCCC AACCGGGAGGCCAATCCCGGATCTCGCGTGCTCCTTCGCCGGCGATGGAGGGGCGGCCGGGTGGCGCGTGGCGGATGCAGGGGCCCGCCGGGGCGCCCGT CGCGGGGCTGCCCATCGGCTTCCGCTTCCGCCCCACCGACGAGGAACTGCTGCTGCACTACCTCCGCCGCAAGGCGCTCGCCTGCCCGCTCCCCGCCGGC ATCATCCCCGACGCCGACCTCGCGCGCCTCCACCCGTGGGACCTCCTGCCGCCAGGTACCGTACCGTGTGCCGTTCTCTCGCGCTCGATCGCCACG…
PvNAC94	Pavir.Eb03851.1	Chr05b	9.27	21004.2	74257158-74257968	AP13ISTG70979	ATGGAGGAAGAGGAGCTGAAGAATCTGAGCGCCGAGGAGGGACCGGACTACCTGCCGGCCGGCGACCTCGGCGGGTTCGACTTCGACCCGACGGAGGACG AGCTGGTGCTCCACTTCCTCCGCCCGCAGCTGCGCGGGCTCCCGCCGCGCGTGGCGGGCGCCGTGCTGGAGGCGGACCCCTGCGCCGCGGCGCCGTGGGA GCTGCTGGCGCGCTACGGCCTGCGGGAGCAGGGCCACTTCTTCGCGGCGCGCGCGCGAGGGCGAGGGCGCGGGTCCGTGCGGCGCGCCGTGGCGGGCGCC GGCGCCTGGATGCACAGCTCCACCCGCGCCGGGCGGTCAGTGACGGACTTCGGCGTCGTGGTGCGCTGGAGCCGGGTCAGCTTCTGCTTCTACGCG…	ATGGAGGAAGAGGAGCTGAAGAATCTGAGCGCCGAGGAGGGACCGGACTACCTGCCGGCCGGCGACCTCGGCGGGTTCGACTTCGACCCGACGGAGGACG AGCTGGTGCTCCACTTCCTCCGCCCGCAGCTGCGCGGGCTCCCGCCGCGCGTGGCGGGCGCCGTGCTGGAGGCGGACCCCTGCGCCGCGGCGCCGTGGGA GCTGCTGGCGCGCTACGGCCTGCGGGAGCAGGGCCACTTCTTCGCGGCGCGCGCGCGAGGGCGAGGGCGCGGGTCCGTGCGGCGCGCCGTGGCGGGCGCC GGCGCCTGGATGCACAGCTCCACCCGCGCCGGGCGGTCAGTGACGGACTTCGGCGTCGTGGTGCGCTGGAGCCGGGTCAGCTTCTGCTTCTACGCG…	ATGGAGGAAGAGGAGCTGAAGAATCTGAGCGCCGAGGAGGGACCGGACTACCTGCCGGCCGGCGACCTCGGCGGGTTCGACTTCGACCCGACGGAGGACG AGCTGGTGCTCCACTTCCTCCGCCCGCAGCTGCGCGGGCTCCCGCCGCGCGTGGCGGGCGCCGTGCTGGAGGCGGACCCCTGCGCCGCGGCGCCGTGGGA GCTGCTGGCGCGCTACGGCCTGCGGGAGCAGGGCCACTTCTTCGCGGCGCGCGCGCGAGGGCGAGGGCGCGGGTCCGTGCGGCGCGCCGTGGCGGGCGCC GGCGCCTGGATGCACAGCTCCACCCGCGCCGGGCGGTCAGTGACGGACTTCGGCGTCGTGGTGCGCTGGAGCCGGGTCAGCTTCTGCTTCTACGCG…
PvNAC95	Pavir.Fa00048.1	Chr06a	4.6	71982	1033627-1038261	AP13CTG02322	GCCACTCCCCTTCTTCCCGGAAGAACTTTCCCCAATCCCCTCGCCTGCCCTCCAATCCAATCTCAACCCTAGCAGCAGCAGGCCGGCGGGCTATCTAGCA TAGCAGCACGCGCATGACCCGCCCATCCTCTTCCTCCTCCTCCGCCCCGCCACCGCCGGCGGCCGCGGAGGCGGAGGCCACCTCCCTCGCGCCGGGCTTC CGCTTCCACCCCACGGACGAGGAGCTCGTCTCCTACTACCTCAAGCGCAAGGTCCTCGGCCGCCCGCTCAAGGTCGACGCCATCGCCGAGGTCGACCTCT ACAAGCTCGAGCCCTGGGACCTCCCCGCCCGCTCCCGCCTCCGCTCCCGCGACTCCCAGTGGTACTTCTTCAGCCGCCTCGACCGCAAGCACGCCA…	ATGACCCGCCCATCCTCTTCCTCCTCCTCCGCCCCGCCACCGCCGGCGGCCGCGGAGGCGGAGGCCACCTCCCTCGCGCCGGGCTTCCGCTTCCACCCCA CGGACGAGGAGCTCGTCTCCTACTACCTCAAGCGCAAGGTCCTCGGCCGCCCGCTCAAGGTCGACGCCATCGCCGAGGTCGACCTCTACAAGCTCGAGCC CTGGGACCTCCCCGCCCGCTCCCGCCTCCGCTCCCGCGACTCCCAGTGGTACTTCTTCAGCCGCCTCGACCGCAAGCACGCCAACCGCGCCCGCACCAAC CGCGCCACATCGGGGGGATACTGGAAGACCACCGGCAAGGACAGGGAGGTGCGCCATGGGCCCAGGATCGTCGGGATGAAGAAGACGCTCGTCTTC…	GCCACTCCCCTTCTTCCCGGAAGAACTTTCCCCAATCCCCTCGCCTGCCCTCCAATCCAATCTCAACCCTAGCAGCAGCAGGCCGGCGGGCTATCTAGCA TAGCAGCACGCGCATGACCCGCCCATCCTCTTCCTCCTCCTCCGCCCCGCCACCGCCGGCGGCCGCGGAGGCGGAGGCCACCTCCCTCGCGCCGGGCTTC CGCTTCCACCCCACGGACGAGGAGCTCGTCTCCTACTACCTCAAGCGCAAGGTCCTCGGCCGCCCGCTCAAGGTCGACGCCATCGCCGAGGTCGACCTCT ACAAGCTCGAGCCCTGGGACCTCCCCGCCCGCTCCCGCCTCCGCTCCCGCGACTCCCAGTGGTACTTCTTCAGCCGCCTCGACCGCAAGCACGCCA…
PvNAC96	Pavir.Fa00294.1	Chr06a	6.25	34431.3	4257881-4260762	KanlCTG36188	AAACACAAGAGCAGCTTAGAACTCCTTTTCATCTTGTAGAAGAAGAGAAGAGAATAGAGAAGTTAGCTTGGGTAGGGTTCTTGGGCGTCTTCCACACCGC TTGGTCCTACTCCTTCATCACCTCCTGCTTAGCTTTTTGATCAGATCACCACTACAAGTGTGCAGTCGTGGGTATGCACTAGCACCACCAGGCCATGGGC GACGCGCTGTGGGACCTGCTCGGGGAGGAGATGGCGGCGGCCGGCGAGCACGGCGGCCTGCCCCCGGGGTTCCGGTTCCACCCCACCGACGAGGAGCTGG TCACCTTCTACCTCGTCGCCAAGGTCCTGAACGGCGCCTGCTGCGGCGTGGACATCGCCGAGGTGGACCTGAACCGGTGCGAGCCGTGGGAGCTCC…	ATGGGCGACGCGCTGTGGGACCTGCTCGGGGAGGAGATGGCGGCGGCCGGCGAGCACGGCGGCCTGCCCCCGGGGTTCCGGTTCCACCCCACCGACGAGG AGCTGGTCACCTTCTACCTCGTCGCCAAGGTCCTGAACGGCGCCTGCTGCGGCGTGGACATCGCCGAGGTGGACCTGAACCGGTGCGAGCCGTGGGAGCT CCCCGACGCCGCGCGGATGGGCGAGCGCGAGTGGTACTTCTTGAGCCTCCGCGACCGCAAGTACCCGACGGGGATGCGCACCAACCGCGCCACCGCCGCC GGCTACTGGAAGGCCACCGGCAAGGACCGCGAGGTGCTCAGCGCCGCCACCGGCGCCCTGCTCGGCATGAAGAAGACGCTCGTCTTCTACAAGGGA…	AAACACAAGAGCAGCTTAGAACTCCTTTTCATCTTGTAGAAGAAGAGAAGAGAATAGAGAAGTTAGCTTGGGTAGGGTTCTTGGGCGTCTTCCACACCGC TTGGTCCTACTCCTTCATCACCTCCTGCTTAGCTTTTTGATCAGATCACCACTACAAGTGTGCAGTCGTGGGTATGCACTAGCACCACCAGGCCATGGGC GACGCGCTGTGGGACCTGCTCGGGGAGGAGATGGCGGCGGCCGGCGAGCACGGCGGCCTGCCCCCGGGGTTCCGGTTCCACCCCACCGACGAGGAGCTGG TCACCTTCTACCTCGTCGCCAAGGTCCTGAACGGCGCCTGCTGCGGCGTGGACATCGCCGAGGTGGACCTGAACCGGTGCGAGCCGTGGGAGCTCC…
PvNAC97	Pavir.Fa00438.1	Chr06a	7.59	43393.60	6915183-6917867	KanlCTG28089	CTCATTGTCATGGAGGCATGGTGCTAGCTCCCCACTATATAATAGAGACCCCCCATGGGCTTCATCCTCCACACACACCGCACCAAAACACAAGAGCAGC TCAGAACCTCCTTTTCATCTTGTAGAAGAGGAAGAGAAGAGAATAGAGAAGTTAGCTTGGGTAGGGTTCTTGGGGAAGAGTGTCTCCCACCGTTCGATAC TTCTTGTAGCCTTTGGATCCATCAGATGCATCGCCAGGCCATGGGCGACGCGCTGTTGGATCTGCTCGGGGAGGAGATGGCAGCGGCGGCGGCCGGCGAG CACGGCCTGCCCCCGGGGTTCCGGTTCCACCCCACCGACGAGGAGCTGGTGACCTTCTACCTCGCCGCCAAGGTCCTGAACGGCGCCTGCTGCGGC…	ATGGGCTTCATCCTCCACACACACCGCACCAAAACACAAGAGCAGCTCAGAACCTCCTTTTCATCTTGTAGAAGAGGAAGAGAAGAGAATAGAGAAGTTA GCTTGGGTAGGGTTCTTGGGGAAGAGTGTCTCCCACCGTTCGATACTTCTTGTAGCCTTTGGATCCATCAGATGCATCGCCAGGCCATGGGCGACGCGCT GTTGGATCTGCTCGGGGAGGAGATGGCAGCGGCGGCGGCCGGCGAGCACGGCCTGCCCCCGGGGTTCCGGTTCCACCCCACCGACGAGGAGCTGGTGACC TTCTACCTCGCCGCCAAGGTCCTGAACGGCGCCTGCTGCGGCGTGGACATCGCCGAGGTGGACCTGAACCGGTGCGAGCCGTGGGAGCTCCCCGAC…	CTCATTGTCATGGAGGCATGGTGCTAGCTCCCCACTATATAATAGAGACCCCCCATGGGCTTCATCCTCCACACACACCGCACCAAAACACAAGAGCAGC TCAGAACCTCCTTTTCATCTTGTAGAAGAGGAAGAGAAGAGAATAGAGAAGTTAGCTTGGGTAGGGTTCTTGGGGAAGAGTGTCTCCCACCGTTCGATAC TTCTTGTAGCCTTTGGATCCATCAGATGCATCGCCAGGCCATGGGCGACGCGCTGTTGGATCTGCTCGGGGAGGAGATGGCAGCGGCGGCGGCCGGCGAG CACGGCCTGCCCCCGGGGTTCCGGTTCCACCCCACCGACGAGGAGCTGGTGACCTTCTACCTCGCCGCCAAGGTCCTGAACGGCGCCTGCTGCGGC…
PvNAC98	Pavir.Fa00893.1	Chr06a	8.13	42921.31	12894287-12895688	AP13CTG09508	ATGGAGGCGAGAAATGATATCAACATGGACAAGTCAGATGAGATCCTCATGCCCGGTTTCCGGTTTCACCCGACTGATGAAGAACTGGTCAGTTTCTACC TCAAGAGGAAGATCCAGCAAAAGCCTATCTCCATTGAGCTTATCAGGCAGCTGGACATCTACAAGTATGATCCATGGGATCTCCCAAAGCTTGCGAGCAC CGGCGAGAAAGAGTGGTACTTCTACTGTCCAAGGGACAGGAAATACCGCAACAGCGTTAGACCAAACAGAGTCACAGCAGCCGGGTTCTGGAAGGCCACA GGGACAGACAGGCCAATCTATTCCTCTGAGGGTACCAAGTGCATAGGCCTGAAGAAATCTCTTGTGTTCTACAAAGGGAGAGCGGCAAGAGGGATG…	ATGGAGGCGAGAAATGATATCAACATGGACAAGTCAGATGAGATCCTCATGCCCGGTTTCCGGTTTCACCCGACTGATGAAGAACTGGTCAGTTTCTACC TCAAGAGGAAGATCCAGCAAAAGCCTATCTCCATTGAGCTTATCAGGCAGCTGGACATCTACAAGTATGATCCATGGGATCTCCCAAAGCTTGCGAGCAC CGGCGAGAAAGAGTGGTACTTCTACTGTCCAAGGGACAGGAAATACCGCAACAGCGTTAGACCAAACAGAGTCACAGCAGCCGGGTTCTGGAAGGCCACA GGGACAGACAGGCCAATCTATTCCTCTGAGGGTACCAAGTGCATAGGCCTGAAGAAATCTCTTGTGTTCTACAAAGGGAGAGCGGCAAGAGGGATG…	ATGGAGGCGAGAAATGATATCAACATGGACAAGTCAGATGAGATCCTCATGCCCGGTTTCCGGTTTCACCCGACTGATGAAGAACTGGTCAGTTTCTACC TCAAGAGGAAGATCCAGCAAAAGCCTATCTCCATTGAGCTTATCAGGCAGCTGGACATCTACAAGTATGATCCATGGGATCTCCCAAGTAAGAAGCTGCC ACCAAATTTAGAACTTCTACCGTCTTACTCCTTTTGTCAATGTGTCGGGCTTCCATTAACTTTAAATATTTGCATCTCAGGATGATCGTAAAAGACGTAG CGAATAGTTAGCAGAGTTAGCATTTCTGACTTAATTGTTCTTGTTCATTGACAGAGCTTGCGAGCACCGGCGAGAAAGAGTGGTACTTCTACTGTC…
PvNAC99	Pavir.Fa01901.1	Chr06a	4.86	74706.85	44635221-44639749	AP13CTG00917	TCGCTTTCTTCGCAACCACGTCTCCTCCCTCCCCCGCCGCCCATCCCCTCCTCCTCCCCTAAAATCCCCACGCCAAATCCACCCGGCCCAAACCCTAGCC CAACCCCGCTCCCCCTCCCTCCCTTCCCATCCTCCTCCTCCCCCCACGCTTCCTTCGCCGCTAAGCATATCCCTCCCCCCGCCTGGATCTCGACGAGGAT GACGGTGATGGAGCTCAAGGCGCTGCCGCTGGGCTTCCGCTTCCACCCCACCGACGAGGAGCTCGTCCGCCACTACCTCAAGGGCAAGATCACCGGCCAG ATCAATTCCGAGGTCGAGGTCATCCCCGAGATCGACGTCTGCAAGTGCGAGCCGTGGGACCTCCCAGATAAATCGCTGATCCGGTCGGATGATCCC…	ATGACGGTGATGGAGCTCAAGGCGCTGCCGCTGGGCTTCCGCTTCCACCCCACCGACGAGGAGCTCGTCCGCCACTACCTCAAGGGCAAGATCACCGGCC AGATCAATTCCGAGGTCGAGGTCATCCCCGAGATCGACGTCTGCAAGTGCGAGCCGTGGGACCTCCCAGATAAATCGCTGATCCGGTCGGATGATCCCGA GTGGTTCTTCTTCGCGCCCAAGGACCGCAAGTACCCCAACGGGAGCAGGTCGAATAGGGCCACCGAAGCTGGATACTGGAAGGCCACAGGCAAGGACAGG ATCATCAAGTCCAAGGGTGACAAGCGCAAGCAGCACATCATTGGCATGAAGAAGACCCTTGTGTTCCACCGCGGACGCGCACCCAAGGGTGAGCGG…	TCGCTTTCTTCGCAACCACGTCTCCTCCCTCCCCCGCCGCCCATCCCCTCCTCCTCCCCTAAAATCCCCACGCCAAATCCACCCGGCCCAAACCCTAGCC CAACCCCGCTCCCCCTCCCTCCCTTCCCATCCTCCTCCTCCCCCCACGCTTCCTTCGCCGCTAAGCATATCCCTCCCCCCGCCTGGATCTCGACGAGGAT GACGGTGATGGAGCTCAAGGCGCTGCCGCTGGGCTTCCGCTTCCACCCCACCGACGAGGAGCTCGTCCGCCACTACCTCAAGGGCAAGATCACCGGCCAG ATCAATTCCGAGGTCGAGGTCATCCCCGAGATCGACGTCTGCAAGTGCGAGCCGTGGGACCTCCCAGGTACGGATGCTGCTTCCGCCGAGGCTCGT…
PvNAC100	Pavir.Fa02065.1	Chr06a	6.84	27826.52	46237210-46239598	AP13ISTG54654	ATGAGCTCGATCAGCATGATGGAGGCCAGAATGCCTCCGGGGTCAGGTTCCACCCGAGGGACGACGAGCTCGTCCTCGACTACCTCCTCCACAAGCTCTC CGGCCATGCCCACGGCGGCGCTGCCATGGTCGATGTCGACCTCAACAAGTGCGAGCCATGGGACCTTCCAGAAGCCGCGTGCGTAGGCGGGAAGGAGTGG TACTTCTTCAACCTGCGCGACCGCAAGTACGCGACGGGGCAGCGCACCAACCGCGCCACCGCGTCGGGCTACTGGAAGGCCACCGGCAAGGACCGCGCCG TCGTCGCCGGCGGCGAAGGGGAGGGGGAGGGCGCCGCGGTGGTGGGGATGCGCAAGACGCTGGTGTTCTACCGCGGGCGAGCCCCCAAGGGGAGCA…	ATGGTCGATGTCGACCTCAACAAGTGCGAGCCATGGGACCTTCCAGAAGCCGCGTGCGTAGGCGGGAAGGAGTGGTACTTCTTCAACCTGCGCGACCGCA AGTACGCGACGGGGCAGCGCACCAACCGCGCCACCGCGTCGGGCTACTGGAAGGCCACCGGCAAGGACCGCGCCGTCGTCGCCGGCGGCGAAGGGGAGGG GGAGGGCGCCGCGGTGGTGGGGATGCGCAAGACGCTGGTGTTCTACCGCGGGCGAGCCCCCAAGGGGAGCAAGACGGAGTGGGTCATGCACGAGTTCCGC CTCGAGCCGCCGCCGCCGTCGCAAGAACGCCGCCCCCCGGCTGCGGCCAGGCACCACCGTCTCAAGGAAGACTGGGTGCTTTGCAGGGTGTTCTAC…	ATGAGCTCGATCAGCATGATGGAGGCCAGAATGCCTCCGGGGTCAGGTTCCACCCGAGGGACGACGAGCTCGTCCTCGACTACCTCCTCCACAAGCTCTC CGGCCATGCCCACGGCGGCGCTGCCATGGTCGATGTCGACCTCAACAAGTGCGAGCCATGGGACCTTCCAGGTCTGTACATATTCTACCTTCAGTAATCT GAACTCCTCTTCATTCACTAATCTGCAGCTCGTATTCTCAATTCCTTCTACTCCAAAAATAAAAGTTAGAGATAGAGAGAGAAAAAAAAGCAGAGCAAGA ATATGTATGAAGTCTAGTTCTGGAGCAGGGAAAACTTGCAGAAATAAAAAAAAAGCAAAAGGATTGGCTTCGCCCGGACTCGAACCGGAGACCTTC…
PvNAC101	Pavir.Fa02204.1	Chr06a	9.42	41067.4	49238811-49242316	AP13CTG10822	GCTTCTTCTCACCACCAGTGGTACTACCACTTGCACCAATCATCCTCATTCCTCCAAGGAGACCACACCACACCACACCCCCGCAGCGGATAGGCCGGCC GGCCGTCCCCTTGTCTAGTTGGGTCTCGATCTGTCACTCTGTGTGGCGTGTGGGTTGTAGTTAGGGCTGGTCGTCTTGTACAAGTCCTCCTCCTCCCCTC CCTTCTTCTCCTGCTGCTATAAAGCAAGGCTGGCCGCCGGGAGGCGAGGTAATGACTCGAGGCCGCGCGCCGTCGAGCATGGGGGGAGATCACCATCACC ACCACGACGGCAGCATGGCGCGCGGCGCGGGCGGCGACGACGGGCAGCAGCAGGCGCACGACATGGTGATGCCGGGCTTCCGCTTCCACCCGACGG…	ATGACTCGAGGCCGCGCGCCGTCGAGCATGGGGGGAGATCACCATCACCACCACGACGGCAGCATGGCGCGCGGCGCGGGCGGCGACGACGGGCAGCAGC AGGCGCACGACATGGTGATGCCGGGCTTCCGCTTCCACCCGACGGAGGAGGAGCTCATCGACTTCTACCTCCGCCGGAGGGTGGAGGGCAAGCGCTTCAA CATCGAGCTCATCAACCTTGTCGACCTCTACCGCTACGACCCGTGGGATCTCCCCGCTCTGGCTTCAATTGGGGACAAGGAGTGGTTCTTCTACGTGCCA AGAGACCGCAAGTACCGCAACGGCGACCGGCCGAACCGGGTCACTCCATCAGGCTACTGGAAGGCCACAGGGGCAGATCGGATGGTGCGCGTTGAG…	GCTTCTTCTCACCACCAGTGGTACTACCACTTGCACCAATCATCCTCATTCCTCCAAGGAGACCACACCACACCACACCCCCGCAGCGGATAGGCCGGCC GGCCGTCCCCTTGTCTAGTTGGGTCTCGATCTGTCACTCTGTGTGGCGTGTGGGTTGTAGTTAGGGCTGGTCGTCTTGTACAAGTCCTCCTCCTCCCCTC CCTTCTTCTCCTGCTGCTATAAAGCAAGGCTGGCCGCCGGGAGGCGAGGTAATGACTCGAGGCCGCGCGCCGTCGAGCATGGGGGGAGATCACCATCACC ACCACGACGGCAGCATGGCGCGCGGCGCGGGCGGCGACGACGGGCAGCAGCAGGCGCACGACATGGTGATGCCGGGCTTCCGCTTCCACCCGACGG…
PvNAC102	Pavir.Fb00405.1	Chr06b	4.77	75756.66	8505932-8510207	AP13CTG04104	AGCCATTCGCTTTCTTCGCAACCACGTCTCCTCCCCTAAAATCCCCACCCCCAAATCCAGCCTGGCCCAAACCCTAGCCCGATCCCAATTCCCCCCTCCC CTCCCCTCCCTCCAATCCTCCTCCTCCCCCCGCTTCCTTCGCCGCTAAGCATATCCCTCTCTCCGCCTGGATCTCGACGAGGATGACGGTGATGGAGCTC AAGGCGCTGCCGCTGGGCTTCCGCTTCCACCCCACCGACGAGGAGCTCATCCGCCACTACCTCAAGGGCAAGATCACCGGCCAGATCAACTCCGAGGTCG AGGTCATCCCCGAGATCGACGTCTGCAAGTGCGAGCCGTGGGACCTCCCAGATAAATCACTGATCCGGTCGGATGATCCCGAGTGGTTCTTCTTCG…	ATGACGGTGATGGAGCTCAAGGCGCTGCCGCTGGGCTTCCGCTTCCACCCCACCGACGAGGAGCTCATCCGCCACTACCTCAAGGGCAAGATCACCGGCC AGATCAACTCCGAGGTCGAGGTCATCCCCGAGATCGACGTCTGCAAGTGCGAGCCGTGGGACCTCCCAGATAAATCACTGATCCGGTCGGATGATCCCGA GTGGTTCTTCTTCGCGCCCAAGGACCGCAAGTACCCCAATGGGAGCAGGTCAAATAGGGCCACCGAAGCTGGATACTGGAAGGCCACCGGCAAGGACAGG ATCATCAAGTCCAAGGGTGACAAACGCAAGCAGCACATCATTGGCATGAAGAAGACCCTTGTGTTCCACCGTGGACGCGCACCCAAGGGTGAGCGG…	AGCCATTCGCTTTCTTCGCAACCACGTCTCCTCCCCTAAAATCCCCACCCCCAAATCCAGCCTGGCCCAAACCCTAGCCCGATCCCAATTCCCCCCTCCC CTCCCCTCCCTCCAATCCTCCTCCTCCCCCCGCTTCCTTCGCCGCTAAGCATATCCCTCTCTCCGCCTGGATCTCGACGAGGATGACGGTGATGGAGCTC AAGGCGCTGCCGCTGGGCTTCCGCTTCCACCCCACCGACGAGGAGCTCATCCGCCACTACCTCAAGGGCAAGATCACCGGCCAGATCAACTCCGAGGTCG AGGTCATCCCCGAGATCGACGTCTGCAAGTGCGAGCCGTGGGACCTCCCAGGTACGCCTGCTGCTCCTGCCGAGGCTCGTACCCCTCTCCTCCCAT…
PvNAC103	Pavir.Fb00532.1	Chr06b	8.96	25838.42	10204685-10206851	AP13ISTG54652	TTCCCAGTGCCCTGCTCGCCTTCAAACCTCTCTCTCTCTCTCTCTCAAGCTGACAGCAGATAGTAGGTAGGTAGAAGATGAGCTCGATCAGCATGATGGA GGCCAGAATGCCTCCGGGGTTCAGGTTCCACCCGAGGGACGACGAGCTCGTGCTCGACTACCTCCTCAACAAGCTCTCCGGCCGTGCCCACGGCGGCGCT GCCATCGTCGATGTTGACCTCAACAAGTGCGAGCCATGGGATCTTCCAGAAGCCGCGTGCGTAGGCGGGAAGGAGTGGTACTTCTTCAACCTGCGCGACC GCAAGTACGCGACGGGGCAGCGCACCAACCGCGCCACCGTGTCGGGCTACTGGAAGGCCACCGGCAAGGACCGCGCCGTCGTCGCCGGCGGGGAGG…	ATGAGCTCGATCAGCATGATGGAGGCCAGAATGCCTCCGGGGTTCAGGTTCCACCCGAGGGACGACGAGCTCGTGCTCGACTACCTCCTCAACAAGCTCT CCGGCCGTGCCCACGGCGGCGCTGCCATCGTCGATGTTGACCTCAACAAGTGCGAGCCATGGGATCTTCCAGAAGCCGCGTGCGTAGGCGGGAAGGAGTG GTACTTCTTCAACCTGCGCGACCGCAAGTACGCGACGGGGCAGCGCACCAACCGCGCCACCGTGTCGGGCTACTGGAAGGCCACCGGCAAGGACCGCGCC GTCGTCGCCGGCGGGGAGGACGCCGCGGTGGTGGGGATGCGCAAGACGCTGGTGTTCTACCGCGGGCGAGCCCCCAAGGGGAGCAAGACGGAGTGG…	TTCCCAGTGCCCTGCTCGCCTTCAAACCTCTCTCTCTCTCTCTCTCAAGCTGACAGCAGATAGTAGGTAGGTAGAAGATGAGCTCGATCAGCATGATGGA GGCCAGAATGCCTCCGGGGTTCAGGTTCCACCCGAGGGACGACGAGCTCGTGCTCGACTACCTCCTCAACAAGCTCTCCGGCCGTGCCCACGGCGGCGCT GCCATCGTCGATGTTGACCTCAACAAGTGCGAGCCATGGGATCTTCCAGGTCTGTACATATTCAGGAGCACTAGCTACTAAGTACTCGCCATCACCAATT CAGTAATTTGAAGTCCTCTTTTCATTCACCAATCTGCAGTTTCCTTTGGTAATGTTTTGGTTCGTATTCCCAATTTCTTCTCGCCAAAAAAAAAGA…
PvNAC104	Pavir.Fb00689.1	Chr06b	6.72	17390.61	15037360-15042837	AP13ISTG35143	ATGGAGAGCGCGCCGGTGCTGGTGAGGCACGCCGGCGGCGTGGCGGCGCTGCGGCAGCTGCCGCCGGGGTTCCGGTTCCGCCCCACGGACGAGGAGCTGG TGGTGCAGTACCTCCGCCGCAAGGCCTTGGGCGTGCCGCTCCCCGCCGCCGTCATCCCCGTCGTCCGCGACCTCTACAGCCTCGACCCCTGGGACATCCC TGCCGCCGCTGCTTCACTCTTCAGTTCAATTCGCAGCAGGATGCCGTGCTCCGTTTCTGATGATGGCGACGCTGACAGTTTCCGTTGGGTGATCCCGATG CAGGGCTGCAGCCTGGCGCAGGCCGAAGGGGAGTGGGTGGTGTGCCGGGTCATCCAGAGGAGCAGCAACAGCAACAGGCCGAGACGGCGAGCGACG…	ATGGAGAGCGCGCCGGTGCTGGTGAGGCACGCCGGCGGCGTGGCGGCGCTGCGGCAGCTGCCGCCGGGGTTCCGGTTCCGCCCCACGGACGAGGAGCTGG TGGTGCAGTACCTCCGCCGCAAGGCCTTGGGCGTGCCGCTCCCCGCCGCCGTCATCCCCGTCGTCCGCGACCTCTACAGCCTCGACCCCTGGGACATCCC TGCCGCCGCTGCTTCACTCTTCAGTTCAATTCGCAGCAGGATGCCGTGCTCCGTTTCTGATGATGGCGACGCTGACAGTTTCCGTTGGGTGATCCCGATG CAGGGCTGCAGCCTGGCGCAGGCCGAAGGGGAGTGGGTGGTGTGCCGGGTCATCCAGAGGAGCAGCAACAGCAACAGGCCGAGACGGCGAGCGACG…	ATGGAGAGCGCGCCGGTGCTGGTGAGGCACGCCGGCGGCGTGGCGGCGCTGCGGCAGCTGCCGCCGGGGTTCCGGTTCCGCCCCACGGACGAGGAGCTGG TGGTGCAGTACCTCCGCCGCAAGGCCTTGGGCGTGCCGCTCCCCGCCGCCGTCATCCCCGTCGTCCGCGACCTCTACAGCCTCGACCCCTGGGACATCCC TGCCGCCGCTGGTACGCCACACGGCACTTGGGANNNNNNNNNNNNNNNNNNNNNNNNNNNNNNNNNNNNNNNNNNNNNNNNNNNNNNNNNNNNNNNNNNN NNNNNNNNNNNNNNNNNNNNNNNNNNNNNNNNNNNNNNNNNNNNNNNNNNNNNNNNNNNNNNNNNNNNNNNNNNNNNNNNNNNNNNNNNNNNNNNN…
PvNAC105	Pavir.Fb01797.1	Chr06b	7.69	26209.55	47752242-47754349	AP13CTG30801	AACGCTTTACCCTTTCCCCTCCAGCGCCGGGGGAATCGCGCCGGGCGCCCCCCAACCCCAATCCCCGAAAGAGAAGCTCCCGGCTCCAAATCAAACTTCC CTCCGCCTTCCTGCCTCCTACCCTCGCCGGCGCGGCTTTTAGTTTTATTTCCACCCAAGATTAGCCTCCAGCTCAAGCCAACTCATTCAGCTCGGTCTCG ATGGAAGCCGATGACGCCGCTGCCAAGCTTCGGAACATCAACGACGCGATGGATGAGGTGCGCCTCAGAAGCCTCGGCTGTAGGAGATGCACCATCGAGG AGGCGATAGGGGACATGTCCAGCAAGAACTTGGAGCGGAATCGCAGGTTCTACCGCACGCTGCAGGCTACCGCCGACCTCGCCGAGGTTGACCCAT…	ATGATGGCGGATCTGCAAAGTGCTATGCTTCATTTTTACTATTTCTGCGTGCCCGAGTTGACGAGTTGGAGAGGTCTTGATAAAGAAAGATACGAGCGTA GGAAGTTTCTAACTGCGTCTGCTGCTCCAGATAGAGAATCATCAGACGATGTTTGGCAGCACTTCACCAGGATAAACACCAAAGATCCCGATGTGGTGTA CGCAGCGTGCCACCACTGTGACAGGGTGCTCAGGGCTCATTCCAAGAATGGCACTTCTCACCTCAGAAGGCACCGTAAGAGCAAGACATGTACATGCAAC AACAATCCATTGTCCACCACTGAAGACCAGGAGATCCTGCGTGAGCTTCGCGCAAACCTTGATCTCTACAAGCAGGGGAATATGGAGGGAAGGGTC…	AACGCTTTACCCTTTCCCCTCCAGCGCCGGGGGAATCGCGCCGGGCGCCCCCCAACCCCAATCCCCGAAAGAGAAGCTCCCGGCTCCAAATCAAACTTCC CTCCGCCTTCCTGCCTCCTACCCTCGCCGGCGCGGCTTTTAGTTTTATTTCCACCCAAGATTAGCCTCCAGCTCAAGCCAACTCATTCAGCTCGGTCTCG ATGGAAGCCGATGACGCCGCTGCCAAGCTTCGGAACATCAACGACGCGATGGATGAGGTGCGCCTCAGAAGCCTCGGCTGTAGGAGATGCACCATCGAGG AGGCGATAGGGGACATGTCCAGCAAGAACTTGGAGCGGAATCGCAGGTTCTACCGCACGCTGCAGGCTACCGCCGACCTCGCCGAGGTTGACCCAT…
PvNAC106	Pavir.Fb01798.1	Chr06b	5.60	17241.12	47752442-47752897	AP13CTG30801	ATGGAAGCCGATGACGCCGCTGCCAAGCTTCGGAACATCAACGACGCGATGGATGAGGTGCGCCTCAGAAGCCTCGGCTGTAGGAGATGCACCATCGAGG AGGCGATAGGGGACATGTCCAGCAAGAACTTGGAGCGGAATCGCAGGTTCTACCGCACGCTGCAGGCTACCGCCGACCTCGCCGAGGTTGACCCATGGGA TCTGCCGCGGCGATTCATCATGCCGAAGAAGCCGGGGAGCTCAAGCCTGCGGACACATTCTGGGTACTGGAAAGAGAAAGAAGATGAGTTCACCGCGATG CGCTCCAATGGAGGAGGAGAAGGCTCGTCCTCGCCCTCCAGCTCGCCGTCCTACCATGGGGTTACGAGGACCCTGGAGTTTTACGAGCACAACGGC…	ATGGAAGCCGATGACGCCGCTGCCAAGCTTCGGAACATCAACGACGCGATGGATGAGGTGCGCCTCAGAAGCCTCGGCTGTAGGAGATGCACCATCGAGG AGGCGATAGGGGACATGTCCAGCAAGAACTTGGAGCGGAATCGCAGGTTCTACCGCACGCTGCAGGCTACCGCCGACCTCGCCGAGGTTGACCCATGGGA TCTGCCGCGGCGATTCATCATGCCGAAGAAGCCGGGGAGCTCAAGCCTGCGGACACATTCTGGGTACTGGAAAGAGAAAGAAGATGAGTTCACCGCGATG CGCTCCAATGGAGGAGGAGAAGGCTCGTCCTCGCCCTCCAGCTCGCCGTCCTACCATGGGGTTACGAGGACCCTGGAGTTTTACGAGCACAACGGC…	ATGGAAGCCGATGACGCCGCTGCCAAGCTTCGGAACATCAACGACGCGATGGATGAGGTGCGCCTCAGAAGCCTCGGCTGTAGGAGATGCACCATCGAGG AGGCGATAGGGGACATGTCCAGCAAGAACTTGGAGCGGAATCGCAGGTTCTACCGCACGCTGCAGGCTACCGCCGACCTCGCCGAGGTTGACCCATGGGA TCTGCCGCGGCGATTCATCATGCCGAAGAAGCCGGGGAGCTCAAGCCTGCGGACACATTCTGGGTACTGGAAAGAGAAAGAAGATGAGTTCACCGCGATG CGCTCCAATGGAGGAGGAGAAGGCTCGTCCTCGCCCTCCAGCTCGCCGTCCTACCATGGGGTTACGAGGACCCTGGAGTTTTACGAGCACAACGGC…
PvNAC107	Pavir.Fb01937.1	Chr06b	9.22	29541.64	48808603-48811607	KanlCTG36188	ACACACACCACACCGTATAGCTCAGAACAGCTATTCATCTTGTGCAAAAAGAGGAGTGAGCAAAGTTAGCTATAGGCCGGGTTCTTGGCCAAGAGCGAGC TTCTCCCTCCCATTGCTGCTTGCATTGGTCCTTCATCACCTCCTGCTTTTTGATCAGATCAGATCCCCACTACTAGCAAGTGTGCAGTGGGTATGCACCA CCAGGCCATGGGCGACAAGCTGTGGGACCTGCTCGGGGACGAGATGGCGTCGGCCGGCGAGCACGGCCTGCCCCGGGTTCCGGTTCCACCCCACCGACGA GGAGCTCGTCACCTTCTACCTCGCCGCCAAGGTCTTGAACGGCGCTTGCTGCGGCGTCGACATCGCGGAGGTGGACCTCAACCGGTGCGAGCCGTG…	ATGGGGGAGCGCGAGTGGTACTTCTTCAGCCTCCGCGACCGCAAGTACCCGACGGGGATGCGCACCAACCGCGCCACCGGCGCCGGCTACTGGAAGGCCA CCGGCAAGGACCGCGAGGTGCTCAACGCCGCCACCGGCGCCCTGCTCGGCATGAAGAAGACGCTCGTCTTCTACAAGGGCCGCGCCCCGCGCGGCGACAA GACCAAGTGGGTCCTCCACGAGTACCGCCTCGACGGCGACTTCGCCGCCGCCCGCCGCTCCTGCAAGGAGGAATGGGTGATCTGCAGGATACTCCACAAG GCAGGCGACCAGTACAGCAAGCTGATGACGGTGAAGAACCCCCACTACCTCCCCATGGGAATGGACGACGCCTCCAGCTTCTGCTTCCAGCATGAC…	ACACACACCACACCGTATAGCTCAGAACAGCTATTCATCTTGTGCAAAAAGAGGAGTGAGCAAAGTTAGCTATAGGCCGGGTTCTTGGCCAAGAGCGAGC TTCTCCCTCCCATTGCTGCTTGCATTGGTCCTTCATCACCTCCTGCTTTTTGATCAGATCAGATCCCCACTACTAGCAAGTGTGCAGTGGGTATGCACCA CCAGGCCATGGGCGACAAGCTGTGGGACCTGCTCGGGGACGAGATGGCGTCGGCCGGCGAGCACGGCCTGCCCCGGGTTCCGGTTCCACCCCACCGACGA GGAGCTCGTCACCTTCTACCTCGCCGCCAAGGTCTTGAACGGCGCTTGCTGCGGCGTCGACATCGCGGAGGTGGACCTCAACCGGTGCGAGCCGTG…
PvNAC108	Pavir.Fb01938.1	Chr06b	7.18	36776.9	48832863-48835389	KanlCTG28089	CATGCTTTTCATCTTGTGCAAAAAAGAAGAGTGACCAAAGTTCTTGGCCAAGAGCTTCTCCCTCCCATTGCTGCTTGCATTGGTCCTTCATCACCTCCTG TTTTTTATCAGATCCCCACAGCCCCACTACTTGGGTATGCACCACCAGGCCATGGTGGGCGACGCGCTGTGGGATCTGCTGGGGGAGGAGATGGCGGCGG CGGCCGGCGAGCACGGCCTGCCCCCGGGGTTCCGGTTCCACCCCACCGACGAGGAGCTCGTCACCTTCTACCTCGCCGCCAAGGTCTTGAACGGCGCCTG CTGCGGCGTCGACATCGCCGAGGTGGACCTCAACCGGTGCGAGCCGTGGGAGCTCCCCGACGCCGCGCGGATGGGGGAGCGCGAGTGGTACTTCTT…	ATGCACCACCAGGCCATGGTGGGCGACGCGCTGTGGGATCTGCTGGGGGAGGAGATGGCGGCGGCGGCCGGCGAGCACGGCCTGCCCCCGGGGTTCCGGT TCCACCCCACCGACGAGGAGCTCGTCACCTTCTACCTCGCCGCCAAGGTCTTGAACGGCGCCTGCTGCGGCGTCGACATCGCCGAGGTGGACCTCAACCG GTGCGAGCCGTGGGAGCTCCCCGACGCCGCGCGGATGGGGGAGCGCGAGTGGTACTTCTTCAGCCTCCGCGACCGCAAGTACCCGACGGGGATGCGCACC AACCGCGCCACCGGCGCCGGCTACTGGAAGGCCACCGGCAAGGACCGCGAGGTGCTCAACGCCGCCACCGGCGCCCTGCTCGGCATGAAGAAGACG…	CATGCTTTTCATCTTGTGCAAAAAAGAAGAGTGACCAAAGTTCTTGGCCAAGAGCTTCTCCCTCCCATTGCTGCTTGCATTGGTCCTTCATCACCTCCTG TTTTTTATCAGATCCCCACAGCCCCACTACTTGGGTATGCACCACCAGGCCATGGTGGGCGACGCGCTGTGGGATCTGCTGGGGGAGGAGATGGCGGCGG CGGCCGGCGAGCACGGCCTGCCCCCGGGGTTCCGGTTCCACCCCACCGACGAGGAGCTCGTCACCTTCTACCTCGCCGCCAAGGTCTTGAACGGCGCCTG CTGCGGCGTCGACATCGCCGAGGTGGACCTCAACCGGTGCGAGCCGTGGGAGCTCCCCGACGCCGCGCGGATGGGGGAGCGCGAGTGGTACTTCTT…
PvNAC109	Pavir.Fb02122.1	Chr06b	8.88	35310.8	52518385-52520202	VS16ISTG21111	GGTGAGCTTGAAAATGATACGCGGAGACTCAGTCACCTAGCAGACGAGTCAACGGCCGACCTATGTTTCGGCTATAAAAAGGTACAGAGTTTACCGGACT GTGAATCACGATCTGTACCCGAGATGCAAACAAGGACGACTGCTGATCCTGATGAAAGAGAAGATAATGTTAGGGAGCACTTCACCAAGTTTTGTAGTGC CACTGATCCTGATGAGGTGTATGCAGCGTGCCGCCGCTGTGATAAAGTGCTCAAGGCCCATCCCAAGAAACATGGCACCTCTCACCTCATAGAGCACATT CACACATGCTCAAGCTGCACTAATCCTTCCACCGACGAGGACCGATAAATGTTGCACCACCTTCGCACAGCGCTCGACAATCCCTACGAGCAACAG…	ATGTTGCACCACCTTCGCACAGCGCTCGACAATCCCTACGAGCAACAGAAAATGATGGATGAGAAGCTTAACTGTCAAGAAGACCTCACCCAGCTGAACC CATATGATCTCATCAAGCTCACCACCGGCGGCACCCCCTGGTACATCACGACCTCATTCAACAGGCAAACACGTGAGGGCATGTGGGTGGAGAAAAATGA GGAGTTCGTTGCAATCCGAATGGAACAGCCACAAATGTGGCATGAGACCAGTGCGGTCCAGATGGTGTATCTGTCGCAAAAGCCGGTGACACCAGAGTAC CCCGGGGTGAGGAGGACCCTAGAGTTCCGCAATCAGGACGGCCGCAAGACAGACTGGTTCATGCACGAATACCAACGGATCATGCTCCAATACCAA…	GGTGAGCTTGAAAATGATACGCGGAGACTCAGTCACCTAGCAGACGAGTCAACGGCCGACCTATGTTTCGGCTATAAAAAGGTACAGAGTTTACCGGACT GTGAATCACGATCTGTACCCGAGATGCAAACAAGGACGACTGCTGATCCTGATGAAAGAGAAGATAATGTTAGGGAGCACTTCACCAAGTTTTGTAGTGC CACTGATCCTGATGAGGTGTATGCAGCGTGCCGCCGCTGTGATAAAGTGCTCAAGGCCCATCCCAAGAAACATGGCACCTCTCACCTCATAGAGCACATT CACACATGCTCAAGCTGCACTAATCCTTCCACCGACGAGGACCGATAAATGTTGCACCACCTTCGCACAGCGCTCGACAATCCCTACGAGCAACAG…
PvNAC110	Pavir.Fb02407.1	Chr06b	6.49	39301.6	56288474-56290814	AP13CTG03734	CCTCTCCCTCCCGCAAAACTTTCCCCAATCCCCTCCCTCCAATCCAATCTCCTCTACAACCCTAGCAGCAGCAGGCACGCGCATGACCCACCCCTCCTCC TCCGCCCCGCCTCCGGCGGCCGCGGAGGCCACCTCCCTCGCGCCGGGCTTCCGCTTCCACCCCACGGACGAGGAGCTCGTCTCCTACTACCTCAAGCGCA AGGTCCTCGGCCGCCCACTCAAGGTCGACGCCATCGCCGAGGTCGACCTCTACAAGCTCGAGCCCTGGGACCTCCCCGCCCGCTCCCGCCTCCGCTCCCG CGACTCCCAGTGGTACTTCTTCAGCCGCCTCGACCGCAAGCACGCCAACCGCGCCCGCACCAACCGCGCCACATCCGGGGGGTACTGGAAGACCAC…	ATGACCCACCCCTCCTCCTCCGCCCCGCCTCCGGCGGCCGCGGAGGCCACCTCCCTCGCGCCGGGCTTCCGCTTCCACCCCACGGACGAGGAGCTCGTCT CCTACTACCTCAAGCGCAAGGTCCTCGGCCGCCCACTCAAGGTCGACGCCATCGCCGAGGTCGACCTCTACAAGCTCGAGCCCTGGGACCTCCCCGCCCG CTCCCGCCTCCGCTCCCGCGACTCCCAGTGGTACTTCTTCAGCCGCCTCGACCGCAAGCACGCCAACCGCGCCCGCACCAACCGCGCCACATCCGGGGGG TACTGGAAGACCACCGGCAAGGACAGGGAGGTGCGCCATGGGCCCAGGATCGTGGGGATGAAGAAGACGCTCGTCTTCCACGCCGGACGCGCGCCC…	CCTCTCCCTCCCGCAAAACTTTCCCCAATCCCCTCCCTCCAATCCAATCTCCTCTACAACCCTAGCAGCAGCAGGCACGCGCATGACCCACCCCTCCTCC TCCGCCCCGCCTCCGGCGGCCGCGGAGGCCACCTCCCTCGCGCCGGGCTTCCGCTTCCACCCCACGGACGAGGAGCTCGTCTCCTACTACCTCAAGCGCA AGGTCCTCGGCCGCCCACTCAAGGTCGACGCCATCGCCGAGGTCGACCTCTACAAGCTCGAGCCCTGGGACCTCCCCGCCCGCTCCCGCCTCCGCTCCCG CGACTCCCAGTGGTACTTCTTCAGCCGCCTCGACCGCAAGCACGCCAACCGCGCCCGCACCAACCGCGCCACATCCGGGGGGTACTGGAAGACCAC…
PvNAC111	Pavir.Ga00022.1	Chr07a	8.5	33089.3	898589-901993	AP13ISTG61387	GCTGAAGGCTTTGGCTATCAGCAGACATCTTCCCTGAATATCTCTCTCTCTCTCGCTCGTCGTCAGGGCTCGTGTGTGTAGCAGCTGCTGGCTCGGAAGC TAGCCATGAGCTTGATCAGCATGATGGAGGCACGGCTGCCCCCGGGGTTCCGGTTCCACCCGAGGGATGACGAGCTCGTTCTCGACTACCTCTGCCGCAA GCTCTCCGGCGGTGGCGGGGGCGCGTACGGCGGCATCGCCATGGTCGACGTCGACCTCAACAAGTGCGAGCCGTGGGAGCTGCCAGACGAGGCGTGCGTG GGCAGCCGGGAGTGGTACTTCTTCAGCCTGCACGACCGCAAGTACGCGACGGGGCAGCGCACCAACCGCGCCACGCGCTCCGGCTACTGGAAGGCC…	ATGAGCTTGATCAGCATGATGGAGGCACGGCTGCCCCCGGGGTTCCGGTTCCACCCGAGGGATGACGAGCTCGTTCTCGACTACCTCTGCCGCAAGCTCT CCGGCGGTGGCGGGGGCGCGTACGGCGGCATCGCCATGGTCGACGTCGACCTCAACAAGTGCGAGCCGTGGGAGCTGCCAGACGAGGCGTGCGTGGGCAG CCGGGAGTGGTACTTCTTCAGCCTGCACGACCGCAAGTACGCGACGGGGCAGCGCACCAACCGCGCCACGCGCTCCGGCTACTGGAAGGCCACCGGCAAG GACCGCCCCATCTCCATCTCCGGCCGCCGCGGCGGAGGCGCCGCCACCATGGTCGGGATGCGCAAGACGCTGGTGTTCTACCAGGGCAGGGCGCCC…	GCTGAAGGCTTTGGCTATCAGCAGACATCTTCCCTGAATATCTCTCTCTCTCTCGCTCGTCGTCAGGGCTCGTGTGTGTAGCAGCTGCTGGCTCGGAAGC TAGCCATGAGCTTGATCAGCATGATGGAGGCACGGCTGCCCCCGGGGTTCCGGTTCCACCCGAGGGATGACGAGCTCGTTCTCGACTACCTCTGCCGCAA GCTCTCCGGCGGTGGCGGGGGCGCGTACGGCGGCATCGCCATGGTCGACGTCGACCTCAACAAGTGCGAGCCGTGGGAGCTGCCAGGTACTTGTCTTGCC CAACTTGCTGCCACGACATCAATTGAGCCGCTCTAGCTACAAGAGGTGATCAAGAGCCATATGCATCCTCTCTCGAACAAAAAAGAGCCATATGCA…
PvNAC112	Pavir.Ga00269.1	Chr07a	5.10	44563.64	3990923-3994509	AP13CTG72209	GAGCGGCGGGGAGGAACCGAGGACGGAGGGAGGAGGAGGACGGCGGCGCCAGAGCAGAGCAGCGCAGTGGAGGTTCAGCAGCCTTGCGCCGGCCTTGGTG TCTCTCCTCTAAACTCCTCTGCGCTCCTTCACTGTGGCTAAGCTGGGGTGGCGGCGGCGGCGCCGCAATCCATTGCAACCCGCCGCAGCTCCACCTCCGT ACCTGTCGCCACGGCGGCTTCAGAGGCAGCGCTCCCAGCCCCACCGCTGACGCCTCCCCCTCGACTTTCAGATGTCTTTTGATATCACAGAAAAGGATTG CCCCTGCTTTCTCTGGTGTGGATGCCACGGACGCTTCAGGCGCCCCACAATATTTCGACATTGGACTTAATACTTGGCAATCTTTGTTGTACTGCA…	ATGGCCAAGACATCGCTTCCTCCTGGATTCCGGTTTCACCCAACTGATGTAGAACTCACCGTCTACTATTTAAAGAGGAAGTTGTTGGGAAAACATTTAC GCTGCAATGCTATTACGGAGATTGATCTATACAAGTTTGCTCCTTGGGATCTTCCAGAGAAAGCTTCCTTGGAGAGTAATGATCTAGTGTGGTATTTCTT TTGCCCACGCGATAGGAAATATTCTAGTGGGTTAAGAACTAACCGATCAACCGGAGTCGGATATTGGAAAGCTACTGGGAAGGACAGGCCGGTGTTTTAT AATTCTAGAACTGTTGGGATGAAGAGAACTTTGGTGTTTCATCTTGGCAAGCCACCACGGGGTGATAGAACTGACTGGGTAATGTATGAATATAGG…	GAGCGGCGGGGAGGAACCGAGGACGGAGGGAGGAGGAGGACGGCGGCGCCAGAGCAGAGCAGCGCAGTGGAGGTTCAGCAGCCTTGCGCCGGCCTTGGTG TCTCTCCTCTAAACTCCTCTGCGCTCCTTCACTGTGGCTAAGCTGGGGTGGCGGCGGCGGCGCCGCAATCCATTGCAACCCGCCGCAGCTCCACCTCCGT ACCTGTCGCCACGGCGGCTTCAGAGGCAGCGCTCCCAGCCCCACCGCTGACGCCTCCCCCTCGTAAGTCTCCTCGTGCCGCCTGCATTCCTCTTGCTCTT CCTTTCACTAGGACCTGGATCTCTCCTCCAATACCTCTGACATTATTCAGTTGCCACGCCCCTTGCTGTTTATCTAGGGTTCATCCCATTCCATCG…
PvNAC113	Pavir.Ga01251.1	Chr07a	5.73	31379.20	16370690-16373349	KanlCTG17288	GATCGATAGAGTAGCTCTTGCCTCGCTCGGTTCCGTGTCACCCCATCTCCTGTAGCTCAAAAGCAAACGAGCAGGTTGCAAGAAAGTAGTTGAGCGAGTC TCTCTGCTTGTCCTGCCATCTAGCTAGCTAGTGTGTGCTAGTAGCTTGTCCGGCCATCTAGCTAGTGTGAGCAGGGAGGTAGCTAGGGATCGATGGGGCT GAGGGAGATCGAGTCCACATTGCCGCCGGGGTTCAGGTTCTACCCCAGCGACGAGGAGCTGGTCTGCCACTACCTCTACAAGAAGGTGACCAACGAGCGC GCCGCGCAGGGGACGCTGGTCGAGGTCGACCTGCACGCGCGCGAGCCGTGGGAGCTTCCAGACGCGGCCAAGCTGACGGCGAGCGAGTGGTACTTC…	ATGGGGCTGAGGGAGATCGAGTCCACATTGCCGCCGGGGTTCAGGTTCTACCCCAGCGACGAGGAGCTGGTCTGCCACTACCTCTACAAGAAGGTGACCA ACGAGCGCGCCGCGCAGGGGACGCTGGTCGAGGTCGACCTGCACGCGCGCGAGCCGTGGGAGCTTCCAGACGCGGCCAAGCTGACGGCGAGCGAGTGGTA CTTCTTCAGCTTCCGGGACCGCAAGTACGCGACGGGGTCGCGCACGAACCGCGCCACCAAGACGGGCTACTGGAAGGCCACCGGCAAGGACCGCGAGGTG CGCCACCCCGGCCCGGCGGCGGCGTCGCGCGCCGTCGTCGGCATGAGGAAGACGCTCGTCTTCTACCAGGGCCGCGCCCCCAACGGCGTCAAGTCC…	GATCGATAGAGTAGCTCTTGCCTCGCTCGGTTCCGTGTCACCCCATCTCCTGTAGCTCAAAAGCAAACGAGCAGGTTGCAAGAAAGTAGTTGAGCGAGTC TCTCTGCTTGTCCTGCCATCTAGCTAGCTAGTGTGTGCTAGTAGCTTGTCCGGCCATCTAGCTAGTGTGAGCAGGGAGGTAGCTAGGGATCGATGGGGCT GAGGGAGATCGAGTCCACATTGCCGCCGGGGTTCAGGTTCTACCCCAGCGACGAGGAGCTGGTCTGCCACTACCTCTACAAGAAGGTGACCAACGAGCGC GCCGCGCAGGGGACGCTGGTCGAGGTCGACCTGCACGCGCGCGAGCCGTGGGAGCTTCCAGGTGAGCCACCCGCACCCCGGCCCGGTCATCTCTCT…
PvNAC114	Pavir.Ga01597.1	Chr07a	5.26	44812.40	19391238-19395694	AlamCTG04926	GGAGGGGGGTTGCTTGTCACCGTAGCCAAGACGAGCCGCGCAGCGCGTCGCCTTTCGGGCGCGAGACAAGCGCGACTTCCTGGTCTTTACCCCCTGTCTC GCTAGGCTCTCTGCCCCTCCGCGCGTCGCCACTATAAAAGAAGCCCAGCACCCGGCACTTCCCCCCTCGCTCAGGACGCATCGCCACAAGTTCTCTCCCC CCCCCCATCGGATGCTCGCGCTCCTCGCGCAGGCGCAGCAGCAGCCGGCTCCCGCTCCCCGCCCCGCCGCCGCTCCCCGCCATGGAGAATTCGTGGATTA TGACTGGGGTGGGACTCGTTAAAAGAATAAGAAACGCCAGTCACTTGATCCGTCTTCGACTTGGCGAATTGGTTGCGGAACCATACATCAAGTGCC…	ATGGAGAATTCGTGGATTATGACTGGGGTGGGACTCGTTAAAAGAATAAGAAACGCCAGTCACTTGATCCGTCTTCGACTTGGCGAATTGGTTGCGGAAC CATACATCAAGTGCCCCAACTGTGAACGTGGCATTGACACTAGTAACGTTTCTTTAGTGTGGCCAGAACTTCCTGCTGGTGTCAAATTTGATCCGTCAGA TTTAGAACTCCTTCAGCATTTACAAGGAAAATACAGCCTGCAGAATTCGAATTCCCCTGCACTTATTGATGAATTTATACCTACTATAGAAGAGATGGGG GGAATTTGCTATACACATCCCAAAAATCTCCCCGGTATAAAGATGGATGGTAGCAGCCTCCATTTCTTCCATAAAGTATCAAACGCATATGGCTGT…	GGAGGGGGGTTGCTTGTCACCGTAGCCAAGACGAGCCGCGCAGCGCGTCGCCTTTCGGGCGCGAGACAAGCGCGACTTCCTGGTCTTTACCCCCTGTCTC GCTAGGCTCTCTGCCCCTCCGCGCGTCGCCACTATAAAAGAAGCCCAGCACCCGGCACTTCCCCCCTCGCTCAGGACGCATCGCCACAAGTTCTCTCCCC CCCCCCATCGGATGCTCGCGCTCCTCGCGCAGGCGCAGCAGCAGCCGGCTCCCGCTCCCCGCCCCGCCGCCGCTCCCCGCCATGGAGAAGTAAGTCGCGC TTCTCCGGTGAATTTTAAGTTCTGTTTAATCTCCTATTACTACCATTTGGTCCCGTCTCTTGGTGCGGATGAGCAACGAGCATGTTTTCCCCCCAC…
PvNAC115	Pavir.Ga01785.1	Chr07a	4.99	22519	22116574-22118173	AP13CTG12653	ATACACGCATACAGGGCCTATAAATACCACTAAGCCACACATTAAGCAAGCAGCCAAGCACTCCTTCCTCAGTCTCCCTCATAGTAGCCTTCCACCTGCT TCTAGCCTATCTTCTTCCGGCTTGAACCTCAGACCTCACCTCGCCATGGGTGGAGCTTCTGACCTTCCTCCAGGGTTCCACTTCTTCCCATCGGATGAAG AGCTCATCGTCCACTTCCTCCGCCGCAAAGCCTCCCTGCTTCCATGCCAGCCAGACATCATCCCAACAATACTTCTGAACCACTACGATCCATGGGAACT GAATGACAAAGCACTTCAAGCAGGTAACCAGTGGTACTTCTTCAGTCATGCAACACAAAGTAGGGTCACACCAAATGGTTACTGGAGCTCTATTTG…	ATGGGTGGAGCTTCTGACCTTCCTCCAGGGTTCCACTTCTTCCCATCGGATGAAGAGCTCATCGTCCACTTCCTCCGCCGCAAAGCCTCCCTGCTTCCAT GCCAGCCAGACATCATCCCAACAATACTTCTGAACCACTACGATCCATGGGAACTGAATGACAAAGCACTTCAAGCAGGTAACCAGTGGTACTTCTTCAG TCATGCAACACAAAGTAGGGTCACACCAAATGGTTACTGGAGCTCTATTTGTGCCGATGAGACGGTAAAAAGTGGTGGCTGTAACATCGGCCTGAAGAAG ACGCTTGTCTTCTCCATTGGAGAGTCCTCTGAGGGGATTGAAACCAACTGGATCATGCATGAGTACCACTTACTAGACGGGAGGAAGGTGAGTAGC…	ATACACGCATACAGGGCCTATAAATACCACTAAGCCACACATTAAGCAAGCAGCCAAGCACTCCTTCCTCAGTCTCCCTCATAGTAGCCTTCCACCTGCT TCTAGCCTATCTTCTTCCGGCTTGAACCTCAGACCTCACCTCGCCATGGGTGGAGCTTCTGACCTTCCTCCAGGGTTCCACTTCTTCCCATCGGATGAAG AGCTCATCGTCCACTTCCTCCGCCGCAAAGCCTCCCTGCTTCCATGCCAGCCAGACATCATCCCAACAATACTTCTGAACCACTACGATCCATGGGAACT GAATGGTATGCATCTATTATCAGCTAATCATATATTCTTATCAACATCACTGTTTGGTGTGAGGGTCATGTCCTGATTGCTAGCAACAACTTTTTT…
PvNAC116	Pavir.Ga02265.1	Chr07a	5.12	44789.1	35140555-35143014	AlamCTG00695	ATGCGCTTCAGTGAAGTCAGAGGAGTGGGAGGTGAGCAGCAGCGGTGGAACGCCGGTGGCCGTGTGGCACTTGCACCGAGAAGAGCTCGGGCGGGGCCTT CATGGTTGATTGACTGCAAAAGAATGGCTTCAAAAATTAAAAATGCTTCTGGACCTACACACCATACCACACATACCTGGCAGAGCAACCCGACTAAGGA ATGCCCAAAATGCAACTACATTATCGACAACAGTGATTGGCCTGGTTTGCCAAAAGGCGTGAAATTTGATCCATCGGACCAGGAATTGCTGTGGCATTTG CTAGTGAAAATTGGGAAATTGGGTGTCAAACCTCATCCATTTATCGATGAGTTTATTCCCACTATTGATTCAAATGAAGGCTTATGCTGTACTCAT…	ATGCGCTTCAGTGAAGTCAGAGGAGTGGGAGGTGAGCAGCAGCGGTGGAACGCCGGTGGCCGTGTGGCACTTGCACCGAGAAGAGCTCGGGCGGGGCCTT CATGGTTGATTGACTGCAAAAGAATGGCTTCAAAAATTAAAAATGCTTCTGGACCTACACACCATACCACACATACCTGGCAGAGCAACCCGACTAAGGA ATGCCCAAAATGCAACTACATTATCGACAACAGTGATTGGCCTGGTTTGCCAAAAGGCGTGAAATTTGATCCATCGGACCAGGAATTGCTGTGGCATTTG CTAGTGAAAATTGGGAAATTGGGTGTCAAACCTCATCCATTTATCGATGAGTTTATTCCCACTATTGATTCAAATGAAGGCTTATGCTGTACTCAT…	ATGCGCTTCAGTGAAGTCAGAGGAGTGGGAGGTGAGCAGCAGCGGTGGAACGCCGGTGGCCGTGTGGCACTTGCACCGAGAAGAGCTCGGGCGGGGTTAG CGTGGCACCGAAGACTGCAGCTAGCAGAGGTCGCTGTGATGGCGATGTTGAAGACGGCGGGTTGGCTTGGGTAGAAGGATGGCGGGGAGGAAAACGCTGG TGCTGCTGGCCGCGGGCCGCCTGAGATGCGAGAAATCGCGAAGCCACCAGAGACGGCGCCCGCTCGTGAGCCTGAATTTTTACCGTAGATGTCGGATCTA ACGGTCGATGTCTTGGAGGCGACGTGGCCCAATTCTAGCTAGAGCTTTGTGCAGATTTCGTTATGTAGATATTTGATGGTTATGTGATGTTCAATG…
PvNAC117	Pavir.Ga02302.1	Chr07a	5.73	20442.87	36559219-36564723	AlamCTG00695	ATGGCGGGGAGGAAAACGCTGCCTGGTTTGCCAAAAGGCGTGAAATTTGATCCATCGGACCAGGAATTGCTGTGCCATTTGCTAGTGGAAATTGGGAAAT TGGGTGTCAAATCTCATCCATTTATCGATGAGTTTATTCCCACTATTGATTCAAATGAAGGCTTATGCTGTACTCATCCGCAGAAACTCTCAGGAGTTAA GCAGGATGGAAGTGTATCACACTTCTTCCACAGAACATTTAAGGCCTACACCAATGGGACTAAGAAGCGTCAGAAGATAAATACCGATAAGCTTGGTGAG GTTCGTTGGAACAAGACTGGCAGGACAAAAGCAGTAGTAATAGGTGGAACACACCTTGGTTGCAAGAAAATAATGGTTATGTATGCGAGCTATGTA…	ATGGCGGGGAGGAAAACGCTGCCTGGTTTGCCAAAAGGCGTGAAATTTGATCCATCGGACCAGGAATTGCTGTGCCATTTGCTAGTGGAAATTGGGAAAT TGGGTGTCAAATCTCATCCATTTATCGATGAGTTTATTCCCACTATTGATTCAAATGAAGGCTTATGCTGTACTCATCCGCAGAAACTCTCAGGAGTTAA GCAGGATGGAAGTGTATCACACTTCTTCCACAGAACATTTAAGGCCTACACCAATGGGACTAAGAAGCGTCAGAAGATAAATACCGATAAGCTTGGTGAG GTTCGTTGGAACAAGACTGGCAGGACAAAAGCAGTAGTAATAGGTGGAACACACCTTGGTTGCAAGAAAATAATGGTTATGTATGCGAGCTATGTA…	ATGGCGGGGAGGAAAACGCTGGTTCTGCTGGCCGCGGGCCGCCTGAGATGCGAGAAGTCCCAAAGCCACCAGAGACGGCGCCCGCTCGTGGGCCTGAATT TTTACCGTAGATGTCGGATCTAACGGTCGATGTTTTGGAGGCGACGTGGCCCAATTCTAGCTAGAGCTTGGTGCAGATTTCGTTATGTAGAGATTTGATG GTTATGTGATGTTCAATGATTGCCATGGATTGATCACTGATGGTGTTAGAATATGGAGATGGAATAGGGGTTCGGAGAGAATAAATGAAATAGCAGATTT AACTTCCCAGTTGCCAGGGGGAGAAATGTAGGTTTTAATAACTATCTCTTGTAGCATCAATTTGATTCTGTTGCCATCGAATTGTACATACTGTGT…
PvNAC118	Pavir.Gb00488.1	Chr07b	8.57	26194.8	4992652-4995636	AP13ISTG61387	GCTTTGGCTCTCATCAGACATCTTCCCTGTCCTCTCCCAAGCGTCGTCAGGGCTTGTGTGTTGTGTGTGTAGCAGCAGCTGCAGGCTTGGAAGGTAGCCA TGAGCTTGATCAGCATGATGGAGGCGCGGCTGCCCCCGGGGTTCCGGTTCCACCCGAGGGACGACGAGCTCGTGCTCGACTACCTCTGCCGCAAGCTCTC GGGCGGTGGCGGCGGCGCGTACGGCGGCATCGCCATGGTCGACGTCGACCTCAACAAGTGCGAGCCATGGGAGCTGCCAGACGAGGCGTGCGTGGGCGGC CGGGAGTGGTACTTCTTCAGCCTGCACGACCGCAAGTACGCGACGGGGCAGCGCACCAACCGCGCCACGCGCTCCGGCTACTGGAAGGCCACCGGC…	ATGAGCTTGATCAGCATGATGGAGGCGCGGCTGCCCCCGGGGTTCCGGTTCCACCCGAGGGACGACGAGCTCGTGCTCGACTACCTCTGCCGCAAGCTCT CGGGCGGTGGCGGCGGCGCGTACGGCGGCATCGCCATGGTCGACGTCGACCTCAACAAGTGCGAGCCATGGGAGCTGCCAGACGAGGCGTGCGTGGGCGG CCGGGAGTGGTACTTCTTCAGCCTGCACGACCGCAAGTACGCGACGGGGCAGCGCACCAACCGCGCCACGCGCTCCGGCTACTGGAAGGCCACCGGCAAG GACCGCCCCATCTCCATCTCCGGCCGCCGCGCCGGCGCCGGCGCCATGGTCGGGATGCGCAAGACGCTGGTGTTCTACCAGGGCAGGGCGCCCCGG…	GCTTTGGCTCTCATCAGACATCTTCCCTGTCCTCTCCCAAGCGTCGTCAGGGCTTGTGTGTTGTGTGTGTAGCAGCAGCTGCAGGCTTGGAAGGTAGCCA TGAGCTTGATCAGCATGATGGAGGCGCGGCTGCCCCCGGGGTTCCGGTTCCACCCGAGGGACGACGAGCTCGTGCTCGACTACCTCTGCCGCAAGCTCTC GGGCGGTGGCGGCGGCGCGTACGGCGGCATCGCCATGGTCGACGTCGACCTCAACAAGTGCGAGCCATGGGAGCTGCCAGGTACTTTCTTGCCCAACGTG CTGCCACGGCATCAGTTGCACCTCTCTACAACAAGTCTAGAACCATATGCATCCTCTCTCGAACAAAAAAGAGCCATATGCATCTTGCACAAAAGG…
PvNAC119	Pavir.Gb00655.1	Chr07b	5.68	31933.65	7713042-7716036	AP13ISTG43709	CGACACGACCGTGGGGGTCGCGCGCGCTGCTGTCAACTAACAGCGGCTTCTTTCGCTAGCCACCACCAGCGCCCCTCCTGGCTGCCTCCCCTGGCAGGCG CCTCTCTACAAAAGGACCCGGCCGGAGACCCAGCTAACACGCCCAAGACATCATCGATCAGAGTAGGTCTTGCCTCGGTTTCGTGTCACCCCATCTCCTG TAGCTCAAAAGCATACCAGCAGGTTGCAAGAAATTAAAATAGTTGATCGAGTCTCTTCTGCTTGTCCGGCCATCTAGTGTGTGTGCTTCAGTAGTTCAGA TATAGCTACATAGTACAGTGCTAGCCTAGGTATATAATCATCGACCGGCTGACCGGCAGGATCGAGCTAGGGGATGGGGCTGAGGGAGATCGAGTC…	ATGGGGCTGAGGGAGATCGAGTCCACATTGCCGCCGGGGTTCAGGTTCTACCCCAGCGACGAGGAGCTGGTCTGCCACTACCTCTACAAGAAGGTGACCA ACGAGCGCGCCGCGCAGGGGACGCTGGTCGAGGTCGACCTGCACGCGCGCGAGCCATGGGAGCTTCCAGACGCGGCGAAGCTGACGGCGAGCGAGTGGTA CTTCTTCAGCTTCCGGGACCGCAAGTACGCGACGGGGTCGCGCACGAACCGCGCCACCAAGACGGGCTACTGGAAGGCCACGGGCAAGGACCGCGAGGTG CGCAGCCCGGCGGCGCCGCGCGCCGTCGTCGGCATGAGGAAGACGCTCGTCTTCTACCGGGGCCGCGCCCCCAACGGCGTCAAGTCCTGCTGGGTC…	CGACACGACCGTGGGGGTCGCGCGCGCTGCTGTCAACTAACAGCGGCTTCTTTCGCTAGCCACCACCAGCGCCCCTCCTGGCTGCCTCCCCTGGCAGGCG CCTCTCTACAAAAGGACCCGGCCGGAGACCCAGCTAACACGCCCAAGACATCATCGATCAGAGTAGGTCTTGCCTCGGTTTCGTGTCACCCCATCTCCTG TAGCTCAAAAGCATACCAGCAGGTTGCAAGAAATTAAAATAGTTGATCGAGTCTCTTCTGCTTGTCCGGCCATCTAGTGTGTGTGCTTCAGTAGTTCAGA TATAGCTACATAGTACAGTGCTAGCCTAGGTATATAATCATCGACCGGCTGACCGGCAGGATCGAGCTAGGGGATGGGGCTGAGGGAGATCGAGTC…
PvNAC120	Pavir.Gb00744.1	Chr07b	6.02	40271.14	8435222-8438918	AP13CTG30676	GGCCATCATTGCTGCTGCCCCCAGCCTCTCCTCCCTCTCCCTGCATGTTGCACCGAAAGGGCCATGACTCGCGTGGAGCACTACTACATAAGCTTCGTCC ACACACGGAGGGGGAGGAGCTAGCTGAGGTGATCGCTGAGAGGCCGGCCGGCACAGACCGCGTGGCCGGGGCGGCGGTCGCTGTCGTCGGCGGGTGAGGC GAGGTGGCGGTTACGGCGAAGAAGGCCAATAGAAAAACGCGGGGGGAGGCCGGAGGAGGGGAGCGAGAGATCGGGGGAGATCTCCGCGTCGCTGTCCGCC CGCGTTGCTCCTGGATTGCACCCAGCCTTGGCCCGCAATCCATCCGCGCTTTCCGGCGCCACCCACCACCGGGCCGGCCACCGCGCGCCCATATAT…	ATGGAAGCTTTCACCCATGTTCCTCCAGGCTTTCGTTTCCACCCTACCGATGAGGAACTCGTTGATTACTACCTTAGGAAAAAGGTAGCACTGAAGAAGA TAGACTTGGATGTCATAAAAGATGTGGATCTCTACAAAATTGAACCTTGGGATCTACAAGAAAAATGCAAGATTGGAAATGAAGAGCAGAACGAGTGGTA CTTCTTCAGTCACAAGGACAAGAAGTACCCTACGGGCACTCGCACCAACAGAGCAACGACGGCCGGTTTCTGGAAGGCCACCGGAAGGGACAAGCCGATC TATGTGAAGAACTGCCTCGTAGGGATGAGGAAGACACTGGTTTTCTACAAGGGCCGGGCGCCGAATGGACAGAAATCAGACTGGATCATGCACGAG…	GGCCATCATTGCTGCTGCCCCCAGCCTCTCCTCCCTCTCCCTGCATGTTGCACCGAAAGGGCCATGACTCGCGTGGAGCACTACTACATAAGCTTCGTCC ACACACGGAGGGGGAGGAGCTAGCTGAGGTGATCGCTGAGAGGCCGGCCGGCACAGACCGCGTGGCCGGGGCGGCGGTCGCTGTCGTCGGCGGGTGAGGC GAGGTGGCGGTTACGGCGAAGAAGGCCAATAGAAAAACGCGGGGGGAGGCCGGAGGAGGGGAGCGAGAGATCGGGGGAGATCTCCGCGTCGCTGTCCGCC CGCGTTGCTCCTGGATTGCACCCAGCCTTGGCCCGCAATCCATCCGCGCTTTCCGGCGCCACCCACCACCGGGCCGGCCACCGCGCGCCCATATAT…
PvNAC121	Pavir.Gb01092.1	Chr07b	9.27	25057.4	13996808-13997592	AP13ISTG73833	ATGGCAGGCGTAGTGGAGAGACCGAGCGGAGGGGGAGACGACGCGGAAGGCAACTACCCGGTGGGGTTCCGGTTCAAGCCGACGCTCCGGGAGCTCGTGG AGTTCTACCTCCTCCCCAAGCTGCTGGACAAGCCGACCGTGCCCAACGACGCCGTCATCGAGGCGGACGCGTACGAGTGCCACCCGGAGATACTCACCAG TAAGCATCACCCGACCTGGTACCAGAAGAGGGGCGCGGACGACAACTGGTACTTCCTGTCGCCGAGGAGCCGCAGGTACCCTGGAGGGGACAGGCCGACG CGGCGCACGGCCGACAACCGCGGCCGGTTGAAGCCGGGGAGGAAGAAGGGCGCGGCGGACCACTCCAAGGCGAGCAAGGGTCGTCCCAGGAAGAAC…	ATGGCAGGCGTAGTGGAGAGACCGAGCGGAGGGGGAGACGACGCGGAAGGCAACTACCCGGTGGGGTTCCGGTTCAAGCCGACGCTCCGGGAGCTCGTGG AGTTCTACCTCCTCCCCAAGCTGCTGGACAAGCCGACCGTGCCCAACGACGCCGTCATCGAGGCGGACGCGTACGAGTGCCACCCGGAGATACTCACCAG TAAGCATCACCCGACCTGGTACCAGAAGAGGGGCGCGGACGACAACTGGTACTTCCTGTCGCCGAGGAGCCGCAGGTACCCTGGAGGGGACAGGCCGACG CGGCGCACGGCCGACAACCGCGGCCGGTTGAAGCCGGGGAGGAAGAAGGGCGCGGCGGACCACTCCAAGGCGAGCAAGGGTCGTCCCAGGAAGAAC…	ATGGCAGGCGTAGTGGAGAGACCGAGCGGAGGGGGAGACGACGCGGAAGGCAACTACCCGGTGGGGTTCCGGTTCAAGCCGACGCTCCGGGAGCTCGTGG AGTTCTACCTCCTCCCCAAGCTGCTGGACAAGCCGACCGTGCCCAACGACGCCGTCATCGAGGCGGACGCGTACGAGTGCCACCCGGAGATACTCACCAG TAAGCATCACCCGACCTGGTCCCCACTGCTAATTAATCCCCCGGCCGTTCTCTTTCTACTCCAGTAATGCAGCACCTGCGTACACTTCGACACTTTGCTT ATGGGATTATGTGCTGATCACACGGCCCGTACTACGCCGAAAGGTACCAGAAGAGGGGCGCGGACGACAACTGGTACTTCCTGTCGCCGAGGAGCC…
PvNAC122	Pavir.Gb01143.1	Chr07b	8.97	60686.15	14393009-14395481	AP13ISTG65974-RC	CCGGTCTGGTCGAGAGCCAATCAGATGCTTCGAGCTGTTTCCTTTGCGGAACGCCTCCGGGACTCGAATACGGAGACCTGCAGGCTACATTGATGAGCGA CGGAGGTGTTAAGAGTTGTTGTTCGTCTCCAATAAGGTTTGGCTGACGACAGCAAGGAAGCTGCAGAATAAAAAGGTCACGGCCCGATAAGGACTCCCGA CGTATCTCTCCTGCCGTCGTCAACCTCGAAGCCTCACGTACGGGTCACGAGTCGAGTCGCCGACATGGCAGGCGTAGTGGAGAGACCGAGCGGAGGGGGA GACGACGCGGAAGGCAACTACCCGGTGGGGTTCCGGTTCAAGCCGACGCTCCGGGAGCTCGTGGAGTTCTACCTCCTCCCCAAGCTGCTGGACAAG…	ATGGCAGGCGTAGTGGAGAGACCGAGCGGAGGGGGAGACGACGCGGAAGGCAACTACCCGGTGGGGTTCCGGTTCAAGCCGACGCTCCGGGAGCTCGTGG AGTTCTACCTCCTCCCCAAGCTGCTGGACAAGCCGACCGTGCCCAACGACGCCGTCATCGAGGCGGACGCGTACGAGTGCCACCCGGAGATACTCACCAG AAGGTACGAGGAGAGGGGCGCGGACGACAACTGGTACTTCCTGTCGCCGAGGAACCGCAGGTACCCCGGAGGGGACAGGCCGTCGCGGCGCACGGCCGAC AACCGCGGCCGGTGGAAGCCGTCGACGGGCCAGTCGAAGCCGGGGGCCAAGGCGAACAAGGGTCCCAGGAAGAACCTCAGCGTCGGCGCGATCGAG…	CCGGTCTGGTCGAGAGCCAATCAGATGCTTCGAGCTGTTTCCTTTGCGGAACGCCTCCGGGACTCGAATACGGAGACCTGCAGGCTACATTGATGAGCGA CGGAGGTGTTAAGAGTTGTTGTTCGTCTCCAATAAGGTTTGGCTGACGACAGCAAGGAAGCTGCAGAATAAAAAGGTCACGGCCCGATAAGGACTCCCGA CGTATCTCTCCTGCCGTCGTCAACCTCGAAGCCTCACGTACGGGTCACGAGTCGAGTCGCCGACATGGCAGGCGTAGTGGAGAGACCGAGCGGAGGGGGA GACGACGCGGAAGGCAACTACCCGGTGGGGTTCCGGTTCAAGCCGACGCTCCGGGAGCTCGTGGAGTTCTACCTCCTCCCCAAGCTGCTGGACAAG…
PvNAC123	Pavir.Gb01277.1	Chr07b	6.89	62071.09	17299361-17300447	KanlCTG01450	ATGAAGCAGGCCGCGTCGTCGTCCGCGCCGTCCGCCGGCCCCCGCGAGGATGAGACTGTCGACGACGGCTGGGTCCTCCTCGATGCCGGCGGAAGCAGCG ACACGGCGGCCGGGGCCAGGCCACCGAGGCCACCGCTGCGCGGCGGGAACAGGCCTCCAGCAGGCGCCCAGACGCCGTTCGACCCCGCCCCGGACGACCT CGTCGGACGGTACCTGCCCGCGCGCCGCGCCCTGCGGTGCGGCGACCTGCCGCCGCAGATCCACGACGCCGACGTCTACGGCGCGCACCCGGCGTTCCTC GCCAGGGTGCACCCGCCCGCCAACGGCGCCCGGCCCGAGTGGCTCTTCTTCGTCTGCCGCGGGCGGGGCCTCGGCGGCAAGCGCAGGGCCGGGCCC…	ATGAAGCAGGCCGCGTCGTCGTCCGCGCCGTCCGCCGGCCCCCGCGAGGATGAGACTGTCGACGACGGCTGGGTCCTCCTCGATGCCGGCGGAAGCAGCG ACACGGCGGCCGGGGCCAGGCCACCGAGGCCACCGCTGCGCGGCGGGAACAGGCCTCCAGCAGGCGCCCAGACGCCGTTCGACCCCGCCCCGGACGACCT CGTCGGACGGTACCTGCCCGCGCGCCGCGCCCTGCGGTGCGGCGACCTGCCGCCGCAGATCCACGACGCCGACGTCTACGGCGCGCACCCGGCGTTCCTC GCCAGGGTGCACCCGCCCGCCAACGGCGCCCGGCCCGAGTGGCTCTTCTTCGTCTGCCGCGGGCGGGGCCTCGGCGGCAAGCGCAGGGCCGGGCCC…	ATGAAGCAGGCCGCGTCGTCGTCCGCGCCGTCCGCCGGCCCCCGCGAGGATGAGACTGTCGACGACGGCTGGGTCCTCCTCGATGCCGGCGGAAGCAGCG ACACGGCGGCCGGGGCCAGGCCACCGAGGCCACCGCTGCGCGGCGGGAACAGGCCTCCAGCAGGCGCCCAGACGCCGTTCGACCCCGCCCCGGACGACCT CGTCGGACGGTACCTGCCCGCGCGCCGCGCCCTGCGGTGCGGCGACCTGCCGCCGCAGATCCACGACGCCGACGTCTACGGCGCGCACCCGGCGTTCCTC GCCAGGGTGCACCCGCCCGCCAACGGCGCCCGGCCCGAGTGGCTCTTCTTCGTCTGCCGCGGGCGGGGCCTCGGCGGCAAGCGCAGGGCCGGGCCC…
PvNAC124	Pavir.Gb01338.1	Chr07b	5.29	44262.70	18181510-18185978	AlamCTG04926	TACTCTTTACCCCGTCACTAGTCTCCGCCCCGGCGCGGCGCCACTATAAAACCAGCCCACCGCACGGCGCTCCCCCATCTTGCTCGCGTCGTCACAAGTT CTCTTCCCCCCTTCGGATGCTCGTGCCGCTCCCGCTCCGCCGCTCCCCGCCATGGAAAATTCGTGGATTATGACTGGGGTGGGACTCGTTAAAAGAATAA GAAACGCCACTCACTTGATCAGTCTTCGACTTGGTGAATTGGTTGCGGAACCATATATCAAGTGCCCTAACTGCGAATGTGGCATTGACACTACTAATGT TTCTTTAGTGTGGCCAGAACTTCCTGCTGGTGTCAAATTTGATCCGTCAGATTTAGAACTCCTTCAGCATTTACAAGGAAAATCTAGCGTGCAGAA…	ATGGAAAATTCGTGGATTATGACTGGGGTGGGACTCGTTAAAAGAATAAGAAACGCCACTCACTTGATCAGTCTTCGACTTGGTGAATTGGTTGCGGAAC CATATATCAAGTGCCCTAACTGCGAATGTGGCATTGACACTACTAATGTTTCTTTAGTGTGGCCAGAACTTCCTGCTGGTGTCAAATTTGATCCGTCAGA TTTAGAACTCCTTCAGCATTTACAAGGAAAATCTAGCGTGCAGAATTCAAATTCCCATGCACTTATTGATGATTTTATACCTACTATAGAAGAGTTGGGG GGAATTTGCTATACGCATCCCAAAAATCTCCCCGGTATAAAGATGGATGGTAGCAGCGCCCATTTCTTCCATAAAGTATCAAACGCATATGGCTGT…	TACTCTTTACCCCGTCACTAGTCTCCGCCCCGGCGCGGCGCCACTATAAAACCAGCCCACCGCACGGCGCTCCCCCATCTTGCTCGCGTCGTCACAAGTT CTCTTCCCCCCTTCGGATGCTCGTGCCGCTCCCGCTCCGCCGCTCCCCGCCATGGAAAAGTAAGTCGCGCTTTCCTGGGTAAATTTTTGTTCTGTTTAGT CCTTCTTCTTATTACCATCGATTCCGTCTCTGCGTTCGGATGAGCAGCGAGCTTGTTTTGTTTTTTTTTGTTTTTTTCCCGTGCTCGGTCACTCGATACG CGGATTCGGGGTCTTGCAGCGGATTCGGAGGGGACCTCTTGGTTCCCCGGTCCGATCGATTCTACGAGGTGGCGATTTCGGTGCGGTGCGCGGTGG…
PvNAC125	Pavir.Gb01599.1	Chr07b	6.46	36907.82	21232519-21233841	AP13ISTG69208	ATGGCGGCCTTCTCCTCCAGCAACGGCGTGCCGCCGGGGTTCCGGTTCCACCCGACCGACGAGGAGCTGCTGCTCTACTACCTCAAGAAGAAGGTCGGCT TCGAGAAGTTCGACCTCGAGGTCATCAGGGAGGTCGACCTCAACAAGATCGAGCCATGGGAGCTGCAAGAGAGGTGCCGCATCGGGTCGGCGCCGCAGAA CGAGTGGTACTTCTTCAGCCACAAGGACCCCAAGTACCCGACGGGGTCGAGGACGAACCGGGCAACGACGGCCGGCTTCTGGAAGGCGACGGGCCGGGAC AAGTGCATCCGCACCAGCTACCGCAAGATCGGCATGCGCAAGACGCTCGTCTTCTACCGCGGCCGCGCCCCGCACGGCCAGAAGACCGACTGGATC…	ATGGCGGCCTTCTCCTCCAGCAACGGCGTGCCGCCGGGGTTCCGGTTCCACCCGACCGACGAGGAGCTGCTGCTCTACTACCTCAAGAAGAAGGTCGGCT TCGAGAAGTTCGACCTCGAGGTCATCAGGGAGGTCGACCTCAACAAGATCGAGCCATGGGAGCTGCAAGAGAGGTGCCGCATCGGGTCGGCGCCGCAGAA CGAGTGGTACTTCTTCAGCCACAAGGACCCCAAGTACCCGACGGGGTCGAGGACGAACCGGGCAACGACGGCCGGCTTCTGGAAGGCGACGGGCCGGGAC AAGTGCATCCGCACCAGCTACCGCAAGATCGGCATGCGCAAGACGCTCGTCTTCTACCGCGGCCGCGCCCCGCACGGCCAGAAGACCGACTGGATC…	ATGGCGGCCTTCTCCTCCAGCAACGGCGTGCCGCCGGGGTTCCGGTTCCACCCGACCGACGAGGAGCTGCTGCTCTACTACCTCAAGAAGAAGGTCGGCT TCGAGAAGTTCGACCTCGAGGTCATCAGGGAGGTCGACCTCAACAAGATCGAGCCATGGGAGCTGCAAGGTAAACTAGCGAGCAAGACATGCATGCTATT AAATTTTGATCATGCATGTCAGTCTAATAATTATTCCTCCATAATGGTTTAGAAGATTGTTCTTGTTGATTCATACAATCAATTGATGGCATGGATGGAT GGATGCAGAGAGGTGCCGCATCGGGTCGGCGCCGCAGAACGAGTGGTACTTCTTCAGCCACAAGGACCCCAAGTACCCGACGGGGTCGAGGACGAA…
PvNAC126	Pavir.Gb01850.1	Chr07b	8.47	38447.63	24924580-24926324	AP13ISTG35772	TACTTTTTCATCCATTTTCTACGCACTGCCCATCTGTTTTTGTTGCAGAGGTGTTTGTGCTATGGATGCCTTGTTTGCCGGTTTGTTTTTGCTCAAGTGG TGTTTTGGATTTTGATTAGTGCTGGAGTTTTCGGCTGAGAACGACCTCGTCTCTGAATGATCACCTGCCGCAGTGCCCGTTCTCATGCGAATTTTCCATG TATAAATGTCTCAGGACAGCGGCGGCGTTTGGCGCAACAGCAGGGACGACGCCAGCTAGCTCCGCGATGGAGCAGGAGTTGCACCAGCCCATGGAACTGC CCCCGGGGTTCCGCTTCCACCCCACCGACGAGGAGCTCATCACGCACTACCTCGCCCGCAAGGTCGCCGACGCCCGCTTCGCCGCGCTCGCCGTCG…	ATGTATAAATGTCTCAGGACAGCGGCGGCGTTTGGCGCAACAGCAGGGACGACGCCAGCTAGCTCCGCGATGGAGCAGGAGTTGCACCAGCCCATGGAAC TGCCCCCGGGGTTCCGCTTCCACCCCACCGACGAGGAGCTCATCACGCACTACCTCGCCCGCAAGGTCGCCGACGCCCGCTTCGCCGCGCTCGCCGTCGG CGAGGCCGACCTCAACAAGTCCGAGCCCTGGGACCTGCCGTCGCTGGCGAAGATGGGGGAGAAGGAGTGGTACTTCTTCTGCCTCAAGGACCGCAAGTAC CCGACGGGGCTGAGGACGAACCGGGCCACGCAGGCCGGGTACTGGAAGGCCACGGGCAAGGACAAGGACATCTTCAGGGGCAAGGCTCTCGTCGGC…	TACTTTTTCATCCATTTTCTACGCACTGCCCATCTGTTTTTGTTGCAGAGGTGTTTGTGCTATGGATGCCTTGTTTGCCGGTTTGTTTTTGCTCAAGTGG TGTTTTGGATTTTGATTAGTGCTGGAGTTTTCGGCTGAGAACGACCTCGTCTCTGAATGATCACCTGCCGCAGTGCCCGTTCTCATGCGAATTTTCCATG TATAAATGTCTCAGGACAGCGGCGGCGTTTGGCGCAACAGCAGGGACGACGCCAGCTAGCTCCGCGATGGAGCAGGAGTTGCACCAGCCCATGGAACTGC CCCCGGGGTTCCGCTTCCACCCCACCGACGAGGAGCTCATCACGCACTACCTCGCCCGCAAGGTCGCCGACGCCCGCTTCGCCGCGCTCGCCGTCG…
PvNAC127	Pavir.Gb02281.1	Chr07b	6.69	23800	40431532-40432860	AP13CTG27954	ATGACTTGGGTGGGACTCGTTAAAAGAATAAGAAACGCCACTCACTTGATCAGTCTTCGACTTGGCGAATTCATTGTGGACCCATATATCAACTGCCCCA ACTGCGAATGTGGCATTGACACTATGTGGCCAGCACTTCCTGCTGGTGTCAGATTTGATCCGTTAGATTTAAAACTCCTTAATTTAGAACTCCTTCAACA TTTACAAGGAAAATCCAGCCTGCCAAATTCTAATTCACGTGCACTTATTGATGAATTTATAAGATATGGAGGGAATGTGCAATACACACACCCCAGAAAT CTCCCTGGTGTAAAGATGGATGGTAGCAGCCTCCATTTCTTCCATACAGTATCAAACACATATGGTTGTGGTCACCACGAGCAACACAAGATTAGT…	ATGACTTGGGTGGGACTCGTTAAAAGAATAAGAAACGCCACTCACTTGATCAGTCTTCGACTTGGCGAATTCATTGTGGACCCATATATCAACTGCCCCA ACTGCGAATGTGGCATTGACACTATGTGGCCAGCACTTCCTGCTGGTGTCAGATTTGATCCGTTAGATTTAAAACTCCTTAATTTAGAACTCCTTCAACA TTTACAAGGAAAATCCAGCCTGCCAAATTCTAATTCACGTGCACTTATTGATGAATTTATAAGATATGGAGGGAATGTGCAATACACACACCCCAGAAAT CTCCCTGGTGTAAAGATGGATGGTAGCAGCCTCCATTTCTTCCATACAGTATCAAACACATATGGTTGTGGTCACCACGAGCAACACAAGATTAGT…	ATGACTTGGGTGGGACTCGTTAAAAGAATAAGAAACGCCACTCACTTGATCAGTCTTCGACTTGGCGAATTCATTGTGGACCCATATATCAACTGCCCCA ACTGCGAATGTGGCATTGACACTAGTAATGAAAAGTTCATTTTCAGAGGAGTGATTAGTCATTGGTTCACTATCACACCTGCACTTTCATAGCCATATGA CTTGCCTAACCTTAGCTCTAACAAAATTTTGCTTCAAACAGAATATAAGTTTCTTTTTGTTTGATTCATTAATATTGACTGGCATGTTTCACATTCTGGA CGTGCTTGTTTTTGTTTGATACTTGCATGGTTCTCTAGTGTGGCCAGCACTTCCTGCTGGTGTCAGATTTGATCCGTTAGATTTAAAACTCCTTAG…
PvNAC128	Pavir.Ha00546.1	Chr08a	8.91	29998.3	12488890-12490111	AP13ISTG60621	ATGGCTGCCTCCCACCCCATGATCAGCGCAGCCCCCATCCTGCTCGAGCCAGGGTTCAAGTTTAAACCCACCGACGAAGACGTCGTGGTGCACTACCTCC GTCCCCGTGCCATGAATGAACCACTACCCTCCGGATACATTGTAGATGTGGACATCCTGAACCACAATCCATGGGAGCTAGTACCAGAGGGATCTGTGGA GAAGTACTATTTTTCTCGGATGGTTACTAGGTGGCCACTTGGAAACTGGCGCAAGCGTGCTGCGGGTGATGGCCATTGGAAGGCATCAGGCAAGGACGTG CCCATATTTAGCAAAGGCATCAATGGTAGAGTTCCTTTGATGGTTGGGTTGAAGAAGACCATGGTTTTCTACCGCGGTAAGGCGCCATTTGGTGAG…	ATGGCTGCCTCCCACCCCATGATCAGCGCAGCCCCCATCCTGCTCGAGCCAGGGTTCAAGTTTAAACCCACCGACGAAGACGTCGTGGTGCACTACCTCC GTCCCCGTGCCATGAATGAACCACTACCCTCCGGATACATTGTAGATGTGGACATCCTGAACCACAATCCATGGGAGCTAGTACCAGAGGGATCTGTGGA GAAGTACTATTTTTCTCGGATGGTTACTAGGTGGCCACTTGGAAACTGGCGCAAGCGTGCTGCGGGTGATGGCCATTGGAAGGCATCAGGCAAGGACGTG CCCATATTTAGCAAAGGCATCAATGGTAGAGTTCCTTTGATGGTTGGGTTGAAGAAGACCATGGTTTTCTACCGCGGTAAGGCGCCATTTGGTGAG…	ATGGCTGCCTCCCACCCCATGATCAGCGCAGCCCCCATCCTGCTCGAGCCAGGGTTCAAGTTTAAACCCACCGACGAAGACGTCGTGGTGCACTACCTCC GTCCCCGTGCCATGAATGAACCACTACCCTCCGGATACATTGTAGATGTGGACATCCTGAACCACAATCCATGGGAGCTAGTACCAGGTATCATCTGCAC ACTTACACCAATCTGTTCTCAAGAAACACATAGACTTAATTATTCTACTTTCATTTGATTGCACTTGCTCCTACCTGATCTGTGGTGGCTATAAATCCCG TGCTTCGTTTTCTTGTTTTTTGTTGCTACACTACACAGAGGGATCTGTGGAGAAGTACTATTTTTCTCGGATGGTTACTAGGTGGCCACTTGGAAA…
PvNAC129	Pavir.Ha00593.1	Chr08a	8.56	27198.83	14478276-14480044	AP13ISTG74344	ATATGGCTCTCCCGCAACCTGCAGTCAGTGCAGCCTCAATCGCGCACGCGCCACCTGGTTTCAAGTTTAGACCTACTGATGAGGAAATCATCCTGCACTA CCTCCTGCCTCGCACGGTGAATGCGCCACTCCCGTCATCATTTATCGTAGATGTGGACGTGCTGAGCCACAATCCATGGGAGCTACTACCAGAGGGGTCC ATGGAGAAGTATTTCTTCTCTCAAAGAGTTCTGAAGTGGCCACTTGGAAACCATTGGAATCGTGCTGCAGGTGATGGGCACTGGAAGACATCAGGCAAGG ATGTGCCGATCTTTTGCGGTCGTGTCAATGGTGGAGAGCCTCTCATGATCGGGTCAAAGAAAACCCTGGTTTTCTACCATGGGAAATCTGATTTTG…	ATGGCTCTCCCGCAACCTGCAGTCAGTGCAGCCTCAATCGCGCACGCGCCACCTGGTTTCAAGTTTAGACCTACTGATGAGGAAATCATCCTGCACTACC TCCTGCCTCGCACGGTGAATGCGCCACTCCCGTCATCATTTATCGTAGATGTGGACGTGCTGAGCCACAATCCATGGGAGCTACTACCAGAGGGGTCCAT GGAGAAGTATTTCTTCTCTCAAAGAGTTCTGAAGTGGCCACTTGGAAACCATTGGAATCGTGCTGCAGGTGATGGGCACTGGAAGACATCAGGCAAGGAT GTGCCGATCTTTTGCGGTCGTGTCAATGGTGGAGAGCCTCTCATGATCGGGTCAAAGAAAACCCTGGTTTTCTACCATGGGAAATCTGATTTTGGT…	ATATGGCTCTCCCGCAACCTGCAGTCAGTGCAGCCTCAATCGCGCACGCGCCACCTGGTTTCAAGTTTAGACCTACTGATGAGGAAATCATCCTGCACTA CCTCCTGCCTCGCACGGTGAATGCGCCACTCCCGTCATCATTTATCGTAGATGTGGACGTGCTGAGCCACAATCCATGGGAGCTACTACCAGGTCGTCTC CATATACACCAACCTTTTTTTCTCAAGAGACATATATCATAGTTTATTGTAATTTCATTTCATTATTGTTCCCTGCTGCAACCAGATCTTTGGATGGCTA AAAATTACCTGCTTGCTTTCTTACATTTTTTTTTTGCCAAACGCAGAGGGGTCCATGGAGAAGTATTTCTTCTCTCAAAGAGTTCTGAAGTGGCCA…
PvNAC130	Pavir.Ha00781.1	Chr08a	7.60	49004.27	20851921-20855606	AP13CTG07770	CACAATATTCATTAGAAGGTAAACATGAACCCACAAGTGCTACAACATAAGAAAAGGAACGTGTGGATGTATGCTAAAGGGTCAATTTGCCAATCTTCCC AGCAATTTTTTTTGGTATAGCCTTATTATGGGGTTATTCTGCAGGTACGCACTTCAATATGGACCAAATAGCACTTCCGGTGCAGCTCCGATGGGATGTG CCTAATGTGGAGTCGACCAAGCGTTGGAGCCTTCTTGATCAGCTCATGCCACTGTATAGTTGTGCACAAAAATATACCAATTATGATTCACCTACTATGG GCATCATGCCAGAGCTCTATGTCTCACTGGCTATCATACCAAAGCAAGTCACGCAGAGCCGTCGGAAAAGAGGTGTTCTCATCGAGCTACATGAAC…	ATGGACCAAATAGCACTTCCGGTGCAGCTCCGATGGGATGTGCCTAATGTGGAGTCGACCAAGCGTTGGAGCCTTCTTGATCAGCTCATGCCACTGTATA GTTGTGCACAAAAATATACCAATTATGATTCACCTACTATGGGCATCATGCCAGAGCTCTATGTCTCACTGGCTATCATACCAAAGCAAGTCACGCAGAG CCGTCGGAAAAGAGGTGTTCTCATCGAGCTACATGAACTGGAGGACTCAGATGAGAAACGACCAAGAAAGAGGCAGTCGCACACCAAATATCGATTGCGA TTTGTGAATAAGGTGAATGAGGCCTATTACACAATGAACCCAATAAAAGCAGATGACGGGAGCCATCTGAAAGTTGCTTTGTTCGATGAGAACGAC…	CACAATATTCATTAGAAGGTAAACATGAACCCACAAGTGCTACAACATAAGAAAAGGAACGTGTGGATGTATGCTAAAGGGTCAATTTGCCAATCTTCCC AGCAATTTTTTTTGGTATAGCCTTATTATGGGGTTATTCTGCAGGTACGCACTTCAATATGGACCAAATAGCACTTCCGGTGCAGCTCCGATGGGATGTG CCTAATGTGGAGTCGACCAAGCGTTGGAGCCTTCTTGATCAGCTCATGCCACTGTATAGTTGTGCACAAAAATATACCAATTATGATTCACCTACTATGG GCATCATGCCAGAGCTCTATGTCTCACTGGCTATCATACCAAAGCAAGTCACGCAGAGCCGTCGGAAAAGAGGTGTTCTCATCGAGCTACATGAAC…
PvNAC131	Pavir.Ha00897.1	Chr08a	5.26	37969.71	23914560-23917061	AP13ISTG40110	CTTCCCCCAAAGCAGAGACATCTCTCTCCGGCCTGCTGGTAAAACCGGCGAGCTTGCTTCCCTGACCGGCCGGCGAGTCACTCACCGCTCGATCTCCGGC GAACCAACCAGCAGCTTCCCCTGATCGGAATGGACTCGGGTGGCGCGCTGCAAATGCCGCCGGGGTTCCGGTTCCACCCGACGGACGAGGAGCTGGTGAT GTACTACCTGCTGCGCAAGTGCGGCGGGCTGCCGCTGGCGGCGCCGGTGATCGCGGAGGTGGACCTGTACAAGTTCGACCCGTGGAGCCTGCCGGAGCGG GCGGCGGGCGGCGAGAAGGAGTGGTACTTCTTCTCGCCGCGGGACCGCAAGTACCCCAACGGGTCGCGCCCCAACCGCGCCGCCGGCGCCGGGTAC…	ATGGACTCGGGTGGCGCGCTGCAAATGCCGCCGGGGTTCCGGTTCCACCCGACGGACGAGGAGCTGGTGATGTACTACCTGCTGCGCAAGTGCGGCGGGC TGCCGCTGGCGGCGCCGGTGATCGCGGAGGTGGACCTGTACAAGTTCGACCCGTGGAGCCTGCCGGAGCGGGCGGCGGGCGGCGAGAAGGAGTGGTACTT CTTCTCGCCGCGGGACCGCAAGTACCCCAACGGGTCGCGCCCCAACCGCGCCGCCGGCGCCGGGTACTGGAAGGCCACCGGCGCCGACAAGCCCGTGGGG GCGCCGCGCCCCGTCGCCATCAAGAAGGCGCTCGTCTTCTACGCCGGGAAGCCGCCGCGGGGCGTCAAGACCAACTGGATCATGCACGAGTACCGC…	CTTCCCCCAAAGCAGAGACATCTCTCTCCGGCCTGCTGGTAAAACCGGCGAGCTTGCTTCCCTGACCGGCCGGCGAGTCACTCACCGCTCGATCTCCGGC GAACCAACCAGCAGCTTCCCCTGATCGGAATGGACTCGGGTGGCGCGCTGCAAATGCCGCCGGGGTTCCGGTTCCACCCGACGGACGAGGAGCTGGTGAT GTACTACCTGCTGCGCAAGTGCGGCGGGCTGCCGCTGGCGGCGCCGGTGATCGCGGAGGTGGACCTGTACAAGTTCGACCCGTGGAGCCTGCCGGAGCGG GCGGCGGGCGGCGAGAAGGAGTGGTACTTCTTCTCGCCGCGGGACCGCAAGTACCCCAACGGGTCGCGCCCCAACCGCGCCGCCGGCGCCGGGTAC…
PvNAC132	Pavir.Ha01768.1	Chr08a	6.45	32720.65	50612160-50613943	AP13ISTG39548	TTGCATGCTGTTTTCATACCAGGCCAAGGAGATCGATAGATCTAGTATGGCAGCATGTATACTTGATCATCAATAGGACCAACAAGCAATTTGTAGGAGG AAAAATTATAAGATCGAGATCATCATCAGCATGCTATTGCAGAGAGCGATGGAAAGTAGTCGTGGTGGCAGTGATGATCATGATCCGGTGCTCCCGCCGG GGTACCGGTTCTACCCGACGGAGGAGGAGCTGCTGGGCTTCTACCTCCGCCACCGCCTCGCCGGCACCAGGCCCCAGGTCGAGCTCTTCATCCCCGTCGT CGACATCTACAACCACCATCCCTCCGAGCTCCGGGCGATGGCCGGGGCCGCGAACGTGGGCGACAAGGAGCAGTGGTTCTTCTTCTGCCCGCGCGC…	ATGCTATTGCAGAGAGCGATGGAAAGTAGTCGTGGTGGCAGTGATGATCATGATCCGGTGCTCCCGCCGGGGTACCGGTTCTACCCGACGGAGGAGGAGC TGCTGGGCTTCTACCTCCGCCACCGCCTCGCCGGCACCAGGCCCCAGGTCGAGCTCTTCATCCCCGTCGTCGACATCTACAACCACCATCCCTCCGAGCT CCGGGCGATGGCCGGGGCCGCGAACGTGGGCGACAAGGAGCAGTGGTTCTTCTTCTGCCCGCGCGCGGAGCGGGAGCTGAGCGGCCGGCGGCCGGCGCGC ACCACGCCGTCGGGGTACTGGAAGGCCACGGGGTCGCCGTCCTACGTCTACTCCGCGCCGCCGGCCAGCCGCGCCATCGGGGAGAAGCGGACCATG…	TTGCATGCTGTTTTCATACCAGGCCAAGGAGATCGATAGATCTAGTATGGCAGCATGTATACTTGATCATCAATAGGACCAACAAGCAATTTGTAGGAGG AAAAATTATAAGATCGAGATCATCATCAGCATGCTATTGCAGAGAGCGATGGAAAGTAGTCGTGGTGGCAGTGATGATCATGATCCGGTGCTCCCGCCGG GGTACCGGTTCTACCCGACGGAGGAGGAGCTGCTGGGCTTCTACCTCCGCCACCGCCTCGCCGGCACCAGGCCCCAGGTCGAGCTCTTCATCCCCGTCGT CGACATCTACAACCACCATCCCTCCGAGCTCCGGGGTTAGTCGTCGTCGCCGTTCATGCGCCGATCTCTCACTCTCCATCTCAGCTAGCCAGGCCT…
PvNAC133	Pavir.Ha01862.1	Chr08a	5	35932.46	52045997-52047558	AP13ISTG51876	ATGGAGCAACAAGGAGGGATGGAGCAGGCGCGGTGGCCGGACGTGCCGCCGTGCTACCGCTTCACGCCGACCGCGCCGGAGCTCATCCGCTGCTACCTCA ACCCCTGGGTGGCCAACCCCGGCCAGACGCCGTTGGGGGAGCCCGAGGGCGTCGTGTGCGCCGCCGACGTCTACAGCGCGGACCCCGGCACGCTCGCGTC GCGGCTCCGGCGCTTCGGCCACGACGACGGCAACTGGTACTTCCTCTGCGTCGCCCGGTGGAAGGACGGCAACGCCGGCACCCGGATGACCCGCGCCGTC CGGGGCGGCGGCACGTGGCACGGATCCGGGAAGCGGATCGCCGTCCGCCACCACGGGTACCGGCAGACCTTCGAGTACCGCGACGCCGCCGGCGGC…	ATGGAGCAACAAGGAGGGATGGAGCAGGCGCGGTGGCCGGACGTGCCGCCGTGCTACCGCTTCACGCCGACCGCGCCGGAGCTCATCCGCTGCTACCTCA ACCCCTGGGTGGCCAACCCCGGCCAGACGCCGTTGGGGGAGCCCGAGGGCGTCGTGTGCGCCGCCGACGTCTACAGCGCGGACCCCGGCACGCTCGCGTC GCGGCTCCGGCGCTTCGGCCACGACGACGGCAACTGGTACTTCCTCTGCGTCGCCCGGTGGAAGGACGGCAACGCCGGCACCCGGATGACCCGCGCCGTC CGGGGCGGCGGCACGTGGCACGGATCCGGGAAGCGGATCGCCGTCCGCCACCACGGGTACCGGCAGACCTTCGAGTACCGCGACGCCGCCGGCGGC…	ATGGAGCAACAAGGAGGGATGGAGCAGGCGCGGTGGCCGGACGTGCCGCCGTGCTACCGCTTCACGCCGACCGCGCCGGAGCTCATCCGCTGCTACCTCA ACCCCTGGGTGGCCAACCCCGGCCAGACGCCGTTGGGGGAGCCCGAGGGCGTCGTGTGCGCCGCCGACGTCTACAGCGCGGACCCCGGCACGCTCGCGTC GCGGCTCCGGCGCTTCGGCCACGACGACGGCAACTGGTACTTCCTCTGCGTCGCCCGGTGGAAGGACGGCAACGCCGGCACCCGGATGACCCGCGCCGTC CGGGGCGGCGGCACGTGGCACGGATCCGGGAAGCGGATCGCCGTCCGCCACCACGGGTACCGGCAGACCTTCGAGTACCGCGACGCCGCCGGCGGC…
PvNAC134	Pavir.Ha01903.1	Chr08a	7.17	45703.30	52544023-52545324	AP13ISTG63195-RC	ATGCCGTCGCTGGGGCCGGAGATCTTCTTCCGCGGCTTCCGCTTTGACCCGAAGCCGCTCGAGGCCGCCACCTACTACCTGCCGCAGCTCCTCGCCGGCG CGCCGATGCACGAAGCCGTCCGCCCTTTCATCCACCACGCCGACGTCTACGCCTGCGAGCCCGGCGAGCTCGCCCGCCAGTTCCGCCCGCTACCCAGGAC CGGGCACCGCTTCTTCTTCACCCACTGCAAGCTCCAGCAGCCGCACAGGGCGGGGAAGGCCAGCAAGGCCGCGCGCGCCGCCGGCGCAGGGTCGTGGCAC TCGCAGAGCGTGACGGACATCGTGGACGGCAAGCAAGTGAAGGTCGGCGAGATGAGGAAGCTGCGGTACAAGAAGGGCGGCGCGTACACGGACTGG…	ATGCCGTCGCTGGGGCCGGAGATCTTCTTCCGCGGCTTCCGCTTTGACCCGAAGCCGCTCGAGGCCGCCACCTACTACCTGCCGCAGCTCCTCGCCGGCG CGCCGATGCACGAAGCCGTCCGCCCTTTCATCCACCACGCCGACGTCTACGCCTGCGAGCCCGGCGAGCTCGCCCGCCAGTTCCGCCCGCTACCCAGGAC CGGGCACCGCTTCTTCTTCACCCACTGCAAGCTCCAGCAGCCGCACAGGGCGGGGAAGGCCAGCAAGGCCGCGCGCGCCGCCGGCGCAGGGTCGTGGCAC TCGCAGAGCGTGACGGACATCGTGGACGGCAAGCAAGTGAAGGTCGGCGAGATGAGGAAGCTGCGGTACAAGAAGGGCGGCGCGTACACGGACTGG…	ATGCCGTCGCTGGGGCCGGAGATCTTCTTCCGCGGCTTCCGCTTTGACCCGAAGCCGCTCGAGGCCGCCACCTACTACCTGCCGCAGCTCCTCGCCGGCG CGCCGATGCACGAAGCCGTCCGCCCTTTCATCCACCACGCCGACGTCTACGCCTGCGAGCCCGGCGAGCTCGCCCGCCAGTTCCGCCCGCTACCCAGGAC CGGGCACCGCTTCTTCTTCACCCACTGCAAGCTCCAGCAGCCGCACAGGGCGGGGAAGGCCAGCAAGGCCGCGCGCGCCGCCGGCGCAGGGTCGTGGCAC TCGCAGAGCGTGACGGACATCGTGGACGGCAAGCAAGTGAAGGTCGGCGAGATGAGGAAGCTGCGGTACAAGAAGGGCGGCGCGTACACGGACTGG…
PvNAC135	Pavir.Hb00103.1	Chr08b	6.37	56526.05	2004601-2005412	KanlCTG16895	CGACATCACCAAGTTGGAACCGTGGGAGATGCCCGACAATGCAAGGTTGAGCGGGCAGGAGTGGTACTTCTCCCTGCAGGATCGCAAGTACGCCACCGGC TCCAGGACCAACCGTGCCACCAGCTCAGGCTACTGGAAGCCTACTGGCAAAGGCAGGTTGATTATCACTAGTCTCTCCGCTGCTGACGACAACACGCTGC TCGGCTTCAAGAAGACGCTTGTCTTCTACAAGGGACGCGAACCCACTGGTATCAAGACAAGCTGGGTAATGCACGAGTACCGCCTTGACCGCGATACCCT AATGTTGTCCGGTACCAAGCTACGTGGTTCATCATCGTCCACGGCCTCCAACACGATGCTACATGACGAGTGGTTGCTGTGCAGAATCTTCAACAG…	ATGCCCGACAATGCAAGGTTGAGCGGGCAGGAGTGGTACTTCTCCCTGCAGGATCGCAAGTACGCCACCGGCTCCAGGACCAACCGTGCCACCAGCTCAG GCTACTGGAAGCCTACTGGCAAAGGCAGGTTGATTATCACTAGTCTCTCCGCTGCTGACGACAACACGCTGCTCGGCTTCAAGAAGACGCTTGTCTTCTA CAAGGGACGCGAACCCACTGGTATCAAGACAAGCTGGGTAATGCACGAGTACCGCCTTGACCGCGATACCCTAATGTTGTCCGGTACCAAGCTACGTGGT TCATCATCGTCCACGGCCTCCAACACGATGCTACATGACGAGTGGTTGCTGTGCAGAATCTTCAACAGGGCGACGAACCTGCGACGGCCCTCGCCA…	CGACATCACCAAGTTGGAACCGTGGGAGATGCCCGACAATGCAAGGTTGAGCGGGCAGGAGTGGTACTTCTCCCTGCAGGATCGCAAGTACGCCACCGGC TCCAGGACCAACCGTGCCACCAGCTCAGGCTACTGGAAGCCTACTGGCAAAGGCAGGTTGATTATCACTAGTCTCTCCGCTGCTGACGACAACACGCTGC TCGGCTTCAAGAAGACGCTTGTCTTCTACAAGGGACGCGAACCCACTGGTATCAAGACAAGCTGGGTAATGCACGAGTACCGCCTTGACCGCGATACCCT AATGTTGTCCGGTACCAAGCTACGTGGTTCATCATCGTCCACGGCCTCCAACACGATGCTACATGTATGATCTAGCCGATGCTTAATTATTGCGTG…
PvNAC136	Pavir.Hb00854.1	Chr08b	9.64	21824.5	20691430-20692562	AP13ISTG61520-RC	ACCAAGTCTCAAAACAACTCTCAATCTGTAGACTAGAGCCAAGTAGTCACCCATCATCACCACACCATGGCTGCCTCCATGATCAGCGCAGCCCCCATCC TGCTCGAGCCAGGGTTCAAGTTTAGACCCACCGACGAGGACGTCGTGGTGCACTACCTCCGCCCTCGTGCCATGAATGAACCACTACCCTCCGGATGCAT TGTCGATGTGGACATCCTGAGCCACAATCCATGGGAGCTAGTACCAGAGGGATCCGTGGAGAAGTACTATTTTTCTAGGAGGGTTCCTAGGTGGCCACTT GGAAACCGGCGCAAGCGTACTGCGGGTGATGGCCACTGGAAGGCATCAGGCAAGGATGTGCCCATCTTTAGCAAAGGCATCAATGGTAGAGTTCCT…	ATGGCTGCCTCCATGATCAGCGCAGCCCCCATCCTGCTCGAGCCAGGGTTCAAGTTTAGACCCACCGACGAGGACGTCGTGGTGCACTACCTCCGCCCTC GTGCCATGAATGAACCACTACCCTCCGGATGCATTGTCGATGTGGACATCCTGAGCCACAATCCATGGGAGCTAGTACCAGAGGGATCCGTGGAGAAGTA CTATTTTTCTAGGAGGGTTCCTAGGTGGCCACTTGGAAACCGGCGCAAGCGTACTGCGGGTGATGGCCACTGGAAGGCATCAGGCAAGGATGTGCCCATC TTTAGCAAAGGCATCAATGGTAGAGTTCCTATGATGGTTGGGTTGAAGAAGACCATGGTTTTCTACCGCGGCAAGGCGCCGTTTGGTGAGAACACA…	ACCAAGTCTCAAAACAACTCTCAATCTGTAGACTAGAGCCAAGTAGTCACCCATCATCACCACACCATGGCTGCCTCCATGATCAGCGCAGCCCCCATCC TGCTCGAGCCAGGGTTCAAGTTTAGACCCACCGACGAGGACGTCGTGGTGCACTACCTCCGCCCTCGTGCCATGAATGAACCACTACCCTCCGGATGCAT TGTCGATGTGGACATCCTGAGCCACAATCCATGGGAGCTAGTACCAGGTAATCATCTGCACACTTACACCAACCTGTTCTCAAGAAACACATAGACTTGT TTCTTCTACTTTCATTTGATTGCACTTGCTCTTACCTGATCTGTCCGTGGCTATGAATCCTATGCTTTGTTGTCTTGTTTTTTGTTGTTGCTGCAC…
PvNAC137	Pavir.Hb00869.1	Chr08b	8.39	48818.9	21139526-21142915	AP13CTG07770	ATCTATGGCCTGTATACTATATATACGACGTAGACCACTTAAAAATCTTCTAATTTAGCATGTAACTGTCGAAAGCAAGTGCAGAATTGGTGGCAGATTA GCATTGGGAGGAAAGGAGGTCACCTCCTTATTACCAATGGCAAGAAATCTGGCAAATGATAGTGTCTAGGGGAAGGAGATTGGCACATTGTTGTGGCATG TAGTTGGTTGCATGTTGGTTATGGAGTTTTGGATGACAAATGGTATACTTAATGACCTAGATTTGCATACTTTAGGTATCTAAATGCACCATAGGAAATG TATAAGGACCGTTGGTATAATTTGCGCTTATACTAATAAATTTAAAAAGGACAAAAAGAATCTATCACTACAACAGAACTGGGCATTGCAAACATC…	ATGGACCAAATAGCACTCCCGGTGCAGCTCGTATGGGATGTGCCTAATGTGGTGTCGACCAAGCATTGGAACCTTCTTGATCAGCTCATGCCACTGTATA GTTGTGTACAAAAATATACTAATTATGATTCACCTACTATGGGCCTCATGCCGGAGCTCTATGTATCACTGGCCATCATACCAAATGAAGTCACGCAGAG CCATCGGAAAAGAGGTGTTCTCATCGAGCTACTTGAACCTGATGATGACTCAGATGGGAAACGACCAAGAAAGAGGAAGTTGCACGCCAAATATCGATTG CGATTTGTGAATAAGGTGCATGAGGCCTATTACACAATGGACCCAATAAAAGCAGATGATGGGAGCCATCTGAAAGTTGCTTTGTTCGATGAGAAC…	ATCTATGGCCTGTATACTATATATACGACGTAGACCACTTAAAAATCTTCTAATTTAGCATGTAACTGTCGAAAGCAAGTGCAGAATTGGTGGCAGATTA GCATTGGGAGGAAAGGAGGTCACCTCCTTATTACCAATGGCAAGAAATCTGGCAAATGATAGTGTCTAGGGGAAGGAGATTGGCACATTGTTGTGGCATG TAGTTGGTTGCATGTTGGTTATGGAGTTTTGGATGACAAATGGTATACTTAATGACCTAGATTTGCATACTTTAGGTATCTAAATGCACCATAGGAAATG TATAAGGACCGTTGGTATAATTTGCGCTTATACTAATAAATTTAAAAAGGACAAAAAGAATCTATCACTACAACAGAACTGGGCATTGCAAACATC…
PvNAC138	Pavir.Hb01386.1	Chr08b	7.8	28283.82	39085278-39087375	AP13ISTG74344	ATGGCTTTCCCACAACCTGCAGTCAGTGCAGCCTCAATCGCACACGCACCAGCTGGTTTCAAGTTTAGACCTACTGATGAGGAAGTCATCCTGCACTACC TCCGGCCTCGTGCGGTGAATGCGCCACTCCCGTCATCATTTATCGTAGATGCAGACGTGCTGAGCCACAATCCTTGGGAGCTACTACCAGAGGGGTCCAC GGAGAAATATTTTTTCTCTCAAAGAGTTCTGAAGTGGCCAATTGGAAACCAATGGAATCGTGCTGCAGGTGATGGGCACTGGAAGACATCAGGCAAGGAC GTATCAATCTTTTGTCGTCCTCTCAATGGTGGAGAGCCTCTCATGATCGGCTCAAAGAAAACCCTGGTGTTCTACCATGGGAAATCAGATTTTGGT…	ATGGCTTTCCCACAACCTGCAGTCAGTGCAGCCTCAATCGCACACGCACCAGCTGGTTTCAAGTTTAGACCTACTGATGAGGAAGTCATCCTGCACTACC TCCGGCCTCGTGCGGTGAATGCGCCACTCCCGTCATCATTTATCGTAGATGCAGACGTGCTGAGCCACAATCCTTGGGAGCTACTACCAGAGGGGTCCAC GGAGAAATATTTTTTCTCTCAAAGAGTTCTGAAGTGGCCAATTGGAAACCAATGGAATCGTGCTGCAGGTGATGGGCACTGGAAGACATCAGGCAAGGAC GTATCAATCTTTTGTCGTCCTCTCAATGGTGGAGAGCCTCTCATGATCGGCTCAAAGAAAACCCTGGTGTTCTACCATGGGAAATCAGATTTTGGT…	ATGGCTTTCCCACAACCTGCAGTCAGTGCAGCCTCAATCGCACACGCACCAGCTGGTTTCAAGTTTAGACCTACTGATGAGGAAGTCATCCTGCACTACC TCCGGCCTCGTGCGGTGAATGCGCCACTCCCGTCATCATTTATCGTAGATGCAGACGTGCTGAGCCACAATCCTTGGGAGCTACTACCAGGTCTCCACAT ACACCAACCTTTTTTTCTCAAGCAACAAATATAAAAGTTTATTGTAATTTCATTTCATTATTGTTCCCTGCTGCAACCAGATCTTTGGATGGCTAAAAAT TACCTGCTTGTTTTCCTGCATTTTTTTTTGCCAAACAGAGGGGTCCACGGAGAAATATTTTTTCTCTCAAAGAGTTCTGAAGTGGCCAATTGGAAA…
PvNAC139	Pavir.Hb01808	Chr08b	6.31	32330.98	50771697-50773271	AP13ISTG39548	AGCAGCCGGCTCTCCTCTATAAATACTGCTGGGGTTTTTCTAGCTGATTTGCATGCGATTATTATACCAGGCCAAGGAGATATATTGATCTGATCGAGAT CATGAGCATGCTGTTGCAGAGAGCGATGGAAAGTAGTAATCGTAGTGGCAGCGATGATCACGATCCGGTGCTCCCGCCGGGGTACCGGTTCTACCCGACG GAGGAGGAGCTGCTGGGCTTCTACCTCCGCCACCGCCTCGCCGGCACCGGGCCCCAGGTCGAGCACCTCATCCCCGTCGTCGACATCTACAGCCACCACC CCTCCCAGCTCCGGGCGATGGCCGGGGCCGCGAACGTGGGCGACAAGGAGCAGTGGTTCTTCTTCTGCCCGCGAGCGGAGCGGGAGCTCAACGGCG…	ATGAGCATGCTGTTGCAGAGAGCGATGGAAAGTAGTAATCGTAGTGGCAGCGATGATCACGATCCGGTGCTCCCGCCGGGGTACCGGTTCTACCCGACGG AGGAGGAGCTGCTGGGCTTCTACCTCCGCCACCGCCTCGCCGGCACCGGGCCCCAGGTCGAGCACCTCATCCCCGTCGTCGACATCTACAGCCACCACCC CTCCCAGCTCCGGGCGATGGCCGGGGCCGCGAACGTGGGCGACAAGGAGCAGTGGTTCTTCTTCTGCCCGCGAGCGGAGCGGGAGCTCAACGGCGGCCGA CCGGCGCGCACCACGCCGTCGGGGTACTGGAAGGCGACCGGGTCGCCGTCCTACGTCTACTCCGCGCCGCCGACCAGCCGCGCCATCGGGGAGAAG…	AGCAGCCGGCTCTCCTCTATAAATACTGCTGGGGTTTTTCTAGCTGATTTGCATGCGATTATTATACCAGGCCAAGGAGATATATTGATCTGATCGAGAT CATGAGCATGCTGTTGCAGAGAGCGATGGAAAGTAGTAATCGTAGTGGCAGCGATGATCACGATCCGGTGCTCCCGCCGGGGTACCGGTTCTACCCGACG GAGGAGGAGCTGCTGGGCTTCTACCTCCGCCACCGCCTCGCCGGCACCGGGCCCCAGGTCGAGCACCTCATCCCCGTCGTCGACATCTACAGCCACCACC CCTCCCAGCTCCGGGGTTAGTCGTCGCCGCCGCCGTCGCCGTTCATGCATCGCATCGTACATCGCGATCTCTCACGCTCTCGATCGATCTCATCAG…
PvNAC140	Pavir.Hb01963.1	Chr08b	5.21	32146.73	53039843-53040805	AP13CTG04104	ATGGAGCAGCAGGCGCGGTGGCCGGACGTGCCGCCGTGCTACCGCTTCACGCCGACCGCGCGGGAGCTCATCCGCTACTACCTCAACCCCTGGGTGGCCA ACCCCGGCCAGACGCCGCCGTTCGGGGAGCCCGAGGGCGTCGTGTGCGCCGCCGACGTCTACAGCGCGGACCCCGGCACGCTCACGTCGCGGCTCCGCCG CTTCGGCCACGACGACGGCAACTGGTACTTCCTCTGCGTCGCCCGCTGGAAGGACGGCAACGCCGGCACCCGGATGAGCCGCGCCGTCCGGGGCGGCGGC ACGTGGCACGGCTCCGGGAAGCGGGTCGCCGTCCCCCGCCACGGGTACCGCCAGACCTTCGAGTACCGCGACGCCGCCGGCGACAAGAGCGCCTGG…	ATGGAGCAGCAGGCGCGGTGGCCGGACGTGCCGCCGTGCTACCGCTTCACGCCGACCGCGCGGGAGCTCATCCGCTACTACCTCAACCCCTGGGTGGCCA ACCCCGGCCAGACGCCGCCGTTCGGGGAGCCCGAGGGCGTCGTGTGCGCCGCCGACGTCTACAGCGCGGACCCCGGCACGCTCACGTCGCGGCTCCGCCG CTTCGGCCACGACGACGGCAACTGGTACTTCCTCTGCGTCGCCCGCTGGAAGGACGGCAACGCCGGCACCCGGATGAGCCGCGCCGTCCGGGGCGGCGGC ACGTGGCACGGCTCCGGGAAGCGGGTCGCCGTCCCCCGCCACGGGTACCGCCAGACCTTCGAGTACCGCGACGCCGCCGGCGACAAGAGCGCCTGG…	ATGGAGCAGCAGGCGCGGTGGCCGGACGTGCCGCCGTGCTACCGCTTCACGCCGACCGCGCGGGAGCTCATCCGCTACTACCTCAACCCCTGGGTGGCCA ACCCCGGCCAGACGCCGCCGTTCGGGGAGCCCGAGGGCGTCGTGTGCGCCGCCGACGTCTACAGCGCGGACCCCGGCACGCTCACGTCGCGGCTCCGCCG CTTCGGCCACGACGACGGCAACTGGTACTTCCTCTGCGTCGCCCGCTGGAAGGACGGCAACGCCGGCACCCGGATGAGCCGCGCCGTCCGGGGCGGCGGC ACGTGGCACGGCTCCGGGAAGCGGGTCGCCGTCCCCCGCCACGGGTACCGCCAGACCTTCGAGTACCGCGACGCCGCCGGCGACAAGAGCGCCTGG…
PvNAC141	Pavir.Ia00158.1	Chr09a	6.03	35041.41	1514421-1517030	AP13ISTG40115	CCTCCGCAGCTTCCAGACCGCCGCCTCCGCGGCTCTGCCCCTATATATGCCTCCCCCGCCCGCGGGTCTCCGCTTCAAGAACATCGACGAATCCAAAGGA CACAGCCAGAGCTCGCTCTCAACCAGCAGCAGCAGCCGGAGCTGAGGAGAGCGTTGCGGTTTCAGAGTGGGAGGGAGAAATCAAGGAGCCAGCTTCAGTC TGCCGATCAATTGCAGCTTCATCTTCGCCGGCCGATCAGCGATCGCCATGGGAGTGCCGGTGAGGAGGGAGAGGGACGCGGAGGCAGAGCTGAACCTCCC GCCGGGGTTCCGGTTCCACCCGACGGACGACGAGCTGGTGGAGCACTACCTGTGCCGGAAGGCGGCGGGGCAGCGCCTCCCGGTGCCCATCATCGC…	ATGGGAGTGCCGGTGAGGAGGGAGAGGGACGCGGAGGCAGAGCTGAACCTCCCGCCGGGGTTCCGGTTCCACCCGACGGACGACGAGCTGGTGGAGCACT ACCTGTGCCGGAAGGCGGCGGGGCAGCGCCTCCCGGTGCCCATCATCGCGGAGGTGGACCTGTACAAGTTGGACCCCTGGGACCTGCCGGAGCGTGCGCT GTTCGGCACCCGGGAGTGGTACTTCTTCACGCCCAGGGACCGCAAGTACCCCAACGGCTTGCGCCCCAACCGCGCCGCCGGGAACGGCTACTGGAAGGCC ACCGGCACCGACAAGCCCGTCGCTCCGCGGGGGCGCACGCTGGGGATCAAGAAGGCGCTCGTGTTCTACGCCGGCAAGGCGCCGCGCGGGGTCAAG…	CCTCCGCAGCTTCCAGACCGCCGCCTCCGCGGCTCTGCCCCTATATATGCCTCCCCCGCCCGCGGGTCTCCGCTTCAAGAACATCGACGAATCCAAAGGA CACAGCCAGAGCTCGCTCTCAACCAGCAGCAGCAGCCGGAGCTGAGGAGAGCGTTGCGGTTTCAGAGTGGGAGGGAGAAATCAAGGAGCCAGCTTCAGTC TGCCGATCAATTGCAGCTTCATCTTCGCCGGCCGATCAGCGATCGCCATGGGAGTGCCGGTGAGGAGGGAGAGGGACGCGGAGGCAGAGCTGAACCTCCC GCCGGGGTTCCGGTTCCACCCGACGGACGACGAGCTGGTGGAGCACTACCTGTGCCGGAAGGCGGCGGGGCAGCGCCTCCCGGTGCCCATCATCGC…
PvNAC142	Pavir.Ia01976.1	Chr09a	5.28	48553.27	27139882-27142738	KanlCTG43010	ATGGCGGCAGCAGACGGGAGCTTGACGAAGCACGGGTTCCCGCGCGGGTACCGCTTCGTGCCCACCTCGCTGGAGCTCATCTCCATCCTCTCCGACCAGA TCCGCGGCCGCGCGCTCCCCCCGCCGCTCCACACCATCTTCCACGACGTCAGAATCCTCGACTACCACCCCGAGGAGCTCTACGAGAGGTTCAAGCACGC CTCGGAGCACCGCTTCCTCTACTTCCTCAGCGTGCGGGAGTTCCAGAAGCCCGGGGCCGGCGCCGCGGTCCCCGAGGACAAGGACCAGAAGGAGCGGCGG CCGGTGCGCGTCGCCAGGGGCGGCGGCTGGAAGCCCTCCGGCGGCGGGCAGGTCCTGCGCTGGCCGCGGAAGAACGGCGGCTTCGTCGCCGGGAGG…	ATGGCGGCAGCAGACGGGAGCTTGACGAAGCACGGGTTCCCGCGCGGGTACCGCTTCGTGCCCACCTCGCTGGAGCTCATCTCCATCCTCTCCGACCAGA TCCGCGGCCGCGCGCTCCCCCCGCCGCTCCACACCATCTTCCACGACGTCAGAATCCTCGACTACCACCCCGAGGAGCTCTACGAGAGGTTCAAGCACGC CTCGGAGCACCGCTTCCTCTACTTCCTCAGCGTGCGGGAGTTCCAGAAGCCCGGGGCCGGCGCCGCGGTCCCCGAGGACAAGGACCAGAAGGAGCGGCGG CCGGTGCGCGTCGCCAGGGGCGGCGGCTGGAAGCCCTCCGGCGGCGGGCAGGTCCTGCGCTGGCCGCGGAAGAACGGCGGCTTCGTCGCCGGGAGG…	ATGGCGGCAGCAGACGGGAGCTTGACGAAGCACGGGTTCCCGCGCGGGTACCGCTTCGTGCCCACCTCGCTGGAGCTCATCTCCATCCTCTCCGACCAGA TCCGCGGCCGCGCGCTCCCCCCGCCGCTCCACACCATCTTCCACGACGTCAGAATCCTCGACTACCACCCCGAGGAGCTCTACGGTCCGATCCCTCTTCC TTTATCTCTCTCTCTCTCTCTCCTAATCTCTCTCTCCCTGTGTCTGACCGACGTCCGATCCGGCATTCCGGCCGGCCATGGCTGCGCAGAGAGGTTCAAG CACGCCTCGGAGCACCGCTTCCTCTACTTCCTCAGCGTGCGGGAGTTCCAGAAGCCCGGGGCCGGCGCCGCGGTCCCCGAGGACAAGGACCAGAAG…
PvNAC143	Pavir.Ia02425.1	Chr09a	6.38	25131.3	41021878-41025155	AP13ISTG55121-RC	ATGCGGGGCGCAGTCGAGGGTCTCGATGGGAGCATTCGAGCGAGGCGGAGATCGCTCCGCGGGTCCGAGGGGGAGATCTCATGCTTATGCGACGGCGACG GCGGCGTCTACGGCCTCCGCAAGACGCTCATCTTCTACCGCGGGCGCGCCCCCTGCGGCGAGCGCACTGACTGGGTCATGCACGAGTACCGCCTCTGCCA GGACCTCGCGCACGGCGCCTGCAACTTCATCGGGGCTTACGCGCTGTGTCGCGTGATCAAAAGACACGAGGCCGGGCTGCTGCAGGGCGAGCCGGCGGCG AGGGCGAAAGGAGCCAGCAACGCGGCCGGCGGGAGAGCGCAGATGAGCAAGAGTCCACTCGCGTACGGCGGAGACGCGACGGCGACGGCCACCACC…	ATGCGGGGCGCAGTCGAGGGTCTCGATGGGAGCATTCGAGCGAGGCGGAGATCGCTCCGCGGGTCCGAGGGGGAGATCTCATGCTTATGCGACGGCGACG GCGGCGTCTACGGCCTCCGCAAGACGCTCATCTTCTACCGCGGGCGCGCCCCCTGCGGCGAGCGCACTGACTGGGTCATGCACGAGTACCGCCTCTGCCA GGACCTCGCGCACGGCGCCTGCAACTTCATCGGGGCTTACGCGCTGTGTCGCGTGATCAAAAGACACGAGGCCGGGCTGCTGCAGGGCGAGCCGGCGGCG AGGGCGAAAGGAGCCAGCAACGCGGCCGGCGGGAGAGCGCAGATGAGCAAGAGTCCACTCGCGTACGGCGGAGACGCGACGGCGACGGCCACCACC…	ATGCGGGGCGCAGTCGAGGGTCTCGATGGGAGCATTCGAGCGAGGCGGAGATCGCTCCGCGGGTCCGAGGGGGGTGCGAATGGACCGCATGCTGGGCTTT TTTGAATCCATTCCTTTCTTCCAGATTGGAAGGAGGCCGTGGGCCTTCGTGGGCCCTGTTGCCTTAACATGTGCTTTGTGTTTTTAGGGTGATCTTAGTA CCCGATTAGGGTGTCCCTAATCGTGTTACCCCACATTTATGTTGGAAATGGTTCATGGCATCTTTATATTTAATTGTTTTATTTTTGTCAAATCAACTAA AATTTGTGGAGGATTGGATAAAATTAATTAATTTTACTAGAGAGCTAGATATTGGTTAGAGATCTCATGCTTATGCGACGGCGACGGCGGCGTCTA…
PvNAC144	Pavir.Ia02619.1	Chr09a	5.25	44213.78	50771298-50775634	AP13CTG05129	GGCCACGCCGCCTGCCCGTGCCCGAGTGCTGCCTCGGCGCAGCCTCGCTTAGCCAGCGCCGCGACGAGCGAGCAAGCCGCGGTTTCGCTCTCCCGTGGGG CTCCGTGGTGCGCAAATCATACCCCCTCCCCTCCTTCGATCCTTCCTTCTGGTTGGTGTTGGGGCGATCGGATTTGGGTCTCACCAGTCGGGATGACGGG GGAGTGGTGGGGGACATGATGCCATGGCATGCGATTCGGACAACCATGTGTCCCTCAAATCCTGAGCTGAAACTGGCAGCACTTAACATCAGTATCAGGG ATTCCTGGAGTGAGGAGGAACTTGTCAGATTCTTGGCAGAGAGGAAAGCCGAGGATCCCCTTCCGCAGGACGTGCTTGTGGGTCTGGACTTCTCCC…	ATGATGCCATGGCATGCGATTCGGACAACCATGTGTCCCTCAAATCCTGAGCTGAAACTGGCAGCACTTAACATCAGTATCAGGGATTCCTGGAGTGAGG AGGAACTTGTCAGATTCTTGGCAGAGAGGAAAGCCGAGGATCCCCTTCCGCAGGACGTGCTTGTGGGTCTGGACTTCTCCCTCGTTGATCCACGGATCTT CACTGTAGACACATGGTACTTGAGCTGGTCAGATGATCAACAACCTAATAACAGTGCTGAAAACAGTATCAGAAAGGCAAAAAATGGATACTGGAAACAT GCGGAGTCATGCAAAGTACCAACAAGTATAGGTATCATGGGCGTGAAAATTATTTTGGAGTTTTATGAAGGTCAAGCACCATGTGGCAAGAGAACT…	GGCCACGCCGCCTGCCCGTGCCCGAGTGCTGCCTCGGCGCAGCCTCGCTTAGCCAGCGCCGCGACGAGCGAGCAAGCCGCGGTTTCGCTCTCCCGTGGGG CTCCGTGGTGCGCAAATCATACCCCCTCCCCTCCTTCGATCCTTCCTTCTGGTTGGTGTTGGGGCGATCGGATTTGGGTCTCACCAGTCGGGATGACGGG GGAGTGGTGGGGGACATGATGCCATGGCATGCGATTCGGTAGGGGTGGGATCCTGGGAGTTTGTTTGGTGGCTTCTATTCGATTTCGAGCGGCACCTCTT CTTTGATTTGCTCGTCCTCTTGCTTCTTGGACTGGGCGGCTTCCGATTTTTGCTGTGATTTCTCACGGGAGCCTTTGGGTTTCTTGGCATTCTTTC…
PvNAC145	Pavir.Ia02924.1	Chr09a	5.8	37435.77	60021538-60026187	KanlCTG17102	TGAGTTGAAGATTACTGCTTGTGGCTGATGATGATGAATTTGGAGAAGTAGCAGGATCCATTGTTTTATTTTGATCTGCTCGTGCATTTTCCCCACTTTT GGAAGCATCGTTCGATTGCAGTTGTTTTTAGGGCTGTGTGCATCTGTTTGCCATACATATCAGAGATTCAGAGTTCTCGGCTTTTTACCCAAAAAAAAAA AACTTTCACCAGCTATGAGAATGGCAGATTTTCAATATACTAGTTCATTATTTCTCGCAATCTTTCTGCAGTTGAGATGATTGATAAGAATGCTGTACTT AAATTCATCTTGTACCCCTTTCTCTCAATCGCATACCGGTTGGATGCATATGCACAAAAAGAAGTTTTTTTAGTACCAATTAATCTGATTCCCTTG…	ATGGAGTCATGCGTGCCTCCAGGGTTTAGGTTCCACCCCACCGACGAGGAGCTCGTCGGCTACTACCTCCGGAAGAAGGTGGCCTCGCAGAAGATCGACC TCGACGTCATCCGCGACGTCGACCTGTACCGCATCGAGCCATGGGATCTCCAAGAGCACTGCAAGATCGGGTACGAGGAGCAGAGCGACTGGTACTTCTT CAGCTACAAGGACCGCAAATACCCGACGGGGACGCGGACGAACCGGGCGACGCTGACGGGGTTCTGGAAGGCGACGGGGCGGGACAAGGCGGTGCGCGAC AGCAAGCACGGCGGCGGGCTCATCGGCATGCGGAAGACGCTCGTGTTCTACACCGGGAGGGCGCCCAACGGCCGGAAGACCGACTGGATCATGCAC…	TGAGTTGAAGATTACTGCTTGTGGCTGATGATGATGAATTTGGAGAAGTAGCAGGATCCATTGTTTTATTTTGATCTGCTCGTGCATTTTCCCCACTTTT GGAAGCATCGTTCGATTGCAGTTGTTTTTAGGGCTGTGTGCATCTGTTTGCCATACATATCAGAGATTCAGAGTTCTCGGCTTTTTACCCAAAAAAAAAA AACTTTCACCAGCTATGAGAATGGCAGATTTTCAATATACTAGTTCATTATTTCTCGCAATCTTTCTGCAGTTGAGATGATTGATAAGAATGCTGTACTT AAATTCATCTTGTACCCCTTTCTCTCAATCGCATACCGGTTGGATGCATATGCACAAAAAGAAGTTTTTTTAGTACCAATTAATCTGATTCCCTTG…
PvNAC146	Pavir.Ia03295.1	Chr09a	9.51	49626.96	65722647-65724543	AP13_model_12216.m00020	GCGATGGATGAAGCTCCGGCGGCGGCGGCCTCAGCTACCGCCGTTTCCGCTTCCACTGCTGCATGGCTACCACTTGAGAAGGTTCGTGCTGAACTTGCCT CCGGGCTACCACTTCCTCCCCACCGACGCCGAGCTCGTCCTCCACTATCTCCGCCCGAGGCTCGCCAACCAGCCGCTGCCCCTGCCCATCTTTATCGACG AGCACATCCTCCGTTACCATCCGAGTAGACTCGTAGAGAAGTACAGGGAGTACGGCGAGGACAGGTGGTTCTTCTTCGTCAGGAGGGAGCGCAAGCACGA TAGCGGCAACCGGCCGAACCGGGCCACGCTGGGCAATGGCCACCGCGCGCTGATCGGACGCGTCAGGACGCTGGTGTTCTACGAAGCATCCCGCAC…	ATGAAGCTCCGGCGGCGGCGGCCTCAGCTACCGCCGTTTCCGCTTCCACTGCTGCATGGCTACCACTTGAGAAGGTTCGTGCTGAACTTGCCTCCGGGCT ACCACTTCCTCCCCACCGACGCCGAGCTCGTCCTCCACTATCTCCGCCCGAGGCTCGCCAACCAGCCGCTGCCCCTGCCCATCTTTATCGACGAGCACAT CCTCCGTTACCATCCGAGTAGACTCGTAGAGAAGTACAGGGAGTACGGCGAGGACAGGTGGTTCTTCTTCGTCAGGAGGGAGCGCAAGCACGATAGCGGC AACCGGCCGAACCGGGCCACGCTGGGCAATGGCCACCGCGCGCTGATCGGACGCGTCAGGACGCTGGTGTTCTACGAAGCATCCCGCACTAAGAAG…	GCGATGGATGAAGCTCCGGCGGCGGCGGCCTCAGCTACCGCCGTTTCCGCTTCCACTGCTGCATGGCTACCACTTGAGAAGGTTCGTGCTGAACTTGCCT CCGGGCTACCACTTCCTCCCCACCGACGCCGAGCTCGTCCTCCACTATCTCCGCCCGAGGCTCGCCAACCAGCCGCTGCCCCTGCCCATCTTTATCGACG AGCACATCCTCCGTTACCATCCGAGTAGACTCGTAGGTAATGTTACCATCCGAGTAGACTCGTAGGTAATGAGCTCCGATCCCCACTGCAATGTTAGTTA ATTTCTCTAATCTTAATTTGTTTCTCCATCAGCATGGCCAATCATTCCAGCCTGCTCATGGTTTGATTATTTGGCATCTAGTACCTATTTGACACA…
PvNAC147	Pavir.Ia03443.1	Chr09a	9.17	38915.98	68658681-68661432	AP13ISTG60313	GATAGCCGCCACGCGACGCCGCACGACCCGGGCGGGGGCGGCCATTGCTTCGCTTCTTCCCCCGCCCCGCTCGTCTCTGCCTGCCTGCCTCTCGGGTCTC GGCGGCCCACGGATCCGCCCCCGGGGGGGCCCGGCGCCAGGCGGCGTCACGCACGCAAGCTAGCGGACAAGAACCCGCGTGCTTATAAGCAGGCCCTCCC CTCCCGTCCCCAAAAATTCCAGTCCTCCATTTCTCCTAGCTCTAGCTAAGCTTCTCCATCTTTCTCTCCCTCCCTTCCTCCCTCGAGGGAGAGAACTTTA GTTTAGCGACCACTCCCTCATCAGCTCGTAGTTATTTAGCGGAGGCTTAACTTGGGGAGGTTGATCTGCAGTCGAGGCTGGCAGCTTGCTAGGGTT…	ATGATCATGGCGAACCCGGCGATGCTGCCGCCCGGCTTCCGGTTCCACCCGACGGACGAGGAGCTGATCCTCCACTACCTCCGCAACCGCGCCGCCAACG CGGGGTGCCCCGTCGACATCATCGCCGACGTCGACATCTACAAGTTCGATCCATGGGACCTGCCATCCCGGGCGCGGTACGGGGACAAGGAGTGGTACTT CTTCAGCCCGCGCGACCGCAAGTACCCGAACGGGATCCGGCCGAACCGCGCGGCGGGCTCCGGCTACTGGAAGGCCACCGGCACGGACAAGCCCATCCAC CGCGGCGCCACCGGGGAGAGCGTCGGCGTCAAGAAGGCGCTCGTCTTCTACAAGGGGCGCCCGCCCAAGGGCACCAAGACCAACTGGATCATGCAC…	GATAGCCGCCACGCGACGCCGCACGACCCGGGCGGGGGCGGCCATTGCTTCGCTTCTTCCCCCGCCCCGCTCGTCTCTGCCTGCCTGCCTCTCGGGTCTC GGCGGCCCACGGATCCGCCCCCGGGGGGGCCCGGCGCCAGGCGGCGTCACGCACGCAAGCTAGCGGACAAGAACCCGCGTGCTTATAAGCAGGCCCTCCC CTCCCGTCCCCAAAAATTCCAGTCCTCCATTTCTCCTAGCTCTAGCTAAGCTTCTCCATCTTTCTCTCCCTCCCTTCCTCCCTCGAGGGAGAGAACTTTA GTTTAGCGACCACTCCCTCATCAGCTCGTAGTTATTTAGCGGAGGCTTAACTTGGGGAGGTTGATCTGCAGTCGAGGCTGGCAGCTTGCTAGGGTT…
PvNAC148	Pavir.Ia03491.1	Chr09a	6.6	36660.32	69177979-69180886	AP13ISTG55121-RC	CACTCTCTCCCTCTCCCCCACAACAATTCTCAGCTTCCTCTTCCTTCCCTAGCATTGCTCTTGTTCAGCAGGTTAATCGAAAGCCTGGACCACCACTAGT TCTTGTTCTTCTCGGCAGCTCTTGTAGGCGCTCATTATATTAATCCGGGTCTTAGTCATAGCTTAATCTAGCTAACCAGGCTCTGAAGAAGTCTGTCCTG ATAATGATCTTGGGCTCCTGCTACTGCATCGAATTCGTCAGCCCGCTGGGTCTCCACACCAGGAATAGCTTCTATTTCTGGATCTTCCACATCTTCAACA GATACTTCCTCCTTGTTCATTGACGCTAGCTAGCTCGTGCTTTCTCGCTCTACCACCTATAAGTGTTCTTCTGCCTGAACTATTTACCTGGCAGTA…	ATGGGCACCATGACCTTGCCGCCCGGGTTCCGCTTCCACCCCACCGACGACGAGCTCGTCGGCTACTACCTCAAGCGCAAGGTCGACAACCTCAAGATCG AGCTCGAGGTCATCCCCGTCATCGATCTCTACAAGTCCGAGCCGTGGGAACTGCCAGAGAAGTCGTTCCTTCCGAAGCGCGACCTGGAGTGGTTCTTCTT CTGCCCGCGCGACCGCAAGTACCCCAACGGGTCGCGCACCAACCGCGCCACGGCCACGGGGTACTGGAAGGCCACCGGCAAGGACCGCCGCATCGCCTGC GACGCCGGCGTCTACGGCCTCCGCAAGACGCTCGTCTTCTACCGCGGCCGCGCCCCCGGCGGCGAGCGCACCGACTGGGTCATGCACGAGTACCGC…	CACTCTCTCCCTCTCCCCCACAACAATTCTCAGCTTCCTCTTCCTTCCCTAGCATTGCTCTTGTTCAGCAGGTTAATCGAAAGCCTGGACCACCACTAGT TCTTGTTCTTCTCGGCAGCTCTTGTAGGCGCTCATTATATTAATCCGGGTCTTAGTCATAGCTTAATCTAGCTAACCAGGCTCTGAAGAAGTCTGTCCTG ATAATGATCTTGGGCTCCTGCTACTGCATCGAATTCGTCAGCCCGCTGGGTCTCCACACCAGGAATAGCTTCTATTTCTGGATCTTCCACATCTTCAACA GATACTTCCTCCTTGTTCATTGACGCTAGCTAGCTCGTGCTTTCTCGCTCTACCACCTATAAGTGTTCTTCTGCCTGAACTATTTACCTGGCAGTA…
PvNAC149	Pavir.Ia04458.1	Chr09a	6.46	33795.15	81493158-81494990	AP13ISTG71109	GACCGGTGCAAGGCGAAGCAAGCAGAGCAGTCGGAGAGAACGAACAATTGAGAGGCAGAACACCGGTGGCAATGGCTGGGGTGCCCATGGAAGTGGAGCA GGACCTCCCGGGCTTCCGGTTCCACCCCACCGAGGAGGAGCTCCTCGACTTCTACCTGGACCGCATGGTCCACGGCAAGAAGCTCCACTTCGACATCATC GGCACGCTCAACATCTACCGCCACGACCCCTGGGACCTTCCTGCGATGGCGAAGATCGGGGAGAGGGAGTGGTACTTCTTCGTGCCGCGGGACCGGAAGG CCGGCAGCGGCGGGCGACCGAACCGGACGACGGAGCGCGGGTTCTGGAAGGCCACGGGGTCGGACAGGGCCATCCGGAGCAGCGCCGACGCGAAGC…	ATGGCTGGGGTGCCCATGGAAGTGGAGCAGGACCTCCCGGGCTTCCGGTTCCACCCCACCGAGGAGGAGCTCCTCGACTTCTACCTGGACCGCATGGTCC ACGGCAAGAAGCTCCACTTCGACATCATCGGCACGCTCAACATCTACCGCCACGACCCCTGGGACCTTCCTGCGATGGCGAAGATCGGGGAGAGGGAGTG GTACTTCTTCGTGCCGCGGGACCGGAAGGCCGGCAGCGGCGGGCGACCGAACCGGACGACGGAGCGCGGGTTCTGGAAGGCCACGGGGTCGGACAGGGCC ATCCGGAGCAGCGCCGACGCGAAGCGGGTGATCGGGCTCAAGAAGACGCTCGTCTTCTACCAGGGGCGCGCCCCGCGGGGCACCAAGACGGATTGG…	GACCGGTGCAAGGCGAAGCAAGCAGAGCAGTCGGAGAGAACGAACAATTGAGAGGCAGAACACCGGTGGCAATGGCTGGGGTGCCCATGGAAGTGGAGCA GGACCTCCCGGGCTTCCGGTTCCACCCCACCGAGGAGGAGCTCCTCGACTTCTACCTGGACCGCATGGTCCACGGCAAGAAGCTCCACTTCGACATCATC GGCACGCTCAACATCTACCGCCACGACCCCTGGGACCTTCCTGGTATGTCCAGGATCATCAAGACGGGATGCATGTGATGGTCGATGCGATTGGTTTGTG ATCTGATCGGCCGTGGCGTTGTTCTCTGTGCAGCGATGGCGAAGATCGGGGAGAGGGAGTGGTACTTCTTCGTGCCGCGGGACCGGAAGGCCGGCA…
PvNAC150	Pavir.Ia04558.1	Chr09a	5.57	75882.55	82393440-82397895	KanlCTG40299	GCTCATGCATTTGCCATTAGCCAAGGTTTTGTACATTAATGGTAGCTGATCATTCATTCATATAGAGCTCGTTGTGCAGGCTTGGTGTGGCTGTCCACAT TTTTGCTTCGGATAGCCTTGCTGCCAGCCGCCTGCCAAGCTCTAATAAGCACACTTTTGCTGTGAGAGTTTTGAGAGGAAGAGCAGAGGGAGCAATGGCG CCCGTCAGTTTGCCTCCAGGTTTCAGGTTCCACCCCACTGATGAGGAACTCATCATCTACTACCTTAAGAGGAAGATCAACGGGAAACAGATAGAGCTTG AAATCATTCCGGAGGTTGATCTTTACAAGTGCGAGCCCTGGGATTTGCCAGAAAAATCCTTCCTTCCAAGCAAAGACCTTGAATGGTACTTCTTCA…	ATGGCGCCCGTCAGTTTGCCTCCAGGTTTCAGGTTCCACCCCACTGATGAGGAACTCATCATCTACTACCTTAAGAGGAAGATCAACGGGAAACAGATAG AGCTTGAAATCATTCCGGAGGTTGATCTTTACAAGTGCGAGCCCTGGGATTTGCCAGAAAAATCCTTCCTTCCAAGCAAAGACCTTGAATGGTACTTCTT CAGCCCCCGAGACCGCAAGTACCCAAATGGGTCAAGGACAAACCGTGCAACAAAATCTGGATACTGGAAGGCAACTGGGAAGGACAGAAAAGTGAACTCG CATAGGCGTCCAGTTGGAATGAAGAAGACCTTGGTGTACTATCGTGGCCGAGCTCCACATGGTTCTCGCACTGACTGGGTCATGCACGAGTACCGC…	GCTCATGCATTTGCCATTAGCCAAGGTCTCCTCTTTCTCCTGCGATCCTCTCTACTACACCTCTTAGTTTACATATGCGTAGATAATCTTGGTTAATTTT CTGCAACTTACATCTTTCTGCTATTTCATGTTTCAGGTTTTGTACATTAATGGTAGCTGATCATTCATTCATATAGAGCTCGTTGTGCAGGCTTGGTGTG GCTGTCCACATTTTTGCTTCGGATAGCCTTGCTGCCAGCCGCCTGCCAAGCTCTAATAAGCACACTTTTGCTGTGAGAGTTTTGAGAGGAAGAGCAGAGG GAGCAATGGCGCCCGTCAGTTTGCCTCCAGGTTTCAGGTTCCACCCCACTGATGAGGAACTCATCATCTACTACCTTAAGAGGAAGATCAACGGGA…
PvNAC151	Pavir.Ib00051.1	Chr09b	5.57	74191.7	556065-561042	KanlCTG40299	ATCGAGGCAGGCAGGGGTCCCCCGGCAAATCTTCATGGGGCCGCGTGTGTGAACGTGACTGACGTAAACCGTCAAAGGGAAGTCGCGGGAAAAAAAATGT GGGAATCGAGTACCAACCTTGGGCCCCTCACCCTTTCCAACGGGAGCTGACTAGGCATCGCTCTGGTGGCCCACAAAGCAGCCAATAGCAACCCTACACA GTCCTGCAGCTACAACAGCTCGCTTTGGCTGCCAAAGACAAGAAGAGAAGATTGGGATAGATATTTCTATTCATCACCGATATAAAGCCAACTGACACAG GACACAACAGAAAAGCAAAAGCCAAAGTTTAAGAGAGAGAGAGAGAGAGAGAGAGAGAGAGACAGAGGTACGTATATAGCTTCATGTGAAAGATGA…	ATGGCGCCCGTCAGTTTGCCTCCAGGTTTCAGGTTCCATCCCACTGATGAGGAACTCATCATCTACTACCTTAAGAGGAAGATCAACGGGAAACAGATAG AGCTCGAAATCATTCCGGAGGTTGATCTTTACAAGTGTGAGCCCTGGGATTTGCCAGAAAAGTCCTTCCTTCCAAGCAAAGACCTTGAATGGTACTTCTT CAGCCCTCGAGACCGCAAGTACCCAAACGGGTCAAGGACAAACCGTGCAACAAAATCTGGATACTGGAAGGCAACTGGGAAGGACAGAAAAGTGAACTCG CATAGGCGTCCAGTTGGAATGAAGAAGACCTTGGTGTACTATCGTGGCCGAGCTCCACATGGTTCTCGCACTGGCTGGGTCATGCACGAGTACCGC…	ATCGAGGCAGGCAGGGGTCCCCCGGCAAATCTTCATGGGGCCGCGTGTGTGAACGTGACTGACGTAAACCGTCAAAGGGAAGTCGCGGGAAAAAAAATGT GGGAATCGAGTACCAACCTTGGGCCCCTCACCCTTTCCAACGGGAGCTGACTAGGCATCGCTCTGGTGGCCCACAAAGCAGCCAATAGCAACCCTACACA GTCCTGCAGCTACAACAGCTCGCTTTGGCTGCCAAAGACAAGAAGAGAAGATTGGGATAGATATTTCTATTCATCACCGATATAAAGCCAACTGACACAG GACACAACAGAAAAGCAAAAGCCAAAGTTTAAGAGAGAGAGAGAGAGAGAGAGAGAGAGAGACAGAGGTACGTATATAGCTTCATGTGAAAGATGA…
PvNAC152	Pavir.Ib00161.1	Chr09b	5.36	44415.45	1593145-1598226	KanlCTG17102	ATGGAATTCCTCGACAAAGAGACAGCGCAGTCAGAGGCGGTGCGGGGCAGCCGAGACCCGAGAGTCCCGGCCCGGGACCCGGCTGCTGCCTCGTTTGTGC ATGCCTGCCTGCCTGCCTCCTGTGGTGCTGGTGATCATATGGACTCCATGGAATCATGCGTGCCCCCTGGCTTCAGGTTCCACCCCACCGACGAGGAGCT CGTCGGCTACTACCTCAGGAAGAAGGTGGCCTCCCAGAAGATCGACCTCGACGTCATACGCGACATCGATCTCTACCGCATCGAGCCATGGGATCTCCAA GAACACTGCGGGATCGGGTACGAGGAGCAGAACGACTGGTACTTCTTCAGCTACAAGGACCGCAAGTACCCTACGGGGACGCGGACCAACAGGGCG…	ATGGAATTCCTCGACAAAGAGACAGCGCAGTCAGAGGCGGTGCGGGGCAGCCGAGACCCGAGAGTCCCGGCCCGGGACCCGGCTGCTGCCTCGTTTGTGC ATGCCTGCCTGCCTGCCTCCTGTGGTGCTGGTGATCATATGGACTCCATGGAATCATGCGTGCCCCCTGGCTTCAGGTTCCACCCCACCGACGAGGAGCT CGTCGGCTACTACCTCAGGAAGAAGGTGGCCTCCCAGAAGATCGACCTCGACGTCATACGCGACATCGATCTCTACCGCATCGAGCCATGGGATCTCCAA GAACACTGCGGGATCGGGTACGAGGAGCAGAACGACTGGTACTTCTTCAGCTACAAGGACCGCAAGTACCCTACGGGGACGCGGACCAACAGGGCG…	ATGGAATTCCTCGACAAAGAGACAGCGCAGTCAGAGGCGGTGCGGGGCAGCCGAGACCCGAGAGTCCCGGCCCGGGACCCGGCTGCTGCCTCGTTTGTGC ATGCCTGCCTGCCTGCCTCCTGTGAGTGTTTGTGTTGCCTAGCCACTTGCCTTTCCTCGCGCGCCCGGCGGATCAGTAGCTTTATCTGCAGGCCATGGCC AGGCCTGATCCAAGAAAAGAGCCGCCCTTCCTCACGTTTCCATTCCCTTTTGCTCCCAGCCCCACCCGGCCTAGATCTTATCCAAGGATTTTCTTTTTAA CCACGACGATGACCGGCGGCAGGCATGCAAAGCAAGCGCGTGCGTGAGCGGCGGCCGGCCAGCCGGCAGGCAAAAACTAGCAAATGCCACCATCAG…
PvNAC153	Pavir.Ib00786.1	Chr09b	5.09	84903.08	8201840-8208810	AP13CTG05235	CCGAGCTCGGGCATTTCCCTTTTCTAAATCTAGATCGTGTTTCCACCGGCGGAACCCGATCTAGAACAGCCAGGTGAATCTTCGTCCAAATCCCCCTCCT AAACCACCTCCCGTCGTCCCGCTCAAACCCTAATGCCGCTGTAATGGCCACCGGCTCCAGTTCGCTGATTTCCCACCTCGACCGCTCGCCGGACCCCGAC CACTGCCCCCTCTCTGGGCGTGACAGACTGACGGTTCAGCCGCCGGCGTCGGCACGCGCCGAGTCCTCGCCTCGCCTCCCCGACAGGTGCGAAGCTAGCG TTGACACTGGACGCGCCGACGGAGGTTCCCAGCAGCAGAGTTGGCCAGGGCTACCAAGGGGTGTAGAATTTAATCCCAGCGATGGTGATCTTCTAT…	ATGGCCACCGGCTCCAGTTCGCTGATTTCCCACCTCGACCGCTCGCCGGACCCCGACCACTGCCCCCTCTCTGGGCGTGACAGACTGACGGTTCAGCCGC CGGCGTCGGCACGCGCCGAGTCCTCGCCTCGCCTCCCCGACAGGTGCGAAGCTAGCGTTGACACTGGACGCGCCGACGGAGGTTCCCAGCAGCAGAGTTG GCCAGGGCTACCAAGGGGTGTAGAATTTAATCCCAGCGATGGTGATCTTCTATGGCATTTAGCTGCAGAAGTTGGGAATGGTCAGGCCGAGCGCCATCCA TTTATCAACAAGTTTATTACGTCTGTTGTTGATGATAGAGGATTTAGTTACACTCATCCTCGAGATATACCTGGTGTTAGGCAGGATGGACATGCG…	CCGAGCTCGGGCATTTCCCTTTTCTAAATCTAGATCGTGTTTCCACCGGCGGAACCCGATCTAGAACAGCCAGGTGAATCTTCGTCCAAATCCCCCTCCT AAACCACCTCCCGTCGTCCCGCTCAAACCCTAATGCCGCTGTAATGGCCACCGGCTCCAGTTCGCTGATTTCCCACCTCGACCGCTCGCCGGACCCCGAC CACTGCCCCCTCTCTGGGCGTGACAGACTGACGGTTCAGCCGCCGGCGTCGGCACGCGCCGAGTCCTCGCCTCGCCTCCCCGACAGGTGAGCTCATCCCG CTGGCCCTTCCACTTCCAGTGCGGCGAAATTTCCGAAGGCTGAATGTTTGCGTGGTTCCCGCGCAGGTGCGAAGCTAGCGTTGACACTGGACGCGC…
PvNAC154	Pavir.Ib01526.1	Chr09b	6.02	38857.79	16677878-16679867	VS16ISTG08095	GCCTTCTTCCTCAACCCACCTCTCTCTTTCACACACGCCTCTCCCTCCTCCTCTCTCTTTCTTTCTCTGTGAGGCAGCCATTTCCGCTTCCTGTCGTGGG GGCTTGCAGCGGAAGGAGGGAGAGAAAAGGGGGCTGCTGCTACTGCTGCTGCTGTTTCGGTGCGGCGGAGATGTCTGAGGTGTCGGTGATAAACCAGGCG GAGGTGGAGGACGCCGGCCAGCTGGACCTGCCGCCGGGCTTCCGCTTCCACCCCACCGACGAGGAGATCATCACGCACTACCTCACCCACAAGGCCCTCG ACCACCGCTACACCTCCGGCGTCATCGGCGAGGTCGACCTCAACAAGTGCGAGCCGTGGCACCTCCCAGGCAGGGCCAAGATGGGGGAGAAGGAGT…	ATGTCTGAGGTGTCGGTGATAAACCAGGCGGAGGTGGAGGACGCCGGCCAGCTGGACCTGCCGCCGGGCTTCCGCTTCCACCCCACCGACGAGGAGATCA TCACGCACTACCTCACCCACAAGGCCCTCGACCACCGCTACACCTCCGGCGTCATCGGCGAGGTCGACCTCAACAAGTGCGAGCCGTGGCACCTCCCAGG CAGGGCCAAGATGGGGGAGAAGGAGTGGTACTTCTTCTGCCACAAGGATCGCAAGTACCCGACGGGGACCCGGACCAACCGCGCCACGGAGACCGGCTAC TGGAAGGCCACCGGCAAGGACAAGGAGATCTTCAGGGGCCGCGGCATCCTCGTCGGCATGAAGAAGACCCTCGTCTTCTACCGCGGCCGCGCCCCC…	GCCTTCTTCCTCAACCCACCTCTCTCTTTCACACACGCCTCTCCCTCCTCCTCTCTCTTTCTTTCTCTGTGAGGCAGCCATTTCCGCTTCCTGTCGTGGG GGCTTGCAGCGGAAGGAGGGAGAGAAAAGGGGGCTGCTGCTACTGCTGCTGCTGTTTCGGTGCGGCGGAGATGTCTGAGGTGTCGGTGATAAACCAGGCG GAGGTGGAGGACGCCGGCCAGCTGGACCTGCCGCCGGGCTTCCGCTTCCACCCCACCGACGAGGAGATCATCACGCACTACCTCACCCACAAGGCCCTCG ACCACCGCTACACCTCCGGCGTCATCGGCGAGGTCGACCTCAACAAGTGCGAGCCGTGGCACCTCCCAGGTTAGTACTACTACTCCTATCTAGGCA…
PvNAC155	Pavir.Ib01528.1	Chr09b	8.93	39587.5	16703501-16706162	AP13ISTG60313	GGCGGCTCACGGATCCGCCCCCCGGGGGGACCCGGCGCCAGGCGGCGTCTCGCAAGCAAGCGGACAAGAACCCGCGTGCTTATAAGCAGGCCCTCCCCTC CCGTCCCCAAAAATTCCAGCCCTCCATTTCTCCTAGCTCTAGCTAAGCTTCTCCCTCGCTTCCTCCCAAGAGGGCGCGAGCTTTAGTTTAGCGATCACTC TCCCATCAGCTCGTAGTTAATTAGCGGAAGCTTAACTTGGGGAGGTTGATCAGCAGTCGAGGCTGGCAGCTAGGGTTTTGTAGGGCGTGATCGCCTCGCT CGCACGCCCGCTCGATCGTCGGAGCAGGCCAATGATCATGGCGAACCCCGCGATGCTGCCGCCCGGCTTCCGGTTCCACCCGACGGACGAGGAGCT…	ATGATCATGGCGAACCCCGCGATGCTGCCGCCCGGCTTCCGGTTCCACCCGACGGACGAGGAGCTGATCCTCCACTACCTCCGCAACCGCGCCGCCAACG CGGGGTGCCCCGTCGACATCATCGCCGACGTCGACATCTACAAGTTCGATCCATGGGACCTGCCATCCCGGGCGGCGTACGGGGACAAGGAGTGGTACTT CTTCAGCCCGCGCGACCGCAAGTACCCGAACGGGATCCGGCCGAACCGCGCGGCGGGCTCCGGCTACTGGAAGGCCACCGGCACGGACAAGCCCATCCAC AGCGGCGCCGCCGGCGAGAGCGTCGGCGTCAAGAAGGCGCTCGTCTTCTACAAGGGGCGCCCGCCCAAGGGCACCAAGACCAACTGGATCATGCAC…	GGCGGCTCACGGATCCGCCCCCCGGGGGGACCCGGCGCCAGGCGGCGTCTCGCAAGCAAGCGGACAAGAACCCGCGTGCTTATAAGCAGGCCCTCCCCTC CCGTCCCCAAAAATTCCAGCCCTCCATTTCTCCTAGCTCTAGCTAAGCTTCTCCCTCGCTTCCTCCCAAGAGGGCGCGAGCTTTAGTTTAGCGATCACTC TCCCATCAGCTCGTAGTTAATTAGCGGAAGCTTAACTTGGGGAGGTTGATCAGCAGTCGAGGCTGGCAGCTAGGGTTTTGTAGGGCGTGATCGCCTCGCT CGCACGCCCGCTCGATCGTCGGAGCAGGCCAATGATCATGGCGAACCCCGCGATGCTGCCGCCCGGCTTCCGGTTCCACCCGACGGACGAGGAGCT…
PvNAC156	Pavir.Ib01633.1	Chr09b	9.45	33686.7	17755205-17756615	AP13_model_12216.m00020	ATGGATGATGCTCCGGCGGCGGCGGCCTCAGCTGCCGCTTCAACTGCTGCATGGCCATCAGGCCATAGAAGATTCGTGCTGAACCTGCCTCCGGGCTACC ACTTCCTCCCCACCGACGCCGAGCTCGTCCTCCACTACCTCCGCCCGAGGCTCGCCAACAAGCGGCTGCCCCTGCCCATCTTCTTCGACGAGCACATCCT CCGTTACCATCCGGAGAAGTACAGGGAGTACGGCGAGGACAGGTGGTTCTTCTTTGTCAGGAGGGAGCGCAAGCACGAGGGCGGCAACCGGCCGAACCGG GCCACGCTGGGCAATGGCCACTGGAACGCCACGGGGAGCCCGAGGCAGATCCGCTCCGGCCGCCTGCGTACGCTGGTGTTCTACGAAGCACCCCGC…	ATGGATGATGCTCCGGCGGCGGCGGCCTCAGCTGCCGCTTCAACTGCTGCATGGCCATCAGGCCATAGAAGATTCGTGCTGAACCTGCCTCCGGGCTACC ACTTCCTCCCCACCGACGCCGAGCTCGTCCTCCACTACCTCCGCCCGAGGCTCGCCAACAAGCGGCTGCCCCTGCCCATCTTCTTCGACGAGCACATCCT CCGTTACCATCCGGAGAAGTACAGGGAGTACGGCGAGGACAGGTGGTTCTTCTTTGTCAGGAGGGAGCGCAAGCACGAGGGCGGCAACCGGCCGAACCGG GCCACGCTGGGCAATGGCCACTGGAACGCCACGGGGAGCCCGAGGCAGATCCGCTCCGGCCGCCTGCGTACGCTGGTGTTCTACGAAGCACCCCGC…	ATGGATGATGCTCCGGCGGCGGCGGCCTCAGCTGCCGCTTCAACTGCTGCATGGCCATCAGGTGGTGCTACCGCTTCCGCTGCTAATTCAGGCCATAGAA GATTCGTGCTGAACCTGCCTCCGGGCTACCACTTCCTCCCCACCGACGCCGAGCTCGTCCTCCACTACCTCCGCCCGAGGCTCGCCAACAAGCGGCTGCC CCTGCCCATCTTCTTCGACGAGCACATCCTCCGTTACCATCCGGGTAGACTTAGGTAATAAGCTCCGATCCGATCCCCACTGCAATGTTAATTAATTTCT CTAATCTTAGTTTCTCCATCAACATATATGGCCAGTGACAATCAGATAATCATTCAGCTAATGGTTTGATTATCTGGCATCTATTTGATACATTTT…
PvNAC157	Pavir.Ib02435.1	Chr09b	6.46	38770.90	30648227-30651003	AP13ISTG40730-RC	TGCTACTGCATCGAATTCGTCAGCCCCGCTTGGGCTCCACACCAGGAAGAGCTTTCATTTTCTGGATCTTCCCACATCTTCAACAGATACAGCTCCCTCC TCCTTGTTCATTGACGCTTGCTAGTGCTTTATTTCTCGCTCTACCACCTAGACGCACAAGTGCTCTTCTGCCACAACTATTTACTTGGCAGTTGGCATCA TCACAGCTAGCTAGTACTATTCTGTTCCATCGGTAGCGTTTGCTTCTTCCTGAATAGCTTGCAAGTGTACATTCATATAATTACTCTCATCTCCGCCGGC CACTCCAATCAATATAATGGGCACCATGACCCTGCCGCCCGGGTTCCGGTTCCACCCCACCGACGACGAGCTCGTCGGCTACTACCTCAAGCGCAA…	ATGGGCACCATGACCCTGCCGCCCGGGTTCCGGTTCCACCCCACCGACGACGAGCTCGTCGGCTACTACCTCAAGCGCAAGGTCGACAACCTCAAGATCG AGCTCGAGGTCATCCCCGTCATCGACCTCTACAAGTCCGAGCCGTGGGAACTGCCAGAGAAGTCGTTCCTGCCGAAGCGCGACCTGGAGTGGTTCTTCTT CTGCCCGCGCGACCGCAAGTACCCCAACGGGTCGCGCACCAACCGCGCCACCGCCACCGGCTACTGGAAGGCCACCGGAAAGGACCGCCGCATCGCCTGC GACGGCGGCGGCGTCTACGGCCTCCGCAAGACTCTCGTCTTCTACCGCGGCCGCGCCCCCGGCGGCGAGCGCACCGACTGGGTCATGCACGAGTAC…	TGCTACTGCATCGAATTCGTCAGCCCCGCTTGGGCTCCACACCAGGAAGAGCTTTCATTTTCTGGATCTTCCCACATCTTCAACAGATACAGCTCCCTCC TCCTTGTTCATTGACGCTTGCTAGTGCTTTATTTCTCGCTCTACCACCTAGACGCACAAGTGCTCTTCTGCCACAACTATTTACTTGGCAGTTGGCATCA TCACAGCTAGCTAGTACTATTCTGTTCCATCGGTAGCGTTTGCTTCTTCCTGAATAGCTTGCAAGTGTACATTCATATAATTACTCTCATCTCCGCCGGC CACTCCAATCAATATAATGGGCACCATGACCCTGCCGCCCGGGTTCCGGTTCCACCCCACCGACGACGAGCTCGTCGGCTACTACCTCAAGCGCAA…
PvNAC158	Pavir.Ib02477.1	Chr09b	5.73	38917.35	31400438-31403038	KanlCTG17102	TGTGTTTTGGCCCGGCCTGCTGCCCAGGCTTTACCGTACCCTGTACTATACTAATAATGCCCAGGCTTCACCGTACTGACTGACCTGGAGACCTACCCCA GCATGGTGCCTGCGTTAAACTTTTTCAAAAGCACTGGAAACCCATACATACATGCCCATCTATCATTCTATCTGCACACACATCTTGCATTTGCATACTT TCCTTCATAGCCCACCAGTAGTCAAGCTAGCAGTATCGTGTCTCGTTCTGTCTGGTTTCTCAAAACTGCAGCTTATTAGCTGATCGTATAAAAAAAATGC TGGCCTGCAATGCATGCATGATGCGTAGCTCATAGTAGGAGTACTGTAGATTGGAAAGATTGGAGCAATTGTTTCGTTATCTCCGGCCGATTGGAA…	ATGGAGTCATGCGTGCCTCCAGGGTTTAGGTTCCACCCCACCGACGAGGAGCTCGTCGGCTACTACCTCCGGAAGAAGGTGGCCTCGCAGAAGATCGACC TCGACGTCATCCGCGACGTCGACCTGTACCGCATCGAGCCATGGGATCTCCAAGAGCACTGCAAGATCGGGTACGAGGAGCAGAGCGACTGGTACTTCTT CAGCTACAAGGACCGCAAGTACCCGACGGGGACGCGGACGAACCGGGCGACGTTGACGGGGTTCTGGAAGGCGACGGGGCGGGACAAGGCGGTGCGCGAC AGCAAGCACGGGCACGGCGGCGGGCTCATCGGCATGCGGAAGACGCTCGTCTTCTACACCGGGAGGGCGCCCAACGGCCGCAAGACCGACTGGATC…	TGTGTTTTGGCCCGGCCTGCTGCCCAGGCTTTACCGTACCCTGTACTATACTAATAATGCCCAGGCTTCACCGTACTGACTGACCTGGAGACCTACCCCA GCATGGTGCCTGCGTTAAACTTTTTCAAAAGCACTGGAAACCCATACATACATGCCCATCTATCATTCTATCTGCACACACATCTTGCATTTGCATACTT TCCTTCATAGCCCACCAGTAGTCAAGCTAGCAGTATCGTGTCTCGTTCTGTCTGGTTTCTCAAAACTGCAGCTTATTAGCTGATCGTATAAAAAAAATGC TGGCCTGCAATGCATGCATGATGCGTAGCTCATAGTAGGAGTACTGTAGATTGGAAAGATTGGAGCAATTGTTTCGTTATCTCCGGCCGATTGGAA…
PvNAC159	Pavir.Ib03017.1	Chr09b	5.7	49519.86	48392391-48397164	AP13CTG05129	ATGGGCTCCCCCTCCCTCTCGCCCGCGCACGCACGCGCCGACCGCTCGCTCGCCTTCGCCGGCCACGCCGCCCGCCCGTGCCCGTGTGCTGCCTCGGCGC TCGGCAGCCGTCACCCTCGCTTCGCCACCGCCGCGAGCGACGCGCGAGCAGGCCGCGGTTTCGCTCGCCCTCGGGGCTCCGTGGTGATAACCATGTGTCC CCCAAATCCTGAGCTGAAACTGGCAGCACTTAACATCAGTATCAGGGATTCCTGGAGTGAGGAGGAACTTGTCAGATTCTTGGCCGAGAGGAAAGCTGAG GATCCCCTTCCGCAGGACGTGCTTGTGGGTCTGGACTTCTCCCTCGTTGATCCACGGATCTTCACTGTAGACACATGGTACTTGAGCTGGTCAGAT…	ATGGGCTCCCCCTCCCTCTCGCCCGCGCACGCACGCGCCGACCGCTCGCTCGCCTTCGCCGGCCACGCCGCCCGCCCGTGCCCGTGTGCTGCCTCGGCGC TCGGCAGCCGTCACCCTCGCTTCGCCACCGCCGCGAGCGACGCGCGAGCAGGCCGCGGTTTCGCTCGCCCTCGGGGCTCCGTGGTGATAACCATGTGTCC CCCAAATCCTGAGCTGAAACTGGCAGCACTTAACATCAGTATCAGGGATTCCTGGAGTGAGGAGGAACTTGTCAGATTCTTGGCCGAGAGGAAAGCTGAG GATCCCCTTCCGCAGGACGTGCTTGTGGGTCTGGACTTCTCCCTCGTTGATCCACGGATCTTCACTGTAGACACATGGTACTTGAGCTGGTCAGAT…	ATGGGCTCCCCCTCCCTCTCGCCCGCGCACGCACGCGCCGACCGCTCGCTCGCCTTCGCCGGCCACGCCGCCCGCCCGTGCCCGTGTGCTGCCTCGGCGC TCGGCAGCCGTCACCCTCGCTTCGCCACCGCCGCGAGCGACGCGCGAGCAGGCCGCGGTTTCGCTCGCCCTCGGGGCTCCGTGGTGCGCGAATCATCTCC ACCCCCCCTGCTTTCCCTCCCTCCTTCGATCCTTCCTTCTGGTTGGTGACGGGGCGATTGGATTTGGGCCTCACCAGTCGGGATGACGCGGGATGATGCG ATGGGATGCGATTTGGTAGGGGTGGAATCCTGGGGGTTTGTTTGGTTGCTTCTATTCGAGCGTCACTTCTTGATTTACTCGTCCTCTTGCTTCTTG…
PvNAC160	Pavir.Ib03261.1	Chr09b	6.07	33552.81	53047572-53051443	AP13ISTG60350	ATGAGCCGCCATGGCTTCATCTCTCGTGAAGGTAGCATTGCCTCCTCGCTCTAACTTTACTAAACCCAAAGAATTGGACCATTATTCCTGAGCGGAGGGG GGGAGGAGAGGAGGATTGGGTATAGTGTGGTTTGGATATATAGGAGGATATAGATCGATAGCTGGGAAGGATAGATTGATGGGGCTGAGGGAGATGGACT CGGCGCTGCCGCCGGGTTTCCGCTTCTACCCGAGCGACGAGGAGCTGGTGTGCTTCTACCTGCGCAACAAGGTGGCCAACCAGAGGGTCCCCTCGGGGAC CTTGGTCGAGGTCGACCTCCATGCCCGCGAGCCATGGGAGCTTCCCGATGTCGCTAAGCTTACCGCAGAGGAGTGGTACTTCTTCAGCTTCCGGGA…	ATGGGGCTGAGGGAGATGGACTCGGCGCTGCCGCCGGGTTTCCGCTTCTACCCGAGCGACGAGGAGCTGGTGTGCTTCTACCTGCGCAACAAGGTGGCCA ACCAGAGGGTCCCCTCGGGGACCTTGGTCGAGGTCGACCTCCATGCCCGCGAGCCATGGGAGCTTCCCGATGTCGCTAAGCTTACCGCAGAGGAGTGGTA CTTCTTCAGCTTCCGGGACAGGAAGTACGCCACGGGCTCGCGAACAAACCGAGCAACAAAGACGGGTTACTGGAAGGCGACCGGGAAGGATCGGGTTGTC CACGAGCAGGGCACGCGTGCATTGGTTGGCATGAGGAAGACCCTGGTGTTCTACCGTGGGCGTGCCCCCAATGGGCAGAAGACCGGTTGGGTCATG…	ATGAGCCGCCATGGCTTCATCTCTCGTGAAGGTAGCATTGCCTCCTCGCTCTAACTTTACTAAACCCAAAGAATTGGACCATTATTCCTGAGCGGAGGGG GGGAGGAGAGGAGGATTGGGTATAGTGTGGTTTGGATATATAGGAGGATATAGATCGATAGCTGGGAAGGATAGATTGATGGGGCTGAGGGAGATGGACT CGGCGCTGCCGCCGGGTTTCCGCTTCTACCCGAGCGACGAGGAGCTGGTGTGCTTCTACCTGCGCAACAAGGTGGCCAACCAGAGGGTCCCCTCGGGGAC CTTGGTCGAGGTCGACCTCCATGCCCGCGAGCCATGGGAGCTTCCCGGTAACAAGCAAGCTCTCGATCATTACCATCGTTATCGCATTTTCTAGCT…
PvNAC161	Pavir.Ib03441.1	Chr09b	5.13	50288.99	55345886-55348709	AP13ISTG75106	ATGGCGGCAGCGGCAGCAGACGGGAGCTTGACGAAGCACGGGTTCCCGCGCGGGTACCGCTTCGTGCCCACCTCGCTGGAGCTCATCTCCATCCTCTCCG ACCAGATCCGCGGCCGCGCGCTCCCCCCGCCGCTCCACACCATCTTCCACGACGTCAGAATCCTCGACTACCACCCCGAGGAGCTCTACGAGAGGTTCAA GGACGCCGCGGAGCACCGGTACATCTACTTCTTCAGCGTGCGGGAGTTCCAGAAGCCCGGGGCCGGGGCCAAGGTCCCCGAGGACAAGGACCAGAAAGAG CCGCGGCCGGTGCGCGTGGCCAGGGGCGGCGGCTGGAAGCCCTCCGGCGGCGGCCAGGTCCTGCGCTGGCCGCGGAAGCAGGGCGGCTTCGTCGCC…	ATGGCGGCAGCGGCAGCAGACGGGAGCTTGACGAAGCACGGGTTCCCGCGCGGGTACCGCTTCGTGCCCACCTCGCTGGAGCTCATCTCCATCCTCTCCG ACCAGATCCGCGGCCGCGCGCTCCCCCCGCCGCTCCACACCATCTTCCACGACGTCAGAATCCTCGACTACCACCCCGAGGAGCTCTACGAGAGGTTCAA GGACGCCGCGGAGCACCGGTACATCTACTTCTTCAGCGTGCGGGAGTTCCAGAAGCCCGGGGCCGGGGCCAAGGTCCCCGAGGACAAGGACCAGAAAGAG CCGCGGCCGGTGCGCGTGGCCAGGGGCGGCGGCTGGAAGCCCTCCGGCGGCGGCCAGGTCCTGCGCTGGCCGCGGAAGCAGGGCGGCTTCGTCGCC…	ATGGCGGCAGCGGCAGCAGACGGGAGCTTGACGAAGCACGGGTTCCCGCGCGGGTACCGCTTCGTGCCCACCTCGCTGGAGCTCATCTCCATCCTCTCCG ACCAGATCCGCGGCCGCGCGCTCCCCCCGCCGCTCCACACCATCTTCCACGACGTCAGAATCCTCGACTACCACCCCGAGGAGCTCTACGGTCGGTCCGA TCCACCTCTTCTCCGATCCCTCTTCCTCCCTCTCCTAATCCCTGTCTCTCTCCCTGCGTCTGACGTTGTCCGATCCGGCATTCCGGCCGGCCATGCCTGC GCACGCAGAGAGGTTCAAGGACGCCGCGGAGCACCGGTACATCTACTTCTTCAGCGTGCGGGAGTTCCAGAAGCCCGGGGCCGGGGCCAAGGTCCC…
PvNAC162	Pavir.Ib03936.1	Chr09b	8.56	20847.56	62517193-62517958	AP13ISTG63118-RC	ATGGCGGCGGCCGTCGTCCGCGCCCCCAGCGACCACGACCTCATCACGTTCGTCCTGCGCCCGATGGCGGCCGCCGGGACCGAGCAGCAGGGCTTCGTCG GCGGTGGCGGCTTCGTCCACGTGGCCGACGTCTACTCCGTCGCGCCCGAGAAGCTCACCGAGCGGTACGCGCCCGCGCCGGGCGCCGGCGGGATCTGCTG CTGGTACTTCGTCTGCCCCGCGCGCTGCCGCTACCGGGCCGCCAAGGCCGGCGCACTAGGCGAGGGGTGCTGGGCGACCTCGGAGCCCGGCGGCGCGGCC GGGCCCGTCAAGGGGCCGGACGGCCGCCGCGTTGGGCAGTCGCGCGCGCTGTCCTACGGGGCCTGCAGGACGGCGGCGCCGCGGGCCGCGGTCACC…	ATGGCGGCGGCCGTCGTCCGCGCCCCCAGCGACCACGACCTCATCACGTTCGTCCTGCGCCCGATGGCGGCCGCCGGGACCGAGCAGCAGGGCTTCGTCG GCGGTGGCGGCTTCGTCCACGTGGCCGACGTCTACTCCGTCGCGCCCGAGAAGCTCACCGAGCGGTACGCGCCCGCGCCGGGCGCCGGCGGGATCTGCTG CTGGTACTTCGTCTGCCCCGCGCGCTGCCGCTACCGGGCCGCCAAGGCCGGCGCACTAGGCGAGGGGTGCTGGGCGACCTCGGAGCCCGGCGGCGCGGCC GGGCCCGTCAAGGGGCCGGACGGCCGCCGCGTTGGGCAGTCGCGCGCGCTGTCCTACGGGGCCTGCAGGACGGCGGCGCCGCGGGCCGCGGTCACC…	ATGGCGGCGGCCGTCGTCCGCGCCCCCAGCGACCACGACCTCATCACGTTCGTCCTGCGCCCGATGGCGGCCGCCGGGACCGAGCAGCAGGGCTTCGTCG GCGGTGGCGGCTTCGTCCACGTGGCCGACGTCTACTCCGTCGCGCCCGAGAAGCTCACCGAGCGGTACGCGCCCGCGCCGGGCGCCGGCGGGATCTGCTG CTGGTACTTCGTCTGCCCCGCGCGCTGCCGCTACCGGGCCGCCAAGGCCGGCGCACTAGGCGAGGGGTGCTGGGCGACCTCGGAGCCCGGCGGCGCGGCC GGGCCCGTCAAGGGGCCGGACGGCCGCCGCGTTGGGCAGTCGCGCGCGCTGTCCTACGGGGCCTGCAGGACGGCGGCGCCGCGGGCCGCGGTCACC…
PvNAC163	Pavir.Ib03976.1	Chr09b	6.61	37448	62774477-62776628	AP13ISTG54253	CTGCCTCTGCGTGCGTGTCCTCCTCTGCCAGTATATATGCGTCCTTGCGGCTGCTGCTAGCTAGCTCGCCGACGCCACCGCCGCACTGCAGACTGTGCGA GCTGCTGCGCTCACTACAGTCTGCAGTGACGAGCTAGATAGTGTGCTCGCTAGCTAGTTCACTGAGAGCGACCGACCGATCGATCGATGGATCAGGAGGG GCTCCCGCCGGGGTTCCGGTTCCACCCGACGGACGAGGAGCTCGTCACCTACTACCTCACCCGCAAGGTCTCCGACTTCGCCTTCGCCACCCGCGCCATC GCCGACGTCGACCTCAACAAGTGCGAGCCATGGGATCTCCCAGGCAAAGCTAGCATGGGTGAGAAGGAATGGTACTTCTTCAGCATGCGTGACCGC…	ATGGATCAGGAGGGGCTCCCGCCGGGGTTCCGGTTCCACCCGACGGACGAGGAGCTCGTCACCTACTACCTCACCCGCAAGGTCTCCGACTTCGCCTTCG CCACCCGCGCCATCGCCGACGTCGACCTCAACAAGTGCGAGCCATGGGATCTCCCAGGCAAAGCTAGCATGGGTGAGAAGGAATGGTACTTCTTCAGCAT GCGTGACCGCAAGTACCCGACCGGCATCCGCACGAACCGCGCCACCGACTCCGGATACTGGAAGACCACCGGCAAGGACAAGGAGATCTTCCACTGCGGC ATGCTCGTGGGGATGAAGAAAACCCTGGTCTTCTACAGGGGCAGGGCTCCCAAGGGGGAGAAGACCAGCTGGGTCATGCACGAGTACAGGCTCCAG…	CTGCCTCTGCGTGCGTGTCCTCCTCTGCCAGTATATATGCGTCCTTGCGGCTGCTGCTAGCTAGCTCGCCGACGCCACCGCCGCACTGCAGACTGTGCGA GCTGCTGCGCTCACTACAGTCTGCAGTGACGAGCTAGATAGTGTGCTCGCTAGCTAGTTCACTGAGAGCGACCGACCGATCGATCGATGGATCAGGAGGG GCTCCCGCCGGGGTTCCGGTTCCACCCGACGGACGAGGAGCTCGTCACCTACTACCTCACCCGCAAGGTCTCCGACTTCGCCTTCGCCACCCGCGCCATC GCCGACGTCGACCTCAACAAGTGCGAGCCATGGGATCTCCCAGGTAATTGAAACCGCCATCCTGATGATACTGCATTTTACATATACTGTATTTTA…
PvNAC164	Pavir.J00150.1	contig00126	9.27	21004.18	26664-28697	AP13ISTG40110	ATGGTGATCATCAGCCCCGTCGACGACCTCGCCAGCAGCCATCCCCCCGCGGCCGGTGCCGACGGACGCGCTTTTCAACCGCCGGCGAGCAATCCTGAGC CGCTGCTCTTCGACAACCTTATTCGGGGGGCGGCAGCGTACCCTGCTGCTGCGGGCACGGCGGCTTGGAACCCTCATCCTCATCCGCCGTATGCGTCAAC AGCCACCAGCTCCGGCGGGTTCAACCCCTCGTCCTCGCCGCTGCTCTCCGGATCCATGATGGACCCCTTCTCAGAGCAGCCACCACCGCTGCGCATTGTG CGGCCGGCAATGGTGGAGCCATCCTACTGCTACCACCTGCCAACCATGCTGGGGTTCCCGCCGCCGGCCTTTGCGCCCGGACCCTTTGCTCAAGGT…	ATGGTGATCATCAGCCCCGTCGACGACCTCGCCAGCAGCCATCCCCCCGCGGCCGGTGCCGACGGACGCGCTTTTCAACCGCCGGCGAGCAATCCTGAGC CGCTGCTCTTCGACAACCTTATTCGGGGGGCGGCAGCGTACCCTGCTGCTGCGGGCACGGCGGCTTGGAACCCTCATCCTCATCCGCCGTATGCGTCAAC AGCCACCAGCTCCGGCGGGTTCAACCCCTCGTCCTCGCCGCTGCTCTCCGGATCCATGATGGACCCCTTCTCAGAGCAGCCACCACCGCTGCGCATTGTG CGGCCGGCAATGGTGGAGCCATCCTACTGCTACCACCTGCCAACCATGCTGGGGTTCCCGCCGCCGGCCTTTGCGCCCGGACCCTTTGCTCAAGGT…	ATGGTGATCATCAGCCCCGTCGACGACCTCGCCAGCAGCCATCCCCCCGCGGCCGGTGCCGACGGACGCGCTTTTCAACCGCCGGCGAGCAATCCTGAGC CGCTGCTCTTCGACAACCTTATTCGGGGGGCGGCAGCGTACCCTGCTGCTGCGGGCACGGCGGCTTGGAACCCTCATCCTCATCCGCCGTATGCGTCAAC AGCCACCAGCTCCGGCGGGTTCAACCCCTCGTCCTCGCCGCTGCTCTCCGGATCCATGATGGACCCCTTCTCAGAGCAGCCACCACCGCTGCGCATTGTG CGGCCGGCAATGGTGGAGCCATCCTACTGCTACCACCTGCCAACCATGCTGGGGTTCCCGCCGCCGGCCTTTGCGCCCGGACCCTTTGCTCAAGGT…
PvNAC165	Pavir.J00978.1	contig01048	9.53	27096.38	731-1953	KanlCTG36188	CGAATCCGCCATTTACTCCCCTCAACCACCCTCTCCTAGCCCGCCACACAGCACCCCGCGCCCAGCAGCAGTGTCCATGCCGCTATAAAAAACGAAGCCA AGGAGCTCCACCCGTCCATCCCCAAGAATAGCGAGGAGTGACTCAGTGAGTATTGTTTCCTTTCAACTCTCCCTCTCCCTTTATCAAAAAAAAAAACTCT CCCTCTCCCTCTCTCTCTCTCTCTCTGACCACTGGTAAAGCTCTAGAGCTGTAGCTGCTGGGGGCGCCTGCTAGTTTGGGCGAGAAGAGGGGATCGATGG AGCGTTTCGGCGTGCTGGGCACGCGGCTGGGCTTGGACGCCGGCGGCGGGGGAGGGGGAGAGCTGCCGCCGGGGTTCCGCTTCCACCCGACGGACG…	ATGGAGCGTTTCGGCGTGCTGGGCACGCGGCTGGGCTTGGACGCCGGCGGCGGGGGAGGGGGAGAGCTGCCGCCGGGGTTCCGCTTCCACCCGACGGACG AGGAGCTCATCACCTACTATCTCCTCCGCAAGGCCGTGGACGGCAGCTTCTGCGGCCGCGCCATCGCCGAGATCGACCTCAACAAGTGCGAGCCGTGGGA GCTCCCGGACAAGGCTAAGATGGGGGAGAAGGAGTGGTACTTCTACAGCCTCCGCGACCGCAAGTACCCGACGGGCCTGCGCACCAACCGCGCCACGGTG GCCGGCTACTGGAAGGCCACCGGCAAGGACCGCGAGATCCGCAGCGGCCGCACCGGCGCGCTGGTGGGCATGAAGAAGACGCTCGTCTTCTACCGC…	CGAATCCGCCATTTACTCCCCTCAACCACCCTCTCCTAGCCCGCCACACAGCACCCCGCGCCCAGCAGCAGTGTCCATGCCGCTATAAAAAACGAAGCCA AGGAGCTCCACCCGTCCATCCCCAAGAATAGCGAGGAGTGACTCAGTGAGTATTGTTTCCTTTCAACTCTCCCTCTCCCTTTATCAAAAAAAAAAACTCT CCCTCTCCCTCTCTCTCTCTCTCTCTGACCACTGGTAAAGCTCTAGAGGTAGTGATCCTGATGCTGATCCTTCCATTCCATTCCGTGGCTGCTCTTGCAT TAATGGGATGTTCTTCATGCTGTTGTCTTGTTCCGTTTGGTCGTGCTAGCTGTAGCTGCTGGGGGCGCCTGCTAGTTTGGGCGAGAAGAGGGGATC…
PvNAC166	Pavir.J01198.1	contig01305	8.59	34503.1	2765-3688	AP13ISTG71998-RC	ATGGATCATCAGCGGCGGCGCGGCGCATCGACGCAGGAGGTTGATGAGCTTCCGGGTTTCCGGTTCCACCCGACGGAGGAGGAGCTGCTGGAGTTCTACC TGAAGCAGGTGGCCCAGGGGAAGAAGCTCAAGTTCGACATCATCCCGACGCTGTACCGGCACGACCCCTGGGAGCTGCCGGGCCTGGCGCGCATCGTCGG CGAGCGCGAGTGGTACTTCTTCGTGCCGCGCGACCGCAAGCATCATCAGGCCGGCGCCGCCGGCGGCCGCCCCAGCCGCACGACGGAGCGCGGCTTCTGG AAGGCGACGGGGTCGGACCGCGCCGTGCGCTGCGCCGCCGACCCCAAGCGCCTCATCGGGCTCAAGAAGACGCTCGTCTACTACGAGGGCCGCGCG…	ATGGATCATCAGCGGCGGCGCGGCGCATCGACGCAGGAGGTTGATGAGCTTCCGGGTTTCCGGTTCCACCCGACGGAGGAGGAGCTGCTGGAGTTCTACC TGAAGCAGGTGGCCCAGGGGAAGAAGCTCAAGTTCGACATCATCCCGACGCTGTACCGGCACGACCCCTGGGAGCTGCCGGGCCTGGCGCGCATCGTCGG CGAGCGCGAGTGGTACTTCTTCGTGCCGCGCGACCGCAAGCATCATCAGGCCGGCGCCGCCGGCGGCCGCCCCAGCCGCACGACGGAGCGCGGCTTCTGG AAGGCGACGGGGTCGGACCGCGCCGTGCGCTGCGCCGCCGACCCCAAGCGCCTCATCGGGCTCAAGAAGACGCTCGTCTACTACGAGGGCCGCGCG…	ATGGATCATCAGCGGCGGCGCGGCGCATCGACGCAGGAGGTTGATGAGCTTCCGGGTTTCCGGTTCCACCCGACGGAGGAGGAGCTGCTGGAGTTCTACC TGAAGCAGGTGGCCCAGGGGAAGAAGCTCAAGTTCGACATCATCCCGACGGTGCAGCTGTACCGGCACGACCCCTGGGAGCTGCCGGGCCTGGCGCGCAT CGTCGGCGAGCGCGAGTGGTACTTCTTCGTGCCGCGCGACCGCAAGCATCATCAGGCCGGCGCCGCCGGCGGCCGCCCCAGCCGCACGACGGAGCGCGGC TTCTGGAAGGCGACGGGGTCGGACCGCGCCGTGCGCTGCGCCGCCGACCCCAAGCGCCTCATCGGGCTCAAGAAGACGCTCGTCTACTACGAGGGC…
PvNAC167	Pavir.J01596.1	contig01764	6.37	56526.05	3019-5005	AP13CTG23952	ATGGTGATCGTCAGCGCCGTCGACGAGCTCGCCAGCAGTCACCCCCACGCGGCTGCCGGTTCCGCCGGACGCGCTTCTCAACCGCCGGCGAGCAATCCTG AACCGCTGCTCTTCGACAACCTTTTTTGGGGGGCGGCAGCGTACCCTGCTGCTGCGGGCACGGCGGCTTGGAGCCCTCATCCGCCGTATGCGTCAACGTC CGCCACCTCCGGCGGGTTCGACCCCTCGTCCTCGCCGCTGCTCTCCGGATCCATGATGGACCCCTTCTCTGCGCAGCTACCACCGCTGCGTGTTGTGCCG CCGGCAATGGCGGAGCCATCCTACTACTACCACCAGCCAACCATGCTGGGGTTCCTGCCGCACTTTGCGCCCGGACCCTTTGCTCAAGGTGCCATT…	ATGGTGATCGTCAGCGCCGTCGACGAGCTCGCCAGCAGTCACCCCCACGCGGCTGCCGGTTCCGCCGGACGCGCTTCTCAACCGCCGGCGAGCAATCCTG AACCGCTGCTCTTCGACAACCTTTTTTGGGGGGCGGCAGCGTACCCTGCTGCTGCGGGCACGGCGGCTTGGAGCCCTCATCCGCCGTATGCGTCAACGTC CGCCACCTCCGGCGGGTTCGACCCCTCGTCCTCGCCGCTGCTCTCCGGATCCATGATGGACCCCTTCTCTGCGCAGCTACCACCGCTGCGTGTTGTGCCG CCGGCAATGGCGGAGCCATCCTACTACTACCACCAGCCAACCATGCTGGGGTTCCTGCCGCACTTTGCGCCCGGACCCTTTGCTCAAGGTGCCATT…	ATGGTGATCGTCAGCGCCGTCGACGAGCTCGCCAGCAGTCACCCCCACGCGGCTGCCGGTTCCGCCGGACGCGCTTCTCAACCGCCGGCGAGCAATCCTG AACCGCTGCTCTTCGACAACCTTTTTTGGGGGGCGGCAGCGTACCCTGCTGCTGCGGGCACGGCGGCTTGGAGCCCTCATCCGCCGTATGCGTCAACGTC CGCCACCTCCGGCGGGTTCGACCCCTCGTCCTCGCCGCTGCTCTCCGGATCCATGATGGACCCCTTCTCTGCGCAGCTACCACCGCTGCGTGTTGTGCCG CCGGCAATGGCGGAGCCATCCTACTACTACCACCAGCCAACCATGCTGGGGTTCCTGCCGCACTTTGCGCCCGGACCCTTTGCTCAAGGTGCCATT…
PvNAC168	Pavir.J02083.1	contig02360	4.53	50098.88	15618-19925	AP13CTG07972	GAAGTTTCCAAGAAGTCGCACAACGCGGCGGGGGTTGGAAGCAAAGGAATAAGAAAAACCAACTGGGCCCACTCGCCAGTGTCCCGGCCCAACTCCACAC TCCCCGCTTTTATAAAGGCCCCTTCCACAGCCGCGCGATCCCCCACCCCCACACAAACCGCACCTCACCTCCATTGACCAGACGGCGGCGCTCACCTCCT CCTCCTCGGTCCTCCCAATCGGCCTGCTGGCTTCCCTCCGTCTTCCCCGACACTGATCCTCGTCACTCATGTCTGCTGAACTCGCCGGAGGACACCCTTA TTTCCTCTCGTGCTACTTCTGGTTCATATACTGCATAAAATTCCGAGATTTCACTTGATACAAGTGGAACACCAGGAGTTTTGTGCTAATACTTCC…	ATGGCGCAAACTAGCCTGCCTCCTGGTTTTCGTTTCCACCCAACAGATGTTGAGCTCGTTTCCTACTACTTGAAGAGGAAGATTATGGGAAAGAAGCTTA TTGTAGACGCTATTTCAGAGGTTGATCTGTACAAGTTTCCTCCATGGGACCTCCCTGACAAGTCCTCTCTTCGAAGCAAAGATCTTGAATGGTTCTTCTT TTGCCCTCGTGACAAGAAATATCCTAATGGGTCTAGGACAAACCGTGCCACTCCAAATGGTTACTGGAAGACTAGTGGAAAAGATAGAACGATTATTCTT AACTCTCGCGTTGTTGGGATGAAGAAAACATTGATATTTCATGAAGGAAAGGCCCCTAAAGGTGACAGAACTGATTGGGTGATGTATGAATACAAA…	GAAGTTTCCAAGAAGTCGCACAACGCGGCGGGGGTTGGAAGCAAAGGAATAAGAAAAACCAACTGGGCCCACTCGCCAGTGTCCCGGCCCAACTCCACAC TCCCCGCTTTTATAAAGGCCCCTTCCACAGCCGCGCGATCCCCCACCCCCACACAAACCGCACCTCACCTCCATTGACCAGACGGCGGCGCTCACCTCCT CCTCCTCGGTCCTCCCAATCGGCCTGCTGGCTTCCCTCCGTCTTCCCCGTAAGCCCCTCCGATCCCCCTTCCCTATCGTCTACTGCTGTACGATTTTGGG ACCTCCTCGGCAGATTAGGTCGGGATTGGTGTCGATCTGTTGTTTGATTTGGGTACGGGTAATCTCGGTAGGGAGTTCAGAAGTTTGGGTGATTAG…
PvNAC169	Pavir.J02276.1	contig02617	5	28363.4	11833-13851	AP13CTG29218-RC	CAGCCCGTCCCGCACTCCCGCCACGCCATGAGAAATTTCGCCGCCCGAGCAAGCGGCAGCTCAGCCGCTGCGTCATCCTCGTCAACCATGAACCACCCCG TGCTTCCCAATATATACGTCGCCACACGCTTCCACACCTCACCACCAGTATATACAACCACACGCGGCTCTTGGAGAGCATATGCATTCTTCGCTCCCGG CAGCACAGCCTCTCCGAGCCTCCCCTCCACCGGCAGCTCCGGCCCGAGCGGCGGCGGCACAGGTGGCCAGCGAGCTGCCGGCCTGCTGGTCCTCGTGCGC GCCGATCTACCGGCATGGCCGCCGCCGGCCTTCCCCCGGGGTACCGCTTCTACCCGACGGAGGAGGAGCTGATATGCTTCTACCTGCGCAACAAGC…	ATGGCCGCCGCCGGCCTTCCCCCGGGGTACCGCTTCTACCCGACGGAGGAGGAGCTGATATGCTTCTACCTGCGCAACAAGCTCGACAGCCTCCGCGACG ACATCGAGCGCGTCATCCCCGTCGTCGACGTCTACTCCGTCGACCCGTGGCAGCTCCCAGATATTCACGAGATGCTGTGCGGCGGCGCCGGGGCGGGGGA GCCGTGGTTCTACTTCTGCCCGCGGCAGGAGCGGGAGGCGCGGGGCGGGCGGCCCAGCCGGACGACGCCGTCGGGGTACTGGAAGGCCGCGGGCACGCCC GGGGTCGTCTACTCCTCCGCCGACCGCCGCGCCATCGGGGTGAAGAAGACCATGGTGTTCTACCGCGGCCGAGCGCCGTCGGGGGCCAAGACAAAG…	CAGCCCGTCCCGCACTCCCGCCACGCCATGAGAAATTTCGCCGCCCGAGCAAGCGGCAGCTCAGCCGCTGCGTCATCCTCGTCAACCATGAACCACCCCG TGCTTCCCAATATATACGTCGCCACACGCTTCCACACCTCACCACCAGTATATACAACCACACGCGGCTCTTGGAGAGCATATGCATTCTTCGCTCCCGG CAGCACAGCCTCTCCGAGCCTCCCCTCCACCGGCAGCTCCGGCCCGAGCGGCGGCGGCACAGGTGGCCAGCGAGCTGCCGGCCTGCTGGTCCTCGTGCGC GCCGATCTACCGGCATGGCCGCCGCCGGCCTTCCCCCGGGGTACCGCTTCTACCCGACGGAGGAGGAGCTGATATGCTTCTACCTGCGCAACAAGC…
PvNAC170	Pavir.J02772.1	contig03326	9.13	40059.5	15178-19245	AP13ISTG74055	CAGAGAGCGAGCTGCCGTGTGTGCACGCAGTGCGTTCTTCCTCTTCCTCCTCTCGTCGTCGCCTAGCACTAGCAGCATATATATCAAACCCTTTCTTGTC AATTCATTTCGTTCCTGAGTCCGTTATAGCTGCCTGCCGTACGTCTTCTTCAATTCGAGTGCAACAAGAAACCGGAAGCTTTGTTTCTTTCTGCACAATT TAGCAGAGCAGGCTAGCTAGGGTTAGGGCCTTTTTTTTTCTCCTTGAACTTGTACGTGTTGTGTCTGCTGAGACCGACCGATTGATTGATCGATCGATCT GATGAGTATGGAAGGGTCAGCAGCAGCAGGAGGAGGAGCTGCAGGGGGAGGGTCGAAGAAGGAGGAGAGCTTGCCGCCGGGGTTCAGGTTCCACCC…	ATGAGTATGGAAGGGTCAGCAGCAGCAGGAGGAGGAGCTGCAGGGGGAGGGTCGAAGAAGGAGGAGAGCTTGCCGCCGGGGTTCAGGTTCCACCCGACAG ACGAGGAGCTCATCACGTACTACCTGCGGCAGAAGATCGCCGACGGCAGCTTCACGGCGAGGGCCATCGCCGAGGTCGACCTCAACAAGTGCGAGCCGTG GGATCTCCCGGAAAAGGCAAAGCTCGGCGAAAAAGAGTGGTATTTCTTCAGCCTAAGGGACCGAAAGTACCCAACCGGTGTGCGAACAAATCGCGCAACT AATGCTGGTTACTGGAAGACAACGGGCAAGGATAAAGAAATCTACACCGGGCAACTCCCAGCGACACCAGAGCTAGTAGGGATGAAGAAAACCCTG…	CAGAGAGCGAGCTGCCGTGTGTGCACGCAGTGCGTTCTTCCTCTTCCTCCTCTCGTCGTCGCCTAGCACTAGCAGCATATATATCAAACCCTTTCTTGTC AATTCATTTCGTTCCTGAGTCCGTTATAGCTGCCTGCCGTACGTCTTCTTCAATTCGAGTGCAACAAGAAACCGGAAGCTTTGTTTCTTTCTGCACAATT TAGCAGAGCAGGCTAGCTAGGGTTAGGGCCTTTTTTTTTCTCCTTGAACTTGTACGTGTTGTGTCTGCTGAGACCGACCGATTGATTGATCGATCGATCT GATGAGTATGGAAGGGTCAGCAGCAGCAGGAGGAGGAGCTGCAGGGGGAGGGTCGAAGAAGGAGGAGAGCTTGCCGCCGGGGTTCAGGTTCCACCC…
PvNAC171	Pavir.J02970.1	contig03628	5.46	32482.59	5113-6117	AP13ISTG70979	ATGGAGGCGTATCGGTTCGGCTTCGACCTGCCGCCGGCGAACAAGTTCGACCCGACGGACGCCGACATCGTGGCGCACTACCTCCTCCCGCGCGTCGTCG GGTTCCCCAACCCCCACGGGCACGCCATCATCGACGCCGACCCCTGCAGCTGCCCGCCGTGGGAGTTCATGCGCCGCCACGGCCACGCCGACAGCGACCA CGCCTTCTTCTTCGGGCGCCCGCGCCCCGCGGACCCCAAGAAGAGGGTCGAACGCGCCGTCGACCCCGGGGAGGACGGCGTCGGCGGCACCTGGGACGGG CAGAAGAGCGAGGCCACCCGCCTCGTCCTCTCCCGCGCCGGCGGCGGCGCCGCCCGGTTGGAGGTCAGGTACAAGCGCCACAACCTGTCCTACTAC…	ATGGAGGCGTATCGGTTCGGCTTCGACCTGCCGCCGGCGAACAAGTTCGACCCGACGGACGCCGACATCGTGGCGCACTACCTCCTCCCGCGCGTCGTCG GGTTCCCCAACCCCCACGGGCACGCCATCATCGACGCCGACCCCTGCAGCTGCCCGCCGTGGGAGTTCATGCGCCGCCACGGCCACGCCGACAGCGACCA CGCCTTCTTCTTCGGGCGCCCGCGCCCCGCGGACCCCAAGAAGAGGGTCGAACGCGCCGTCGACCCCGGGGAGGACGGCGTCGGCGGCACCTGGGACGGG CAGAAGAGCGAGGCCACCCGCCTCGTCCTCTCCCGCGCCGGCGGCGGCGCCGCCCGGTTGGAGGTCAGGTACAAGCGCCACAACCTGTCCTACTAC…	ATGGAGGCGTATCGGTTCGGCTTCGACCTGCCGCCGGCGAACAAGTTCGACCCGACGGACGCCGACATCGTGGCGCACTACCTCCTCCCGCGCGTCGTCG GGTTCCCCAACCCCCACGGGCACGCCATCATCGACGCCGACCCCTGCAGCTGCCCGCCGTGGGAGTTCATGCGCCGCCACGGCCACGCCGACAGCGACCA CGCCTTCTTCTTCGGGCGCCCGCGCCCCGCGGACCCCAAGAAGAGGGTCGAACGCGCCGTCGACCCCGGGGAGGACGGCGTCGGCGGCACCTGGGACGGG CAGAAGAGCGAGGCCACCCGCCTCGTCCTCTCCCGCGCCGGCGGCGGCGCCGCCCGGTTGGAGGTCAGGTACAAGCGCCACAACCTGTCCTACTAC…
PvNAC172	Pavir.J03378.1	contig04343	4.48	68322.79	13800-16170	AP13CTG11123	ATGAGTACCACGGGCGACGGCTACTGGAAGGCCACCGGGAAGGACCGCTTCATCTGTGGCGGCGGCCGAGCGGTGGGGAACAAGAAGACGCTCGTGTACC AACACAGCCGGGCCCCTCGCGGGGAGCGCACGGACTGGGTCATGCACGAGTACACCCTGCTCGCCGACGCGCTCCCGCCGGCCGCGCAGGGGAGGGAGTC CTACGCGCTCTACAAGCTGTTCCAGAAGAGCGGCGCCGGGCCCAAGAACGGCGAACAGTACGGCGCGCCCTTTCGGGAGGAGGATTGGCTGGATGACGAT GAGGAGGGAGTGACCGCGGCTGCTCCTGCTAGTTCCGTTCTTAACAGCAATAATTGTCCTGCTACCGTGGAGGACCACGCAATTGCTGACCGTGAA…	ATGAGTACCACGGGCGACGGCTACTGGAAGGCCACCGGGAAGGACCGCTTCATCTGTGGCGGCGGCCGAGCGGTGGGGAACAAGAAGACGCTCGTGTACC AACACAGCCGGGCCCCTCGCGGGGAGCGCACGGACTGGGTCATGCACGAGTACACCCTGCTCGCCGACGCGCTCCCGCCGGCCGCGCAGGGGAGGGAGTC CTACGCGCTCTACAAGCTGTTCCAGAAGAGCGGCGCCGGGCCCAAGAACGGCGAACAGTACGGCGCGCCCTTTCGGGAGGAGGATTGGCTGGATGACGAT GAGGAGGGAGTGACCGCGGCTGCTCCTGCTAGTTCCGTTCTTAACAGCAATAATTGTCCTGCTACCGTGGAGGACCACGCAATTGCTGACCGTGAA…	ATGAGTACCACGGGCGACGGCTACTGGAAGGCCACCGGGAAGGACCGCTTCATCTGTGGCGGCGGCCGAGCGGTGGGGAACAAGAAGACGCTCGTGTACC AACACAGCCGGGCCCCTCGCGGGGAGCGCACGGACTGGGTCATGCACGAGTACACCCTGCTCGCCGACGCGCTCCCGCCGGCCGCGCAGGGGAGGGAGTC CTACGCGCTCTACAAGCTGTTCCAGAAGAGCGGCGCCGGGCCCAAGAACGGCGAACAGTACGGCGCGCCCTTTCGGGAGGAGGATTGGCTGGATGACGAT GAGGAGGGAGTGACCGCGGCTGCTCCTGCTAGTTCCGTTCTTAACAGCAATAATTGTCCTGCTACCGTGGAGGACCACGCAATTGCTGACCGTGAA…
PvNAC173	Pavir.J03639.1	contig04789	7.06	39033.84	12748-14948	KanlCTG41444	ATTCGTCAAGATGGTAAGTAATAGAATTCAAACATAGTGACTTGGACCAAAATTAATGACACCACCTTTAAGACCATGTCCGACCCCCTTTATAAGCCAT GGAAGCCGTGCTAATCCATTTGCGAGGAGAACCAGTACCCACTCCTTATCTCCCTTTGTTGAGTGGTCATCTAGAAGATTGCATCAAGAAACATCCTACA TATAGACCGAATTCCTAGTGAAAGTGCACACACAAGTAGGAGATCATGGTGGCCAAGGAGTTTGGGAGAGAAGTAATAAGCATGGACAAGGTGAAGACGG ACGGAGAAGCGCTGATCGCCGCCGGAGACGAGGAGGAAGACGACGTGGTGCTGCCGGGGTTCCGGTTTCACCCGACCGACGAGGAGCTCGTCACGT…	ATGGTGGCCAAGGAGTTTGGGAGAGAAGTAATAAGCATGGACAAGGTGAAGACGGACGGAGAAGCGCTGATCGCCGCCGGAGACGAGGAGGAAGACGACG TGGTGCTGCCGGGGTTCCGGTTTCACCCGACCGACGAGGAGCTCGTCACGTTCTACCTCCGCCGTAAGGTGGCGAGGAAGCCGCTCAGCATAGAGATCAT CAAGGAGATGGACATCTACAAGCATGATCCATGGGACCTCCCTAAGGCGAGCACGGCTGGTGGAGAGAAGGAATGGTACTTCTTCTGCCTGCGAGGGAGG AAGTACCGGAACAGCATCAGGCCCAACAGGGTCACCGGCTCCGGGTTCTGGAAGGCCACCGGCATCGACCGCCCCATCTACTCCGCCACCAATAAC…	ATTCGTCAAGATGGTAAGTAATAGAATTCAAACATAGTGACTTGGACCAAAATTAATGACACCACCTTTAAGACCATGTCCGACCCCCTTTATAAGCCAT GGAAGCCGTGCTAATCCATTTGCGAGGAGAACCAGTACCCACTCCTTATCTCCCTTTGTTGAGTGGTCATCTAGAAGATTGCATCAAGAAACATCCTACA TATAGACCGAATTCCTAGTGAAAGTGCACACACAAGTAGGAGATCATGGTGGCCAAGGAGTTTGGGAGAGAAGTAATAAGCATGGACAAGGTGAAGACGG ACGGAGAAGCGCTGATCGCCGCCGGAGACGAGGAGGAAGACGACGTGGTGCTGCCGGGGTTCCGGTTTCACCCGACCGACGAGGAGCTCGTCACGT…
PvNAC174	Pavir.J04049.1	contig05522	8.83	31802.34	4231-6921	AP13ISTG44580	CCCTCCTCCCCTCTTCCTACCATTAGCAGAAGAGAAGAAGAGCAGAGACAGACAGGCTGCAGAGAGCAGAGCAGCAGCAGGGAAGCGCGGTCGAGAGAGA GGCACGATGAGCGGCGGCGGCCAGGACCTGCATCTGCCGCCGGGGTTCCGGTTCCACCCGACGGACGAGGAGCTGGTGATGCACTACCTCTGCCGCCGCT GCGCCGGGCTGCCCATCGCCGTCCCCATCGTCGCCGAGATCGACCTCTACAAGTTCGACCCATGGCAGCTCCCCAGAATGGCGCTGTACGGCGAGAAGGA GTGGTACTTCTTCTCCCCGCGGGACCGCAAGTACCCGAACGGGTCGCGGCCGAACCGCGCCGCCGGGTCCGGGTACTGGAAGGCCACCGGCGCCGA…	ATGAGCGGCGGCGGCCAGGACCTGCATCTGCCGCCGGGGTTCCGGTTCCACCCGACGGACGAGGAGCTGGTGATGCACTACCTCTGCCGCCGCTGCGCCG GGCTGCCCATCGCCGTCCCCATCGTCGCCGAGATCGACCTCTACAAGTTCGACCCATGGCAGCTCCCCAGAATGGCGCTGTACGGCGAGAAGGAGTGGTA CTTCTTCTCCCCGCGGGACCGCAAGTACCCGAACGGGTCGCGGCCGAACCGCGCCGCCGGGTCCGGGTACTGGAAGGCCACCGGCGCCGACAAGCCCGTG GGCACGCCCAAGCCCCTCGCCATCAAGAAGGCGCTCGTCTTCTACGCCGGCAAGGCGCCCAAGGGCGAGAAGACCAACTGGATCATGCACGAGTAC…	CCCTCCTCCCCTCTTCCTACCATTAGCAGAAGAGAAGAAGAGCAGAGACAGACAGGCTGCAGAGAGCAGAGCAGCAGCAGGGAAGCGCGGTCGAGAGAGA GGCACGATGAGCGGCGGCGGCCAGGACCTGCATCTGCCGCCGGGGTTCCGGTTCCACCCGACGGACGAGGAGCTGGTGATGCACTACCTCTGCCGCCGCT GCGCCGGGCTGCCCATCGCCGTCCCCATCGTCGCCGAGATCGACCTCTACAAGTTCGACCCATGGCAGCTCCCCAGTACGTGACGCCCCCGATCTTGCTC GCATACATGAGTGGCGATTCCGGGCGATCTAGTCTGATCCTGACGGATGAACTGACTTCAATTCGTTTGCAGGAATGGCGCTGTACGGCGAGAAGG…
PvNAC175	Pavir.J04559.1	contig06425	9.46	35305.79	8598-11670	AP13CTG00557	CCCCCAAACACGGCAACACCCCTGCTCTCTCTAGACCCCAGCCTATGCTTAGCCCCGCCTCGTCGTCTTCTTTTAACACCCTGCATTATATCCCTCTCCG CCAGCCGATCGAGCCGGTTTTAACCTTCATTTGCCGGCCGCCTGTCATGGGTGTTTTATAGAGGAGCACGCGCGCGGCGCACCCTTTGTCGTCGTCGTCC CTACACGTTCGTCTCCCGAGGAGAGAGAGCGCGCGCGGCGAGCTTAGGATGACGTGGTGCAATGGCTTCAACGACGTGCGCGCCGCCGTGGAGATCAGCC TGTCCCCAACCGCCGCCGCCGCGGGCAAGAAGGCCGCCGCGTCGCTCGCCGTCCTCGTCAAGATGTGCCCGTCGTGCGGCCACCGCGCGCACTACG…	ATGACGTGGTGCAATGGCTTCAACGACGTGCGCGCCGCCGTGGAGATCAGCCTGTCCCCAACCGCCGCCGCCGCGGGCAAGAAGGCCGCCGCGTCGCTCG CCGTCCTCGTCAAGATGTGCCCGTCGTGCGGCCACCGCGCGCACTACGAACAGGAGACAACATCGATCCAGGACTTGCCGGGCCTGCCGGCCGGCGTCAA GTTCGACCCGACGGACCAGGAGCTTCTGGAGCACTTGGAGGGCAAGGCGAGGCCGGACTCCCGGAAGCTCCACCCCCTCGTCGACGAGTTTATCCCCACC ATCGAGGGCGAGAACGGCATCTGCTACACGCACCCCGAGAGGCTCCCCGGTACGAAACGCGAACGCACGTTTTGTGCATCACGCGTGAGCAAGGAC…	CCCCCAAACACGGCAACACCCCTGCTCTCTCTAGACCCCAGCCTATGCTTAGCCCCGCCTCGTCGTCTTCTTTTAACACCCTGCATTATATCCCTCTCCG CCAGCCGATCGAGCCGGTTTTAACCTTCATTTGCCGGCCGCCTGTCATGGGTGTTTTATAGAGGAGCACGCGCGCGGCGCACCCTTTGTCGTCGTCGTCC CTACACGTTCGTCTCCCGAGGAGAGAGAGCGCGCGCGGCGAGCTTAGGATGACGTGGTGCAATGGCTTCAACGACGTGCGCGCCGCCGTGGAGATCAGCC TGTCCCCAACCGCCGCCGCCGCGGGCAAGAAGGCCGCCGCGTCGCTCGCCGTCCTCGTCAAGATGTGCCCGTCGTGCGGCCACCGCGCGCACTACG…
PvNAC176	Pavir.J04622.1	contig06546	6.60	78414.43	1279-6682	KanlCTG44110	GAGCGAGGTCATACACATACTGACAGAGCTCAAAGAGGAGATGCGCAAACAATCAAAGAAGCTTACTGAAAGTAAGGATGACACTAGTGAAATACGCAAA CAGTTGGAGAAGCTTACTGAAAGTTACAACGATCAAAGCAAAAAGTTGGAGAAGCTTACTGAAAGTCACAGTGACCTATGTAAACAACTGGAGCTTCACA CTAAGGGCACAAGTGGTGATGATTCTGCTGCTTCAAGATCACAATCGAATCAAGTGCAGCAACCAAGATACAAACTCAAATTTACATCTGAGGTGACTGA GAAAATTGAAAAGGGGCAAAGCATAGACATAAGTGTAGCTCTAGTTGAATATAATAATGAGGATCAAACTGTAGAAGATGAACCCCTTGCTTCTGC…	GAGCGAGGTCATACACATACTGACAGAGCTCAAAGAGGAGATGCGCAAACAATCAAAGAAGCTTACTGAAAGTAAGGATGACACTAGTGAAATACGCAAA CAGTTGGAGAAGCTTACTGAAAGTTACAACGATCAAAGCAAAAAGTTGGAGAAGCTTACTGAAAGTCACAGTGACCTATGTAAACAACTGGAGCTTCACA CTAAGGGCACAAGTGGTGATGATTCTGCTGCTTCAAGATCACAATCGAATCAAGTGCAGCAACCAAGATACAAACTCAAATTTACATCTGAGGTGACTGA GAAAATTGAAAAGGGGCAAAGCATAGACATAAGTGTAGCTCTAGTTGAATATAATAATGAGGATCAAACTGTAGAAGATGAACCCCTTGCTTCTGC…	GAGCGAGGTCATACACATACTGACAGAGCTCAAAGAGGAGATGCGCAAACAATCAAAGAAGCTTACTGAAAGTAAGGATGACACTAGTGAAATACGCAAA CAGTTGGAGAAGCTTACTGAAAGTTACAACGATCAAAGCAAAAAGTTGGAGAAGCTTACTGAAAGTCACAGTGACCTATGTAAACAACTGGAGCTTCACA CTAAGGGCACAAGTGGTGATGATTCTGCTGCTTCAAGGTGTTGTTTGCTCGTACCATATATCTGCTTTGCTCAGTTGTTTTGCAGAATTTTCATAAGGTA GCAGAATTTTCTCTATTGCAGATCACAATCGAATCAAGTGCAGCAACCAAGATACAAACTCAAATTTACATCTGAGGTGACTGAGAAAATTGAAAA…
PvNAC177	Pavir.J04666.1	contig06634	6.27	35281.60	12774-14468	AP13ISTG40116	GCCCACGGGTCTCAGCTTCAAGAACATCGCGGAATCCACAGGACACAGCCAGAGCTCTCTCTCAACCACCAGCAGCAGCCGGAGCTGAGGAGAGCGTTGC GGTTTCAGAGTGGGAGGGAGAAATCAAGGAGCCAGCTTGATCAATTGCAGCTTCAGCTTTGCCGGCCGATCAGCGATCGCCATGGGAGTGCCGGTGAGGA GGGAGAGGGACGCGGAGGCGGAGCTGAACCTGCCGCCGGGGTTCCGGTTCCACCCGACGGACGACGAGCTGGTGGAGCACTACCTGTGCCGGAAGGCGGC GGGGCAGCGCCTCCCGGTGCCCATCATCGCGGAGGTGGACCTGTACAAGTTCGACCCCTGGGACCTGCCGGAGCGCGCGCTGTTCGGCACCCGGGA…	ATGGGAGTGCCGGTGAGGAGGGAGAGGGACGCGGAGGCGGAGCTGAACCTGCCGCCGGGGTTCCGGTTCCACCCGACGGACGACGAGCTGGTGGAGCACT ACCTGTGCCGGAAGGCGGCGGGGCAGCGCCTCCCGGTGCCCATCATCGCGGAGGTGGACCTGTACAAGTTCGACCCCTGGGACCTGCCGGAGCGCGCGCT GTTCGGCACCCGGGAGTGGTACTTCTTCACGCCCAGGGACCGCAAGTACCCCAACGGCTCGCGCCCCAACCGCGCCGCCGGGAACGGCTACTGGAAGGCC ACCGGCGCCGACAAGCCCGTCGCGCCGCGGGGGCGCACGCTGGGGATCAAGAAGGCGCTCGTGTTCTACGCCGGCAAGGCGCCGCGCGGGGTCAAG…	GCCCACGGGTCTCAGCTTCAAGAACATCGCGGAATCCACAGGACACAGCCAGAGCTCTCTCTCAACCACCAGCAGCAGCCGGAGCTGAGGAGAGCGTTGC GGTTTCAGAGTGGGAGGGAGAAATCAAGGAGCCAGCTTGATCAATTGCAGCTTCAGCTTTGCCGGCCGATCAGCGATCGCCATGGGAGTGCCGGTGAGGA GGGAGAGGGACGCGGAGGCGGAGCTGAACCTGCCGCCGGGGTTCCGGTTCCACCCGACGGACGACGAGCTGGTGGAGCACTACCTGTGCCGGAAGGCGGC GGGGCAGCGCCTCCCGGTGCCCATCATCGCGGAGGTGGACCTGTACAAGTTCGACCCCTGGGACCTGCCGGAGCGCGCGCTGTTCGGCACCCGGGA…
PvNAC178	Pavir.J04751.1	contig06809	5.64	27591.8	1528-2987	AP13ISTG39452-RC	TGGAGTCGGAGAGACCCCAACACCTCGACGAGCGAACCGAGATCACTCCGCACACCTCGACGAGCGAACCGAGATCACTCCGCCATGGCCGACGAGCTGC CCCCCGGGTTCCGCTTCTACCCCACGGAGGAGGAGCTCCTCTGCTTCTACCTCCGGAACAAGCTCGACGGCGTCCGCCAAGGCGACATCGAGCGCGTCAT CCCCGTCGCCGACGTCTGCGCCCTCGATCCATGGCAGCTCCCAGAGGCGCACCGCGGCGCGTTCTCCGGGGCCGCGGAGCCGTGGTTCTACTTCTGCCCG CGGCAGGAGCGCGAGGCCCGGGGCGGCCGGCCGAACCGGACCACGCCGTCGGGGTACTGGAAGGCGGCGGGCACCCCGGGGCTGGTCTACGCCGCC…	ATGGCCGACGAGCTGCCCCCCGGGTTCCGCTTCTACCCCACGGAGGAGGAGCTCCTCTGCTTCTACCTCCGGAACAAGCTCGACGGCGTCCGCCAAGGCG ACATCGAGCGCGTCATCCCCGTCGCCGACGTCTGCGCCCTCGATCCATGGCAGCTCCCAGAGGCGCACCGCGGCGCGTTCTCCGGGGCCGCGGAGCCGTG GTTCTACTTCTGCCCGCGGCAGGAGCGCGAGGCCCGGGGCGGCCGGCCGAACCGGACCACGCCGTCGGGGTACTGGAAGGCGGCGGGCACCCCGGGGCTG GTCTACGCCGCCGACGGCCGCTCCATCGGGACCAAGAAGACCATGGTGTTCTACCGCGGCCGCGCGCCGGCCGGGGCCAAGACCAAGTGGAAGCTC…	TGGAGTCGGAGAGACCCCAACACCTCGACGAGCGAACCGAGATCACTCCGCACACCTCGACGAGCGAACCGAGATCACTCCGCCATGGCCGACGAGCTGC CCCCCGGGTTCCGCTTCTACCCCACGGAGGAGGAGCTCCTCTGCTTCTACCTCCGGAACAAGCTCGACGGCGTCCGCCAAGGCGACATCGAGCGCGTCAT CCCCGTCGCCGACGTCTGCGCCCTCGATCCATGGCAGCTCCCAGGCACGTCGATCGCGGAGACGACGGCGCTCGGTCGATGGATTGGAGAGCGCATTTCC TTGGTTGCTTGGTTGGCTAACGATGGTTCGGTCGCATCCATGCAGAGGCGCACCGCGGCGCGTTCTCCGGGGCCGCGGAGCCGTGGTTCTACTTCT…
PvNAC179	Pavir.J04800.1	contig06940	4.73	78114.93	7715-10738	AP13CTG11123	ACGCCGGCACGCGACCAACCATCCGGCGAGATGGAGGCCCCGCCGCCGCGCCGGTGGCCGCCGGGATTCCGCTTCAGCCCCACCGACGAGGAGCTCGTCC TCTACTTCCTCAAGCGCCGGATCGTCTCCGGCCGCCCCTCCCCCTACGTCGCCGACGTCGACGTCTACAAGTCCCACCCCTCCCACCTCCCTGAGAGGTC GGCGCTCCAGACGGGGGACAGGCAGTGGTTCTTCTTCAGCCGGATGGACCGCAAGTACCCCAACGGCTCGCGCGCCAGCCGCACCACGGGCGACGGCTAC TGGAAGGCCACGGGGAAGGACCGCTTCATCTGCGGCGGCGGCGGCCGAGCGGTGGGGAACAAGAAGACGCTCGTGTACCACCACGGCCGGGCCCCT…	ATGGAGGCCCCGCCGCCGCGCCGGTGGCCGCCGGGATTCCGCTTCAGCCCCACCGACGAGGAGCTCGTCCTCTACTTCCTCAAGCGCCGGATCGTCTCCG GCCGCCCCTCCCCCTACGTCGCCGACGTCGACGTCTACAAGTCCCACCCCTCCCACCTCCCTGAGAGGTCGGCGCTCCAGACGGGGGACAGGCAGTGGTT CTTCTTCAGCCGGATGGACCGCAAGTACCCCAACGGCTCGCGCGCCAGCCGCACCACGGGCGACGGCTACTGGAAGGCCACGGGGAAGGACCGCTTCATC TGCGGCGGCGGCGGCCGAGCGGTGGGGAACAAGAAGACGCTCGTGTACCACCACGGCCGGGCCCCTCGCGGGGAGCGCACGGACTGGGTCATGCAC…	ACGCCGGCACGCGACCAACCATCCGGCGAGATGGAGGCCCCGCCGCCGCGCCGGTGGCCGCCGGGATTCCGCTTCAGCCCCACCGACGAGGAGCTCGTCC TCTACTTCCTCAAGCGCCGGATCGTCTCCGGCCGCCCCTCCCCCTACGTCGCCGACGTCGACGTCTACAAGTCCCACCCCTCCCACCTCCCTGGTACGCG CCCTCCCCCCCACAATCAATCGCATCGCCTGTTGCATCCCCTCCGGCGGTCTCTTGATCTGGACTCGTCGGTGCTGCACTGCAGAGAGGTCGGCGCTCCA GACGGGGGACAGGCAGTGGTTCTTCTTCAGCCGGATGGACCGCAAGTACCCCAACGGCTCGCGCGCCAGCCGCACCACGGGCGACGGCTACTGGAA…
PvNAC180	Pavir.J04858.1	contig07043	8.52	45950.44	12498-13887	AP13ISTG63195-RC	ATGGCGTTGCTGGGCCCGGAGATCTTGTTCCGCGGCTTCCGCTTGGACCCGACGCCGCTCGAGGCCACCACCTACTACCTGCCGCAGCTCCTCGCCGGCG CGCCGATGCACGAAGCCATCCGCCCCTTCATCCACCACGCCGACGTCTACGCCTGCGAGCCCGGCGAGCTCGCCCGCCTGTTCCGGCCGTTGCCCAAAAC CGGGCACCGCTTCTTCTTCACCCACTGCAAGCTCCAGCAGCCGCACAGGGCTGGGAAGGCCAGCAAGGCCACGCGCGCCGCCGGCGCAGGGTCGTGGCAC TCGCAGGGCGTGACGGACGTCGTGGACCTCAAGGAAGTGAAGGTCGGCGAGATGAGGAAGCTGCGGTACAAGAAGGGCGGCGCGTACACGGACTGG…	ATGGCGTTGCTGGGCCCGGAGATCTTGTTCCGCGGCTTCCGCTTGGACCCGACGCCGCTCGAGGCCACCACCTACTACCTGCCGCAGCTCCTCGCCGGCG CGCCGATGCACGAAGCCATCCGCCCCTTCATCCACCACGCCGACGTCTACGCCTGCGAGCCCGGCGAGCTCGCCCGCCTGTTCCGGCCGTTGCCCAAAAC CGGGCACCGCTTCTTCTTCACCCACTGCAAGCTCCAGCAGCCGCACAGGGCTGGGAAGGCCAGCAAGGCCACGCGCGCCGCCGGCGCAGGGTCGTGGCAC TCGCAGGGCGTGACGGACGTCGTGGACCTCAAGGAAGTGAAGGTCGGCGAGATGAGGAAGCTGCGGTACAAGAAGGGCGGCGCGTACACGGACTGG…	ATGGCGTTGCTGGGCCCGGAGATCTTGTTCCGCGGCTTCCGCTTGGACCCGACGCCGCTCGAGGCCACCACCTACTACCTGCCGCAGCTCCTCGCCGGCG CGCCGATGCACGAAGCCATCCGCCCCTTCATCCACCACGCCGACGTCTACGCCTGCGAGCCCGGCGAGCTCGCCCGCCTGTTCCGGCCGTTGCCCAAAAC CGGGCACCGCTTCTTCTTCACCCACTGCAAGCTCCAGCAGCCGCACAGGGCTGGGAAGGCCAGCAAGGCCACGCGCGCCGCCGGCGCAGGGTCGTGGCAC TCGCAGGGCGTGACGGACGTCGTGGACCTCAAGGAAGTGAAGGTCGGCGAGATGAGGAAGCTGCGGTACAAGAAGGGCGGCGCGTACACGGACTGG…
PvNAC181	Pavir.J04931.1	contig07195	10.4	21629.3	12569-14678	KanlCTG14733	CCAGGCTCCCCCAACTCCCTCTCCTTGCTCGCTCGCTCTCCATGGACGCTCCAGGAAGCTGCACGCCTCCTGCACGCTAAGTGATCACAGAAGCTAGCTG CTGCCAAGATTTACCAGTTTTGACCCTGAACCAAACAGGAGCTACCTGCTAGCTAGCTCCTGGTAGAAGCAGCAGCGGCTAACAGTGTGCCCGAGCAGGT GTACTAGCTAATAGCTAAGCGAGCTAGCTCGTTATAGCTGTGCGCGTAGCTTGATTGATTGGCTAGCGGTATTAGCGTTAGGTAGCTGGTGAATTTTTTT GTTGGGGGGCATGGAGAGCGCGCCGGTGCTGGTGAGGCACGCCGGCGGCGTGGCCGTGGCGGCGCTGCGGCAGCTGCCGCCGGGGTTCCGGTTCCG…	ATGGAGAGCGCGCCGGTGCTGGTGAGGCACGCCGGCGGCGTGGCCGTGGCGGCGCTGCGGCAGCTGCCGCCGGGGTTCCGGTTCCGCCCCACGGACGAGG AGCTGGTGGTGCAGTACCTCCGCCGCAAGGCCCTGGGCGTGCCGCTCCCCGCCGCCGTCATCCCCGTCGTCCGCGACCTCTACAGCCTCGACCCCTGGGA CATCCCTGCCGCCGCTGCAGCAGATGCGAGCGAGGGGGAGAAGTACTTCTTCGCGGTCCGGCCGGCGGGCGTCGGCGGCAGCGGATGCAGCGGCAAGCTG GGCGGCGGCGCCAGGGCAGCGACCGCGAGCGGGCGTTGGAAGCCGTCGGGGAAGGAGAAGCCGGTGGTCCTGCCCCGGCCGTGCGGCGGCGGGAGC…	CCAGGCTCCCCCAACTCCCTCTCCTTGCTCGCTCGCTCTCCATGGACGCTCCAGGAAGCTGCACGCCTCCTGCACGCTAAGTGATCACAGAAGCTAGCTG CTGCCAAGATTTACCAGTTTTGACCCTGAACCAAACAGGAGCTACCTGCTAGCTAGCTCCTGGTAGAAGCAGCAGCGGCTAACAGTGTGCCCGAGCAGGT GTACTAGCTAATAGCTAAGCGAGCTAGCTCGTTATAGCTGTGCGCGTAGCTTGATTGATTGGCTAGCGGTATTAGCGTTAGGTAGCTGGTGAATTTTTTT GTTGGGGGGCATGGAGAGCGCGCCGGTGCTGGTGAGGCACGCCGGCGGCGTGGCCGTGGCGGCGCTGCGGCAGCTGCCGCCGGGGTTCCGGTTCCG…
PvNAC182	Pavir.J05053.1	contig07485	6.23	39104.40	11991-14002	KanlSGLT54894	CACCTTTCCTCTTGTTTTTCTTGCTTGTCTTCATACTCAGTTGCTTCAAGGATCTGAGCTGCAATCAGGCAAAGGATATTTCCAAGATCTTAGGTTTTGC AAAGAAGAATGCATCCGAGCGGTGGACCACTGTCAGTGCCACCAGGCTTCCGCTTCCATCCGACCGATGAGGAGCTACTATATTACTACCTGAGGAAGAA GGTTGCTTATGAGCCCATAGATCTTGATGTCATAAGGGAGATTGATCTTAACAAGCTTGAGCCCTGGGATCTCAAAGATAGGTGCAGAATAGGCACCGGA CCTCAGAACGACTGGTACTTCTTCAGCCACAAGGACAAGAAGTACCCAACGGGGACGAGGACGAACCGTGCCACCACGGCAGGATTCTGGAAGGCG…	ATGCATCCGAGCGGTGGACCACTGTCAGTGCCACCAGGCTTCCGCTTCCATCCGACCGATGAGGAGCTACTATATTACTACCTGAGGAAGAAGGTTGCTT ATGAGCCCATAGATCTTGATGTCATAAGGGAGATTGATCTTAACAAGCTTGAGCCCTGGGATCTCAAAGATAGGTGCAGAATAGGCACCGGACCTCAGAA CGACTGGTACTTCTTCAGCCACAAGGACAAGAAGTACCCAACGGGGACGAGGACGAACCGTGCCACCACGGCAGGATTCTGGAAGGCGACAGGGCGGGAC AAGGCCATCTTCCTCGGCAACGCCAGGAGGATCGGCTTGAGGAAGACCCTGGTGTTCTACATCGGAAGGGCTCCCCACGGCAAGAAGACTGACTGG…	CACCTTTCCTCTTGTTTTTCTTGCTTGTCTTCATACTCAGTTGCTTCAAGGATCTGAGCTGCAATCAGGCAAAGGATATTTCCAAGGTTTGTTCTCTTCC TTTTGTTCTACAAGATCTGTACATGAGCAGGAAAGTATATAAGGATGTTGCAATATGAAGCCTCTAATATGGTTTCTCATGTGTGCTTCATACATGGCTT GCTTCTCAGATCTTAGGTTTTGCAAAGAAGAATGCATCCGAGCGGTGGACCACTGTCAGTGCCACCAGGCTTCCGCTTCCATCCGACCGATGAGGAGCTA CTATATTACTACCTGAGGAAGAAGGTTGCTTATGAGCCCATAGATCTTGATGTCATAAGGGAGATTGATCTTAACAAGCTTGAGCCCTGGGATCTC…
PvNAC183	Pavir.J05241.1	contig07874	8.96	35095.43	5145-9299	AP13ISTG71892	CGGGCGCTTTGTTCCCTCCCTCCCTCCTCCTCGCCCCCGCCCACTCTTTCTCTCTTCTTTTGCGCGCGCGGCCTGTCATTCCCCGGGGGATCAGCCTTGG CGTTGCCTCATATGGGGGCGAGCTGAGAGCAAAGCGAGGGCCGGCACCGGACAAGGAGAGCCTTTCGATCTCCCTCTCTCTCCTCTCTCTCACTCTACTC TCGTCACGCACTCCCCTTCGCCTCTGGAGATAGAGGCAGAGGGAGGTGGTAAGAGATCGAGAGGGGGCGGCCGGGGGGTGGAGAGGGCGAGATCAACCGT CGCCGTCGCCTCGTCGGCGACGGCCATGACATGGTGCAACAGCCTCAACGACGTGCGCGCCGTGGAGAACAACCTGGCCACCGCCGCGGCCGTCGC…	ATGACATGGTGCAACAGCCTCAACGACGTGCGCGCCGTGGAGAACAACCTGGCCACCGCCGCGGCCGTCGCCGCTGCCAAGAAGCAGCAGCAGGCGTCCT CCCACGTCAACCTCATCAGGACCTGCCCCTCCTGCGGCCACCGCGCGCAGTATGAGCAGTTGCAGGCGGCGGCGACGATCCAGGACCTGCCGGGGCTGCC GGCCGGCGTGAAGTTCGACCCGACGGACCAGGAGCTGCTGGAGCACCTGGAGGGGAAGGCGAGGCCGGACGCCCGCAAGCTCCACCCGCTCATCGACGAG TTCATCCCCACCATCGAGGGCGAGAACGGCATCTGCTACACCCACCCGGAGAGGCTTCCGGGTGTCGGCAAGGACGGCCTCATCCGACACTTCTTC…	CGGGCGCTTTGTTCCCTCCCTCCCTCCTCCTCGCCCCCGCCCACTCTTTCTCTCTTCTTTTGCGCGCGCGGCCTGTCATTCCCCGGGGGATCAGCCTTGG CGTTGCCTCATATGGGGGCGAGCTGAGAGCAAAGCGAGGGCCGGCACCGGACAAGGAGAGCCTTTCGATCTCCCTCTCTCTCCTCTCTCTCACTCTACTC TCGTCACGCACTCCCCTTCGCCTCTGGAGATAGAGGCAGAGGGAGGTGGTAAGAGATCGAGAGGGGGCGGCCGGGGGGTGGAGAGGGCGAGATCAACCGT CGCCGTCGCCTCGTCGGCGACGGCCATGACATGGTGCAACAGCCTCAACGACGTGCGCGCCGTGGAGAACAACCTGGCCACCGCCGCGGCCGTCGC…
PvNAC184	Pavir.J05743.1	contig09162	8.65	21555.3	3361-4787	AP13ISTG64337	ACGTCTCTCTCCGACACGCGCTCTTCTCCCCGTCCCCCTTCCTCTTGAGCGATGGCGGCGGCGGCCGAGATCCCGGATGAGGTCCCGCCCACCTTCAGGT TCCGGCCGACGCAGCGTGAGCTCATCGAGTTCTACCTCCTCCCGCGCGCCCGCGGCCAGGATCCATTCCCCGGCGTCATCATCGAGGACGACGCGGCGGG GAGTTCGCTGCCCTGGGACCTCTTCGAGCGCCACGGCCTGGGGAGCGAGGACGAGGCCTACTTCCTCGCGCGCACCGGCGAGGCCAGGAAGCCCGGCGCC CGCCAGGACCGCGGCTGCGACGGCGGCGTCGGGGCGTGGAAGATGCAGAGCAGCGCCGAAAAGGGCCTGCGCGTCGGCGGCGAGAGGATCCTCTGC…	ATGGCGGCGGCGGCCGAGATCCCGGATGAGGTCCCGCCCACCTTCAGGTTCCGGCCGACGCAGCGTGAGCTCATCGAGTTCTACCTCCTCCCGCGCGCCC GCGGCCAGGATCCATTCCCCGGCGTCATCATCGAGGACGACGCGGCGGGGAGTTCGCTGCCCTGGGACCTCTTCGAGCGCCACGGCCTGGGGAGCGAGGA CGAGGCCTACTTCCTCGCGCGCACCGGCGAGGCCAGGAAGCCCGGCGCCCGCCAGGACCGCGGCTGCGACGGCGGCGTCGGGGCGTGGAAGATGCAGAGC AGCGCCGAAAAGGGCCTGCGCGTCGGCGGCGAGAGGATCCTCTGCCGCAGGAGCAACCTCAGCCTGCACATGGGCAAAGGCAAGAGCGGCGGCAGC…	ACGTCTCTCTCCGACACGCGCTCTTCTCCCCGTCCCCCTTCCTCTTGAGCGATGGCGGCGGCGGCCGAGATCCCGGATGAGGTCCCGCCCACCTTCAGGT TCCGGCCGACGCAGCGTGAGCTCATCGAGTTCTACCTCCTCCCGCGCGCCCGCGGCCAGGATCCATTCCCCGGCGTCATCATCGAGGACGACGCGGCGGG GAGTTCGCTGCCCTGGGACCTCTTCGAGCGCCACGGCCTGGGGAGCGAGGACGAGGCCTACTTCCTCGCGCGCACCGGCGAGGCCAGGAAGCCCGGCGCC CGCCAGGACCGCGGCTGCGACGGCGGCGTCGGGGCGTGGAAGATGCAGAGCAGCGCCGAAAAGGGCCTGCGCGTCGGCGGCGAGAGGATCCTCTGC…
PvNAC185	Pavir.J06359.1	contig102126	7.28	35445.6	2295-3647	KanlCTG16134	AAAATTTTCCCCATATTCCTTTTCGTTTTCTTTTCAGCCAAAGCTTTGTTTGGAGAGAACGAGTGGTACTTCTTCAGCCCCAGGGATCGCAAGTACCCCA ACGGCGCCCGCCCCAACCGTGCCGCCGGATCCGGCTACTGGAAGGCCACCGGCACCGACAAGGCCATCCTGTTGACTCCAACGAGCGAGAACATCGGAGT CAAGAAAGCCCTTGTGTTCTATGGTGGTAAGCCTCCCAAGGGGGTCAAGACAGACTGGATCATGCACGAGTACCGCCTCACAGGAGCTAACAAGACCACC AAGCGTAGAGGATCTTCCATGAGGCTGGACGACTGGGTCCTCTGCAGGATCCACAAGAAGAGCAACAATTTTCAGTTCTCTGACAAGGACCAGGAG…	AAAATTTTCCCCATATTCCTTTTCGTTTTCTTTTCAGCCAAAGCTTTGTTTGGAGAGAACGAGTGGTACTTCTTCAGCCCCAGGGATCGCAAGTACCCCA ACGGCGCCCGCCCCAACCGTGCCGCCGGATCCGGCTACTGGAAGGCCACCGGCACCGACAAGGCCATCCTGTTGACTCCAACGAGCGAGAACATCGGAGT CAAGAAAGCCCTTGTGTTCTATGGTGGTAAGCCTCCCAAGGGGGTCAAGACAGACTGGATCATGCACGAGTACCGCCTCACAGGAGCTAACAAGACCACC AAGCGTAGAGGATCTTCCATGAGGCTGGACGACTGGGTCCTCTGCAGGATCCACAAGAAGAGCAACAATTTTCAGTTCTCTGACAAGGACCAGGAG…	AAAATTTTCCCCATATTCCTTTTCGTTTTCTTTTCAGCCAAAGCTTTGTTTGGAGAGAACGAGTGGTACTTCTTCAGCCCCAGGGATCGCAAGTACCCCA ACGGCGCCCGCCCCAACCGTGCCGCCGGATCCGGCTACTGGAAGGCCACCGGCACCGACAAGGCCATCCTGTTGACTCCAACGAGCGAGAACATCGGAGT CAAGAAAGCCCTTGTGTTCTATGGTGGTAAGCCTCCCAAGGGGGTCAAGACAGACTGGATCATGCACGAGTACCGCCTCACAGGAGCTAACAAGACCACC AAGCGTAGAGGATCTTCCATGAGGGTGAGATAAATTTCCCAATATTCTTTTTTTTTCTCAATTACTATATACTATGACGTTTGCTGATGTTTTTTT…
PvNAC186	Pavir.J06948.1	contig10604	5.57	50908.17	10827-12266	AP13ISTG66143	ACGCCGTTCCCTCCCGGCGGCGACGGCGTGTTCGCCCCCGCCGACGACGGGCTCCTCGCCCTCCTCCGCCGGAAGCTCGCGGGCGAGCCCCTCCCCACCG CCGCCGCCGCGCATTTCCACGACGCGGACATCTACGCCACCGACCCTGCCGCGCTCACGGCGGCCCACCGCCCGGCCCCGCCGGCGAGGAAGGGGGAGGG CGGCTCCTGGTTCTTCTTCACCCACGTGCGGCCCAAGAGCGCCAGCGACACCCGCAAGTCCCGCCGGGTCGGCGGCGGCGAGGGCACGTGGCACTCCGAG CGCGCGCCCCGGCGCGTGCTCGACGGCGAGGGCAACTGCGTCGGCCACGGCCAGTACTTCTCGTACAAGCGCAGGGCCGGCAGCGGCAGGAGCTGC…	ACGCCGTTCCCTCCCGGCGGCGACGGCGTGTTCGCCCCCGCCGACGACGGGCTCCTCGCCCTCCTCCGCCGGAAGCTCGCGGGCGAGCCCCTCCCCACCG CCGCCGCCGCGCATTTCCACGACGCGGACATCTACGCCACCGACCCTGCCGCGCTCACGGCGGCCCACCGCCCGGCCCCGCCGGCGAGGAAGGGGGAGGG CGGCTCCTGGTTCTTCTTCACCCACGTGCGGCCCAAGAGCGCCAGCGACACCCGCAAGTCCCGCCGGGTCGGCGGCGGCGAGGGCACGTGGCACTCCGAG CGCGCGCCCCGGCGCGTGCTCGACGGCGAGGGCAACTGCGTCGGCCACGGCCAGTACTTCTCGTACAAGCGCAGGGCCGGCAGCGGCAGGAGCTGC…	ACGCCGTTCCCTCCCGGCGGCGACGGCGTGTTCGCCCCCGCCGACGACGGGCTCCTCGCCCTCCTCCGCCGGAAGCTCGCGGGCGAGCCCCTCCCCACCG CCGCCGCCGCGCATTTCCACGACGCGGACATCTACGCCACCGACCCTGCCGCGCTCACGGCGGCCCACCGCCCGGCCCCGCCGGCGAGGAAGGGGGAGGG CGGCTCCTGGTTCTTCTTCACCCACGTGCGGCCCAAGAGCGCCAGCGACACCCGCAAGTCCCGCCGGGTCGGCGGCGGCGAGGGCACGTGGCACTCCGAG CGCGCGCCCCGGCGCGTGCTCGACGGCGAGGGCAACTGCGTCGGCCACGGCCAGTACTTCTCGTACAAGCGCAGGGCCGGCAGCGGCAGGAGCTGC…
PvNAC187	Pavir.J07126.1	contig107291	6.1	40464.30	42-2151	AP13CTG30677	CCATATGAATATATCTGTTCCCAGAGTACTAATAAATTATTTGATTGTATAAATACATATCATTGGAAAATAGTGATGAAAATTGCACTATGAAGACCGT GATTTCTTTTTTTAAAAAAAAACTCATTTATCTGTATAGAAACTTAAGGCCATGTTTTGCTAATTGGAAAAAATTTTGTAGTCCAAATCTTCAAATATAT TCTTGAACAGTATATTTTTGAAATGATGGAGTCATGCACTCTTATCACTGAAACTTTTTATTTTAATTTGTCTGGATTAGTATAAAGTATAGATAGGCCC ACACATTACAAGATTCTAACTGGTGACCAAAATTATGGCTAAATGATAACTTTACTAACCATGTTGCAGTGAGATTTGGTCGACATCTAGCAGAAT…	ATGGACGCTTTCACTCATGTTCCTCCAGGCTTTCGTTTCCACCCTACCGATGAGGAACTCGTTGATTACTACCTTAGGAAAAAGGTAGCACTGAAGAAGA TAGACCTGGATGTCATAAAAGATGTGGATCTGTACAAAATTGAACCTTGGGATCTACAAGAAAAATGCAAGATTGGAAACGAAGAGCAGAACGAGTGGTA CTTCTTCAGTCACAAGGACAAGAAATACCCTACGGGCACTCGCACCAACAGAGCAACGACGGCCGGTTTCTGGAAGGCCACCGGAAGGGACAAGCCGATC TATGTGAAGAACTGCCTCGTAGGGATGAGGAAGACACTGGTTTTCTACAAGGGCCGGGCGCCGAATGGACAGAAATCAGACTGGATCATGCACGAG…	CCATATGAATATATCTGTTCCCAGAGTACTAATAAATTATTTGATTGTATAAATACATATCATTGGAAAATAGTGATGAAAATTGCACTATGAAGACCGT GATTTCTTTTTTTAAAAAAAAACTCATTTATCTGTATAGAAACTTAAGGCCATGTTTTGCTAATTGGAAAAAATTTTGTAGTCCAAATCTTCAAATATAT TCTTGAACAGTATATTTTTGAAATGATGGAGTCATGCACTCTTATCACTGAAACTTTTTATTTTAATTTGTCTGGATTAGTATAAAGTATAGATAGGCCC ACACATTACAAGATTCTAACTGGTGACCAAAATTATGGCTAAATGATAACTTTACTAACCATGTTGCAGTGAGATTTGGTCGACATCTAGCAGAAT…
PvNAC188	Pavir.J07259.1	contig10827	4.53	50062.85	5676-9943	AP13CTG44697	CCCCCCCCCCACCCACAAACAATCCGCGCACCTCACCTCCATTGACCAGACGGCGGCGCTCACCTCCTCCTCCTCGGTCCTCCCAATCGGCCTGCTGGCT TCCCTTCCTCTTCCCCGATACTGATCCTCGTCACTCATGTCTGCTGAACTCGCCGGAGGACACCCTTATTTCCTCTCGTGCTACTTCTGGTTCATATACT GCATAAAATTCCGAGATTTCACTTGATACAAGTGGAACACCAGGAGTTTTGTGCTAATACTTCCTACCATGTGAATCAGTTGTAGCTGGTGAATTTGGCA AGACTCAAGTTCTCTCATCTAAGTTCAGAAACATCCTTCGGTTGAGTGCTTGGTCTCCTGCTTCCCTTGAGTCTTGCCAACCGTAGTTTTCCTCAA…	ATGGCGCAAACTAGCCTGCCTCCTGGTTTTCGTTTCCACCCAACAGATGTTGAGCTCGTTTCCTACTACTTGAAGAGGAAGATTATGGGAAAGAAACTTA TTGTTGATGCTATTTCAGAGGTTGATCTGTACAAGTTTCCTCCATGGGACCTTCCTGACAAGTCTTCTCTTCGAAGCAAAGATCTTGAATGGTTCTTCTT TTGCCCTCGTGACAAGAAATATCCTAATGGGTCTAGGACAAACCGTGCCACTCCAAATGGTTACTGGAAGACTAGTGGAAAAGATAGAACAATTATTCTT AACTCTCGCATTGTTGGGATGAAGAAAACATTGATATTTCATGAAGGCAAGGCCCCTAAAGGTGACAGAACTGATTGGGTGATGTATGAATACAAA…	CCCCCCCCCCACCCACAAACAATCCGCGCACCTCACCTCCATTGACCAGACGGCGGCGCTCACCTCCTCCTCCTCGGTCCTCCCAATCGGCCTGCTGGCT TCCCTTCCTCTTCCCCGTAAGCCCCTCCGATCCCCCTTCCTCATCGTCTGCTGCGCCGATCTATACGATTTTGGGACTTCCTCGGCAGATTAGATCTGGA TTGGTATCGACTGGGGTTGGATTTGGGCGCGGGTAATCTGGGTAGGGAATTCAGAAGTTTGGGTGGTTAGTACGCCGATTTCGCGGCTGGGTGTGTATCG GATTTGTTTCGCCTTCGATGGATTGAGGGTGGGCAGTTGGGGTTGCGAATTAGGGTTGCGTTTGATCGATTCGGTCCCTGATTTGGGCTGCATGGG…
PvNAC189	Pavir.J07268.1	contig108357	6.65	36743.7	1080-2752	AP13ISTG69208	GGCCACCGGGGGATCGATCGAGCTGATCGATTGATTGGATCGCGCATGGCGGCCTTCTCCTCCAGCAACGGCGTGCCGCCGGGGTTCCGGTTCCACCCGA CCGACGAGGAGCTGCTGCTCTACTACCTCAAGAAGAAGGTCGGCTTCGAGAAGTTCGACCTCGAGGTCATCAGGGAGGTCGACCTCAACAAGATCGAGCC ATGGGAGCTGCAAGAGAGGTGCCGGATCGGGTCGGCGCCGCAGAACGAGTGGTACTTCTTCAGCCACAAGGACCGCAAGTACCCGACGGGGTCGAGGACG AACCGGGCCACCACGGCCGGCTTCTGGAAGGCCACGGGGCGGGACAAGTGCATCCGCACCAGCTACCGCAAGATCGGCATGCGCAAGACGCTCGTC…	ATGGCGGCCTTCTCCTCCAGCAACGGCGTGCCGCCGGGGTTCCGGTTCCACCCGACCGACGAGGAGCTGCTGCTCTACTACCTCAAGAAGAAGGTCGGCT TCGAGAAGTTCGACCTCGAGGTCATCAGGGAGGTCGACCTCAACAAGATCGAGCCATGGGAGCTGCAAGAGAGGTGCCGGATCGGGTCGGCGCCGCAGAA CGAGTGGTACTTCTTCAGCCACAAGGACCGCAAGTACCCGACGGGGTCGAGGACGAACCGGGCCACCACGGCCGGCTTCTGGAAGGCCACGGGGCGGGAC AAGTGCATCCGCACCAGCTACCGCAAGATCGGCATGCGCAAGACGCTCGTCTTCTACCGCGGCCGCGCCCCGCACGGCCAGAAGACCGACTGGATC…	GGCCACCGGGGGATCGATCGAGCTGATCGATTGATTGGATCGCGCATGGCGGCCTTCTCCTCCAGCAACGGCGTGCCGCCGGGGTTCCGGTTCCACCCGA CCGACGAGGAGCTGCTGCTCTACTACCTCAAGAAGAAGGTCGGCTTCGAGAAGTTCGACCTCGAGGTCATCAGGGAGGTCGACCTCAACAAGATCGAGCC ATGGGAGCTGCAAGGTAAACTGTGTAGCTAGACATGCAATTCAATTTTGATCATGCATACATACCATCAGTCTAATTAATAATTCTCCAGAATGGTTTAA TTTAGAATTTTAGACTGTTCTTGTTGATTCATATAATCAACTGATGTCGATCATCATGAATGATTTGCATGAATTTAGAGAGGTGCCGGATCGGGT…
PvNAC190	Pavir.J07835.1	contig11248	6.61	43438.47	132-3678	AP13ISTG69208	CTTGCCTGGGCGAAACTAATCCCACTAGCCGGTGTCAGGAGCTATATATAACCACCTCCATTGTAGCTTGCTTCCTTGTACCCCATCACCGGCCGGCCTC GATCAATTCTGATCCCTTTGCATGCCTAGCTGCTGCCGCTGCTTGCTTTCTTCTCCGATCCGATCTGATCCGATCCTTCTCAATGGTGGTCGACGTCTGA AGAATCATATATACATCTGATTATAGTAGTACACCCGTGTTCCTTGCTCCTGCTATAGATAGATTATTATCATTATATTGGCCGTTGCAGCAGCTAGATA GTAGCTACACACACTGCTAGCAGCTTGTGGCTTGTACTTTGAGCTAGTAGCAGTGATCGATCATCGATCATGAGCATCTCGGTGAACGGGCAGTCC…	ATGAGCATCTCGGTGAACGGGCAGTCCGTGGTGCCGCCGGGGTTCCGGTTCCACCCCACGGAGGAGGAGCTGCTCACCTACTACCTCAAGAAGAAGGTGG CCTCGGAGCGCATCGACCTCGACGTCATCCGCGACGTCGACCTCAACAAGCTCGAGCCATGGGACATCCAAGAGAAGTGCCGCATCGGGTCGGGCCCCCA GAACGACTGGTACTTCTTCAGCCACAAGGACAAGAAGTACCCGACGGGGACGCGCACGAACCGCGCCACGGCGGCGGGGTTCTGGAAGGCCACCGGCCGC GACAAGGCCATCCACACCTCCGCCCGCCGCATCGGCATGCGCAAGACGCTCGTCTTCTACAAGGGCCGCGCCCCGCACGGCCAGAAGTCCGACTGG…	CTTGCCTGGGCGAAACTAATCCCACTAGCCGGTGTCAGGAGCTATATATAACCACCTCCATTGTAGCTTGCTTCCTTGTACCCCATCACCGGCCGGCCTC GATCAATTCTGATCCCTTTGCATGCCTAGCTGCTGCCGCTGCTTGCTTTCTTCTCCGATCCGATCTGATCCGATCCTTCTCAATGGTGGTCGACGTCTGA AGAATCATATATACATCTGATTATAGTAGTACACCCGTGTTCCTTGCTCCTGCTATAGATAGATTATTATCATTATATTGGCCGTTGCAGCAGCTAGATA GTAGCTACACACACTGCTAGCAGCTTGTGGCTTGTACTTTGAGCTAGTAGCAGTGATCGATCATCGATCATGAGCATCTCGGTGAACGGGCAGTCC…
PvNAC191	Pavir.J08304.1	contig11597	8.42	42880.3	9867-11270	AP13CTG09508	ATGGAGGCGAGAAATGATATCAATATGGACAAGTCAGATGAGATCCTCATGCCCGGTTTCCGGTTTCACCCGACTGATGAAGAACTGGTCAGTTTCTACC TCAAGAGGAAGATCCAGCAGAAGCCTATCTCCATTGAGCTCATCAGGCAGCTGGACATCTACAAGTATGATCCATGGGATCTCCCAAAGCTTGCGAGCAC CGGCGAGAAAGAGTGGTACTTCTACTGTCCAAGGGACAGGAAATACCGCAACAGCGTGAGACCAAACAGAGTCACAGCAGCCGGGTTCTGGAAGGCCACA GGGACAGACAGGCCAATCTATTCCTCTGAGGGTACCAAGTGCATAGGCCTGAAGAAGTCACTTGTGTTCTACAAAGGGAGAGCGGCAAGAGGGATG…	ATGGAGGCGAGAAATGATATCAATATGGACAAGTCAGATGAGATCCTCATGCCCGGTTTCCGGTTTCACCCGACTGATGAAGAACTGGTCAGTTTCTACC TCAAGAGGAAGATCCAGCAGAAGCCTATCTCCATTGAGCTCATCAGGCAGCTGGACATCTACAAGTATGATCCATGGGATCTCCCAAAGCTTGCGAGCAC CGGCGAGAAAGAGTGGTACTTCTACTGTCCAAGGGACAGGAAATACCGCAACAGCGTGAGACCAAACAGAGTCACAGCAGCCGGGTTCTGGAAGGCCACA GGGACAGACAGGCCAATCTATTCCTCTGAGGGTACCAAGTGCATAGGCCTGAAGAAGTCACTTGTGTTCTACAAAGGGAGAGCGGCAAGAGGGATG…	ATGGAGGCGAGAAATGATATCAATATGGACAAGTCAGATGAGATCCTCATGCCCGGTTTCCGGTTTCACCCGACTGATGAAGAACTGGTCAGTTTCTACC TCAAGAGGAAGATCCAGCAGAAGCCTATCTCCATTGAGCTCATCAGGCAGCTGGACATCTACAAGTATGATCCATGGGATCTCCCAAGTAAGAAGCTGCC ACCAATTTTAGAACTTCTACCGTCTTACTCCTTTTGTCAATGTGTTGGGCTTCCATTAACTTCAAATATTTGCATCTCAGGATGATCGTAAAAGACGTAG CGAATAGTTTGCAGAGTTAGCATTTCTGACTTAATTGTTCTTGTTCATTGGCAGAGCTTGCGAGCACCGGCGAGAAAGAGTGGTACTTCTACTGTC…
PvNAC192	Pavir.J08552.1	contig117716	8.57	44184.39	823-3342	AP13_model_12334.m00010	TGCCCGCCCGCCCGCGCCTCCGTCTCCGGCCCGGCTCTCCTCCATCGCCACCTCCCCCTCGGCGAAACCACCAGAAATCCCCACGCGGATCACTCGCCCG CCGGCCCTGCTCGCCCAGCTCGCTCGTCCCAACCGACAGCGTAACAAACCCCGGCCATCCTCGTCGCTGTCTGCTCCTTCGCACTAAAAGCTCTGCCAGA GCTGCAGGATACCCATCCGGCCATCCCGCGGGTGATCGATGAGGTCCATGGAGAGCACGGACTCGTCGTCCGGCTCGGCGCCACCGCGGCGGCGGCAGCA GCAGCAGAAGCAGGCGGGATCGGCGCCGGACCTCCCGCCGGGGTTCCGGTTCCACCCGACGGACGAGGAGCTCGTCGTCCACTACCTCAAGAAGAA…	ATGAGGTCCATGGAGAGCACGGACTCGTCGTCCGGCTCGGCGCCACCGCGGCGGCGGCAGCAGCAGCAGAAGCAGGCGGGATCGGCGCCGGACCTCCCGC CGGGGTTCCGGTTCCACCCGACGGACGAGGAGCTCGTCGTCCACTACCTCAAGAAGAAGGCCGCCTCCGCGCCGCTGCCCGTCGCCATTATCGCCGAGGT CGACCTCTACAAGTTCGACCCGTGGGAGCTCCCTGATAAGGCGACCTTCGGGGAGCACGAGTGGTACTTCTTCAGCCCAAGGGACCGCAAGTACCCCAAC GGAGCGCGGCCGAACAGGGCGGCGACGTCTGGCTACTGGAAGGCCACCGGCACCGACAAGCCCATCCTGGCATACACCGGCAGCCGCGAGAAGGTC…	TGCCCGCCCGCCCGCGCCTCCGTCTCCGGCCCGGCTCTCCTCCATCGCCACCTCCCCCTCGGCGAAACCACCAGAAATCCCCACGCGGATCACTCGCCCG CCGGCCCTGCTCGCCCAGCTCGCTCGTCCCAACCGACAGCGTAACAAACCCCGGCCATCCTCGTCGCTGTCTGCTCCTTCGCACTAAAAGCTCTGCCAGA GCTGCAGGATACCCATCCGGCCATCCCGCGGTAAGCTAACTGCCTGGCGGTTGGGTGGCACAGGGGCTTGCCTTGCTTGTTGCGTGCGTATATATAGTCT GGTAGATCGATCTGCTGATCTGTTGCTGGTGCTTGCTGGAGGGTGATCGATGAGGTCCATGGAGAGCACGGACTCGTCGTCCGGCTCGGCGCCACC…
PvNAC193	Pavir.J09314.1	contig123263	6.46	38834.58	17-3237	AP13CTG30677	CCCCCCCCCCCCCCTCGCCGTGTCGTCGCTCTCCTTCCATTCCTCCCCCTCCGGCGGTGAAAGAGACCGGCCGGGCGTGCTGCCTTGGTGCTGGCCTGAC CTCGACAGCTTCCGCTGGTATATAAAGTGAAGGCGGGCTACAGACTGGTGGTAAGCCCCGTTCTCTCGTAGTCCCATACATGTTCTTCGCCTCTCTTCTT CTCCAGCTCTATCCCCGTCTCAGCTGACGATCCACCTCAGCTGAGGCCGAAGGTTACAGAAAGTTCGGCGCGGTGCTGCGTGTTGTCTAGCTGTTGAAGC AGCATCATCGGAGGAGTTGTGTGTGTTTGGGACAGTGCTCGATCTAGTAGGTCTGATTGGTCTGTGATTTGCTTGGAGGACTCGCTAATAGCTGGG…	ATGGACACTTTCTCCCATGTGCCCCCTGGATTCCGTTTCCACCCCACCGACGAGGAACTCGTCGACTACTACCTGAGGAAGAAGGTGGCGTCGAACAAGA TCGACCTCGACGTCATAAAAGTCATCGATCTGTACAAAATTGAGCCTTGGGATCTCCAAGAGAAGTGCAAGATCGGAATGGAGGAGCAGAACGAGTGGTA CTTCTTCAGCCACAAGGACAAGAAGTACCCGACGGGCACCCGCACCAACCGGGCGACCTCCGCCGGGTTCTGGAAGGCGACGGGGCGGGACAAGCCCATC TACACCAAGAACTGCCTCGTCGGGATGAGGAAGACGCTCGTCTTCTACCGCGGCCGCGCGCCCAACGGCCAGAAGTCCGACTGGATCATGCACGAG…	CCCCCCCCCCCCCCTCGCCGTGTCGTCGCTCTCCTTCCATTCCTCCCCCTCCGGCGGTGAAAGAGACCGGCCGGGCGTGCTGCCTTGGTGCTGGCCTGAC CTCGACAGCTTCCGCTGGTATATAAAGTGAAGGCGGGCTACAGACTGGTGGTAAGCCCCGTTCTCTCGTAGTCCCATACATGTTCTTCGCCTCTCTTCTT CTCCAGCTCTATCCCCGTCTCAGCTGACGATCCACCTCAGCTGAGGCCGAAGGTTACAGAAAGTTCGGCGCGGTGCTGCGTGTTGTCTAGCTGTTGAAGC AGCATCATCGGAGGAGTTGTGTGTGTTTGGGACAGTGCTCGATCTAGTAGGTCTGATTGGTCTGTGATTTGCTTGGAGGACTCGCTAATAGCTGGG…
PvNAC194	Pavir.J10825.1	contig13477	5.63	60873.23	2254-5265	AP13_model_12216.m00020	ATGGGGGGCACTGTCACTGCCAGGCCGAGGCCGAGGCCGCAGCCGCATGAGCTGGTCCGGCAGCTGCAGTTCCCTCCTGGCTACCACTTCGTGCCGACCG AGGCGGAGCTCGTCGACGTCTACCTCCGCGCCAGGATCGAGGGCCGGGAGCTGCCTCTCGACGTCGTCAACGAGATCGCCGTCCTCGACTGGCAGCCCGG CAGCCTCGTCGAGGCGTACAGGGGGTACGGGGAGAACAAGTGGTACTTCTTCACGGCGAGGGAGCCGTCGTCGTCGAACAAGGCGGGGGAGCCCAACCGG AAGGTGAGGGTGCCGGGCGTCAAGGCGACGTGGAAGGCGACGGGGAGCTTGGTGCCCATCTCGGTCCAAGGAGGCGAGCGGCAGCAGAAGGAGAAG…	ATGGGGGGCACTGTCACTGCCAGGCCGAGGCCGAGGCCGCAGCCGCATGAGCTGGTCCGGCAGCTGCAGTTCCCTCCTGGCTACCACTTCGTGCCGACCG AGGCGGAGCTCGTCGACGTCTACCTCCGCGCCAGGATCGAGGGCCGGGAGCTGCCTCTCGACGTCGTCAACGAGATCGCCGTCCTCGACTGGCAGCCCGG CAGCCTCGTCGAGGCGTACAGGGGGTACGGGGAGAACAAGTGGTACTTCTTCACGGCGAGGGAGCCGTCGTCGTCGAACAAGGCGGGGGAGCCCAACCGG AAGGTGAGGGTGCCGGGCGTCAAGGCGACGTGGAAGGCGACGGGGAGCTTGGTGCCCATCTCGGTCCAAGGAGGCGAGCGGCAGCAGAAGGAGAAG…	ATGGGGGGCACTGTCACTGCCAGGCCGAGGCCGAGGCCGCAGCCGCATGAGCTGGTCCGGCAGCTGCAGTTCCCTCCTGGCTACCACTTCGTGCCGACCG AGGCGGAGCTCGTCGACGTCTACCTCCGCGCCAGGATCGAGGGCCGGGAGCTGCCTCTCGACGTCGTCAACGAGATCGCCGTCCTCGACTGGCAGCCCGG CAGCCTCGTCGGTAAGCAAACCCCTTCAATTCTCTCTCTAGCTACTTGCTATTACGCAGATCGATAATCTTCATTAAAATAAACCCTCCTACTACTGACG ATGACCCGATACATGCCGGGAGCATGCTAGCTGAAATTATATTAAATTAAAGCTACTTGTCGCATTGATATTAATAATTAATCTGATGTTGCGAAT…
PvNAC195	Pavir.J10954.1	contig135699	7.79	26536.4	120-1373	KanlCTG35627	ACGGGCTACTGGAAGGCCACCGGCAAGGACAGGGAGATCTTCAAGCCTGCTGCTGCTGGAGGTGCAGGCCGTGAGCTTGTGGGGATGAAGAAGACGCTGG TGTTCTACATGGGCAGGGCTCCAAGGGGATCCAAGACCAACTGGGTGATGCACGAGTTCCGCCTCGAGGGCAAATCCAGGCACAACAACGCAAACCTACG CTTCAATCCCAAGGATGAATGGGTCGTGTGCAAGGTGCACCACAAGAACGGAGAAGCCAGTATCAAGAAGCCCGCCGAGGAGTGCTCCGCCGGGACGCCC AACGTCAGCTCGGTGGTTTCGGATGACGCCGGCGAAGGAGATGAGTTTCTGGACTCCATGATCAACCCCATGTACTTCAACTCCGCCGCAAGCTTG…	ACGGGCTACTGGAAGGCCACCGGCAAGGACAGGGAGATCTTCAAGCCTGCTGCTGCTGGAGGTGCAGGCCGTGAGCTTGTGGGGATGAAGAAGACGCTGG TGTTCTACATGGGCAGGGCTCCAAGGGGATCCAAGACCAACTGGGTGATGCACGAGTTCCGCCTCGAGGGCAAATCCAGGCACAACAACGCAAACCTACG CTTCAATCCCAAGGATGAATGGGTCGTGTGCAAGGTGCACCACAAGAACGGAGAAGCCAGTATCAAGAAGCCCGCCGAGGAGTGCTCCGCCGGGACGCCC AACGTCAGCTCGGTGGTTTCGGATGACGCCGGCGAAGGAGATGAGTTTCTGGACTCCATGATCAACCCCATGTACTTCAACTCCGCCGCAAGCTTG…	ACGGGCTACTGGAAGGCCACCGGCAAGGACAGGGAGATCTTCAAGCCTGCTGCTGCTGGAGGTGCAGGCCGTGAGCTTGTGGGGATGAAGAAGACGCTGG TGTTCTACATGGGCAGGGCTCCAAGGGGATCCAAGACCAACTGGGTGATGCACGAGTTCCGCCTCGAGGGCAAATCCAGGCACAACAACGCAAACCTACG CTTCAATCCCAAGGTACAATAATACTTGAAGAACATTACTTGCTTGTACATGTTTAAAAAATGCAACTTTGTATCAGTTTAATGTGTGAGTTAATTGTTT TTTTTTAAAAAAAATGTTATGTTCAGGATGAATGGGTCGTGTGCAAGGTGCACCACAAGAACGGAGAAGCCAGTATCAAGAAGCCCGCCGAGGAGT…
PvNAC196	Pavir.J11268.1	contig138167	9.8	18683.43	155-2463	AP13ISTG60350	ATTGCCTCCTCGCTCATTCTCTCACTAACTTTACTAAACCCAAAGAATTGGGCCATTCTTCCTGAGCGGAGGGGGAGGAGGAGGATTGGGTATACATATA GTGGTTTGGATATATAGGAGGATATATATAGATCGATAGCTATAGGGCTAGGAATGGGGCTGAGGGAGATGGACTCGGCGCTGCCGCCGGGTTTCCGCTT CTACCCGAGCGACGAGGAGCTGGTGTGCTTCTACCTGCGCAACAAGGTCGCCAACCAGAGGGTCGCCTCGGGGACCTTGGTCGAGGTCGACCTCCATGCC CGCGAGCCATGGGAGCTTCCCGATGTCGCTAAGCTTACCGCAGAGGAGTGGTACTTCTTCAGCTTCCGGGACAGGAAGTACGCCACAGGCTTGCGA…	ATGGGGCTGAGGGAGATGGACTCGGCGCTGCCGCCGGGTTTCCGCTTCTACCCGAGCGACGAGGAGCTGGTGTGCTTCTACCTGCGCAACAAGGTCGCCA ACCAGAGGGTCGCCTCGGGGACCTTGGTCGAGGTCGACCTCCATGCCCGCGAGCCATGGGAGCTTCCCGATGTCGCTAAGCTTACCGCAGAGGAGTGGTA CTTCTTCAGCTTCCGGGACAGGAAGTACGCCACAGGCTTGCGAACAAACCGAGCAACAAAGACGGGTTATTGGAAGGCGACTGGGAAGGATCGGTCTGTC CACGAGCAGGGCACACGTGCATTGGTTGGCATGAGGAAAACCCTGGTGTTCTACCGTGGTCGTGCTCCCAATGGGCAGAAGACCAGTTGGGTCATG…	ATTGCCTCCTCGCTCATTCTCTCACTAACTTTACTAAACCCAAAGAATTGGGCCATTCTTCCTGAGCGGAGGGGGAGGAGGAGGATTGGGTATACATATA GTGGTTTGGATATATAGGAGGATATATATAGATCGATAGCTATAGGGCTAGGAATGGGGCTGAGGGAGATGGACTCGGCGCTGCCGCCGGGTTTCCGCTT CTACCCGAGCGACGAGGAGCTGGTGTGCTTCTACCTGCGCAACAAGGTCGCCAACCAGAGGGTCGCCTCGGGGACCTTGGTCGAGGTCGACCTCCATGCC CGCGAGCCATGGGAGCTTCCCGGTAACAAGCAAGCTCTCGATTTATATATTATCATCGTTATGCATTTTCTTGCTTCGCCATCTTTCATATATCGT…
PvNAC197	Pavir.J11803.1	contig142201	4.93	34149.35	1860-2885	KanlCTG19704	ATGGAGGTGCCGCGCGTGCTCGGTCTCCCGCCGGGCTTCCTCTTCGCTCCCGAGGACGGCGACGTCGTCGCGAGCTACCTCCTCCCCCGCGTCCTGGGCC AGCCCCTCCCGCTGGAAGGCCTCATCGTCGACGACGACCCGCTGAGCGCGCCGCCGTGGGAGCTCCTCGAGCGGAACGGGCGCAGGGAAGACGCCTTCTT CTTCGCGCTGGGCCAGGTGAAGAGCAGCAAGGGCTCGAGGCAGAAGCGCACCTGCGCGGGCGGCGGGTTCTGGAACGGGGAGAGGACCTGCGTCGACGGC GAGAAGCTGCCCGTCGGAGCGGAGGTGGTGGAGTGGCGCAAGAGGGCGCTCAGCTTCCAGCACGCCGGCGACAAGGGCAGCACCGGGTGGGTGATG…	ATGGAGGTGCCGCGCGTGCTCGGTCTCCCGCCGGGCTTCCTCTTCGCTCCCGAGGACGGCGACGTCGTCGCGAGCTACCTCCTCCCCCGCGTCCTGGGCC AGCCCCTCCCGCTGGAAGGCCTCATCGTCGACGACGACCCGCTGAGCGCGCCGCCGTGGGAGCTCCTCGAGCGGAACGGGCGCAGGGAAGACGCCTTCTT CTTCGCGCTGGGCCAGGTGAAGAGCAGCAAGGGCTCGAGGCAGAAGCGCACCTGCGCGGGCGGCGGGTTCTGGAACGGGGAGAGGACCTGCGTCGACGGC GAGAAGCTGCCCGTCGGAGCGGAGGTGGTGGAGTGGCGCAAGAGGGCGCTCAGCTTCCAGCACGCCGGCGACAAGGGCAGCACCGGGTGGGTGATG…	ATGGAGGTGCCGCGCGTGCTCGGTCTCCCGCCGGGCTTCCTCTTCGCTCCCGAGGACGGCGACGTCGTCGCGAGCTACCTCCTCCCCCGCGTCCTGGGCC AGCCCCTCCCGCTGGAAGGCCTCATCGTCGACGACGACCCGCTGAGCGCGCCGCCGTGGGAGCTCCTCGAGCGGAACGGGCGCAGGGAAGACGCCTTCTT CTTCGCGCTGGGCCAGGTGAAGAGCAGCAAGGGCTCGAGGCAGAAGCGCACCTGCGCGGGCGGCGGGTTCTGGAACGGGGAGAGGACCTGCGTCGACGGC GAGAAGCTGCCCGTCGGAGCGGAGGTGGTGGAGTGGCGCAAGAGGGCGCTCAGCTTCCAGCACGCCGGCGACAAGGGCAGCACCGGGTGGGTGATG…
PvNAC198	Pavir.J12411.1	contig146994	9.47	27442.5	2080-2850	AP13ISTG63195-RC	ATGGCGTCGTCGCTGGGCCCGGAGATCTTCTTCCGCGGCTTCCGCCTCAACCCGACGCCGCTCGAGGCCGCCACGTACTACCTGCCGCAGCTCCTCGCCG GCGCGCCGCTGCACGAAGCCGTCCGCCCCTTCATCCACCACGCCGACGTCTACGCCTGCGAGCCCGGCGAGCTCGCCCGGCAGTTCCGCCCGTTGCCCAA GACCGGGCACCGCTTCTTCTTCACCCACTGCAAGCTCCAGCAGCCGCACTGCAGGGCGGGGAACAAGGCCAGCAAGGCCAAGGCCACGCGCGCCGCCGGC GCGGGATCGTGGCACTCGCAGGGCGTGACGGACGTCGTGGACGGCAACGAAGTGAAGGTCGGCGAGATGAGGAAGCTGCGGTACAAGAAGGGCGGC…	ATGGCGTCGTCGCTGGGCCCGGAGATCTTCTTCCGCGGCTTCCGCCTCAACCCGACGCCGCTCGAGGCCGCCACGTACTACCTGCCGCAGCTCCTCGCCG GCGCGCCGCTGCACGAAGCCGTCCGCCCCTTCATCCACCACGCCGACGTCTACGCCTGCGAGCCCGGCGAGCTCGCCCGGCAGTTCCGCCCGTTGCCCAA GACCGGGCACCGCTTCTTCTTCACCCACTGCAAGCTCCAGCAGCCGCACTGCAGGGCGGGGAACAAGGCCAGCAAGGCCAAGGCCACGCGCGCCGCCGGC GCGGGATCGTGGCACTCGCAGGGCGTGACGGACGTCGTGGACGGCAACGAAGTGAAGGTCGGCGAGATGAGGAAGCTGCGGTACAAGAAGGGCGGC…	ATGGCGTCGTCGCTGGGCCCGGAGATCTTCTTCCGCGGCTTCCGCCTCAACCCGACGCCGCTCGAGGCCGCCACGTACTACCTGCCGCAGCTCCTCGCCG GCGCGCCGCTGCACGAAGCCGTCCGCCCCTTCATCCACCACGCCGACGTCTACGCCTGCGAGCCCGGCGAGCTCGCCCGGCAGTTCCGCCCGTTGCCCAA GACCGGGCACCGCTTCTTCTTCACCCACTGCAAGCTCCAGCAGCCGCACTGCAGGGCGGGGAACAAGGCCAGCAAGGCCAAGGCCACGCGCGCCGCCGGC GCGGGATCGTGGCACTCGCAGGGCGTGACGGACGTCGTGGACGGCAACGAAGTGAAGGTCGGCGAGATGAGGAAGCTGCGGTACAAGAAGGGCGGC…
PvNAC199	Pavir.J12496.1	contig147595	5.17	30046.45	1983-2807	AP13ISTG64337	ATGTCGACCACCGCCGTCAAGGCCATAGGACTCCCACCCGGCCTCAACTTCCACCCCGACGACGACGAGCTCGTCGAGTTCTTCCTCCTGCCGACCGCCC GCGGCGAGCCGGCCTGGTTCCCGGGCGTCATCGTCATCGACGACAACACTGCAGGCAACACGGTGCCCTGGAAGCTCCTGGAGCGCCACGGCCTGGCCGG CGACTACGAGGCCTACTTCTTCGTGCGCACCAAGCAGGACGCCATAAAGGAAGCCGCCCGACAGGATCGCTACTGCGCCAGCGGCGCGAGGTGGGTGTCG CAGAAGCCCGTGCCCGGCGCCTCGTGCATTGGCGGCGAGAGGATCGAGTGGAGGAGGATCAACTTGAACCTGCAGATGGGCCGCGGCAGGAGCGGC…	ATGTCGACCACCGCCGTCAAGGCCATAGGACTCCCACCCGGCCTCAACTTCCACCCCGACGACGACGAGCTCGTCGAGTTCTTCCTCCTGCCGACCGCCC GCGGCGAGCCGGCCTGGTTCCCGGGCGTCATCGTCATCGACGACAACACTGCAGGCAACACGGTGCCCTGGAAGCTCCTGGAGCGCCACGGCCTGGCCGG CGACTACGAGGCCTACTTCTTCGTGCGCACCAAGCAGGACGCCATAAAGGAAGCCGCCCGACAGGATCGCTACTGCGCCAGCGGCGCGAGGTGGGTGTCG CAGAAGCCCGTGCCCGGCGCCTCGTGCATTGGCGGCGAGAGGATCGAGTGGAGGAGGATCAACTTGAACCTGCAGATGGGCCGCGGCAGGAGCGGC…	ATGTCGACCACCGCCGTCAAGGCCATAGGACTCCCACCCGGCCTCAACTTCCACCCCGACGACGACGAGCTCGTCGAGTTCTTCCTCCTGCCGACCGCCC GCGGCGAGCCGGCCTGGTTCCCGGGCGTCATCGTCATCGACGACAACACTGCAGGCAACACGGTGCCCTGGAAGCTCCTGGAGCGCCACGGCCTGGCCGG CGACTACGAGGCCTACTTCTTCGTGCGCACCAAGCAGGACGCCATAAAGGAAGCCGCCCGACAGGATCGCTACTGCGCCAGCGGCGCGAGGTGGGTGTCG CAGAAGCCCGTGCCCGGCGCCTCGTGCATTGGCGGCGAGAGGATCGAGTGGAGGAGGATCAACTTGAACCTGCAGATGGGCCGCGGCAGGAGCGGC…
PvNAC200	Pavir.J13094.1	contig152725	6.28	38944.9	493-2509	VS16ISTG08096	CTTGCCTTCTTCCTCAACTCACCTCTCTCTTTCACACACGCCTCTCCCTCCTCTCTCTTTCTTTCTCCGAGAAGCGGCCATTTCCGCTTCCTCCCGTGGG GGCTTGCAGCGGAAGGACGGCGAGAGAGGGAAGCTGTTGCTGCTGCTGCTGGTTCGGTGCGGTGGAGATGTCTGAGGTGTCGGTGATAAACCAGGCGGAG GTGGAGGACGCCGGCCAGCTGGACCTGCCGCCGGGCTTCCGCTTCCACCCCACCGACGAGGAGATCATCACGCACTACCTCACTCACAAGGCCCTCAACA ACCGCTTCACCTCGGGCGTCATCGGCGAGGTCGACCTCAACAAGTGCGAGCCATGGCACCTCCCAGGCAGGGCCAAGATGGGGGAGAAGGAGTGGT…	ATGTCTGAGGTGTCGGTGATAAACCAGGCGGAGGTGGAGGACGCCGGCCAGCTGGACCTGCCGCCGGGCTTCCGCTTCCACCCCACCGACGAGGAGATCA TCACGCACTACCTCACTCACAAGGCCCTCAACAACCGCTTCACCTCGGGCGTCATCGGCGAGGTCGACCTCAACAAGTGCGAGCCATGGCACCTCCCAGG CAGGGCCAAGATGGGGGAGAAGGAGTGGTACTTCTTCTGCCACAAGGATCGCAAGTACCCGACGGGGACCCGGACCAACCGCGCCACGGAGACCGGCTAC TGGAAGGCCACCGGCAAGGACAAGGAGATCTTCAGGGGCCGCGGCATCCTCGTCGGCATGAAGAAGACCCTCGTCTTCTACCGCGGCCGCGCCCCG…	CTTGCCTTCTTCCTCAACTCACCTCTCTCTTTCACACACGCCTCTCCCTCCTCTCTCTTTCTTTCTCCGAGAAGCGGCCATTTCCGCTTCCTCCCGTGGG GGCTTGCAGCGGAAGGACGGCGAGAGAGGGAAGCTGTTGCTGCTGCTGCTGGTTCGGTGCGGTGGAGATGTCTGAGGTGTCGGTGATAAACCAGGCGGAG GTGGAGGACGCCGGCCAGCTGGACCTGCCGCCGGGCTTCCGCTTCCACCCCACCGACGAGGAGATCATCACGCACTACCTCACTCACAAGGCCCTCAACA ACCGCTTCACCTCGGGCGTCATCGGCGAGGTCGACCTCAACAAGTGCGAGCCATGGCACCTCCCAGGTTAGTACTACTATCTAGGCATCCACCGCG…
PvNAC201	Pavir.J13106.1	contig152843	6.84	30510.9	642-2719	KanlSGLT55845	CTCAAGGCCACAACACAGCAGGTTTGTTGGACTTATCCTTTTTCAGTTCCTGTCAACACAAAGCAGGCAAACCCGCACCATCTGATCTGATCTGATCTGA TGCGTGTTACTATGTTCGTATTATTGCTACCTTGTGACTCTAGGAAGATGAACTAACATGGGATGGTCGTGTTGTTTGTACATACATGCTGAATTTGTTG TCAAAATAAATTAAGTTTACTGATGTCGCCTAATTCACACCTGCCCGGAGTGAGGTGGAGTTTGAGAAGGCTCAACAGGTCTTCCCCTAAAGAAGCAGGA CATTTATCACAAACAAGGAGCGTTTGTAGGAGTTCAAAACAAGCATTATTGATGTGCAACAATTTATTTTCAGAAGAATAGTATTTCCTGTGCTAC…	ATGCTCTTGAAGAGAGGAGCGATGGAAAGTAGTCGTAGTGGCAGCGATCATGATCCGGTGCTCCCGCCGGGGTACCGTTTGTACCCGACGGAGGAGGAGC TGCTGGGCTTCTACCTCCGCCACCGCCTCGCCGGCACCAGGCCCCAGGTCGAGCACTTCATCCCCGTCGTCGACATCTACAGCCACCATCCCTCCGAGCT CCGGGCGATGGCCGGGGCCGCGAACGTGGGCGACAAGGAGCAGTGGTTCTTCTTCTGCCCGCGCGCGGAGCGGGAGCTGAACGGCAGCCGGCCCGCGCGC ACCACGCCGTCGGGGTACTGGAAGGCCACGGGGTCGCCGTCCTACGTCTACTCCGCGCCGCCGGCCAGCCGCGTCAACGGGGAGAAGCGGACCATG…	CTCAAGGCCACAACACAGCAGGTTTGTTGGACTTATCCTTTTTCAGTTCCTGTCAACACAAAGCAGGCAAACCCGCACCATCTGATCTGATCTGATCTGA TGCGTGTTACTATGTTCGTATTATTGCTACCTTGTGACTCTAGGAAGATGAACTAACATGGGATGGTCGTGTTGTTTGTACATACATGCTGAATTTGTTG TCAAAATAAATTAAGTTTACTGATGTCGCCTAATTCACACCTGCCCGGAGTGAGGTGGAGTTTGAGAAGGCTCAACAGGTATGACTTTTGCACATTATGT GATTTTATTTGCATTCTGTTTTGAGTATGCACACGATTTCGTGCTCAGTTTTTGACTTTTTCTATCAATGATGTTTAGTTTTTTTAATAGGCAGTA…
PvNAC202	Pavir.J13205.1	contig153610	8.8	33526.70	584-2616	AP13CTG08587	CTCTTTTCTTCTATCTCCTTTCACTCGTTTCGACCTTGTGTTCTTGCCGAATTGTGCCTGATGGCCATATGCTTGTTTGATTTACTTGGCAGCGCAGCAA GACATAGAAGAATCCCCTACTACTAGTACTACTACTACTCATGCATGAGCACCGCCTCCTCGCGCCGCATATGAATCAGACATGAATAGGGGCCACAGCA GCAGCTCCTCGAAGCTCATCAACGAGAAGCTTGAGGAACACCGGATCTCCACCGCCAAGCACTGCCCCCACTGCGGCGAGAAAATCGACAGCAAGCCGGA TTGGGTGGGGCTGCCGGCCGGAGTCAAGTTCGATCCAACTGACCAGGAGCTGATCGAGCACCTCGAGGCGAAAGTGAAGGATGAAGGCTCGAGATC…	ATGAATAGGGGCCACAGCAGCAGCTCCTCGAAGCTCATCAACGAGAAGCTTGAGGAACACCGGATCTCCACCGCCAAGCACTGCCCCCACTGCGGCGAGA AAATCGACAGCAAGCCGGATTGGGTGGGGCTGCCGGCCGGAGTCAAGTTCGATCCAACTGACCAGGAGCTGATCGAGCACCTCGAGGCGAAAGTGAAGGA TGAAGGCTCGAGATCTCACCCTCTCATCGACGAGTTCATACCCACAATAGATGGGGAGGACGGCATATGTTACACCCACCCCGAGAAACTTCCAGGTGTG ACCAGGGATGGCCTGAGCAAGCACTTCTTCCACCGGCCATCAAAGGCCTATACGACGGGCACGAGGAAGAGGAGGAAGATACAGACGGAGTGCGAC…	CTCTTTTCTTCTATCTCCTTTCACTCGTTTCGACCTTGTGTTCTTGCCGAATTGTGCCTGATGGCCATATGCTTGTTTGATTTACTTGGCAGCGCAGCAA GACATAGAAGAATCCCCTACTACTAGTACTACTACTACTCATGCATGAGCACCGCCTCCTCGCGCCGCATATGAATCAGACATGAATAGGGGCCACAGCA GCAGCTCCTCGAAGCTCATCAACGAGAAGCTTGAGGAACACCGGATCTCCACCGCCAAGCACTGCCCCCACTGCGGCGAGAAAATCGACAGCAAGCCGGT ATGCATACGTGAAGTTGACAATTTCGTTTTGCCTTTCTATCTATCACACAGCTGCACACCCTCTCTAGCATGAGTACTATGATACTTGGTGCAACC…
PvNAC203	Pavir.J14337.1	contig163131	6.67	24027.69	531-2656	AP13CTG01428	AACTCATTAAGCAAAGCTTCTTCCTCTGTCGCGGCGCTCCAGCTCTGCTCTCCCACACTCCACGAGACCACTTTCCCCTCTTCCCCTTCAGCGCCGGGCG GAAAACCCCCAACCCCCGAAAGAGAAGCTCCCGGCTCCCAGTCGAACTTACCCTGCCTTCCGGCGTCCTGCCCACGCCGGCGCGGCTTTTATTTCCACCC AAGATTATTATTAGCCTCCAGCTCAATAAGCCCAATTCATCCAGCTCCGTCTCGATGGAGGCCGATGGCGCCGCTGCCATCAACGACGCGGTGGAGGAGG TGCGCCGCAGAAGCCTCCGCGAGAGGGGCTGGACCATCAAGCAGGCGACGGAGGACATGCGCAGCGGGGAGTGGGAGCGGCGTCGCAGGCTCTACC…	ATGGAGGCCGATGGCGCCGCTGCCATCAACGACGCGGTGGAGGAGGTGCGCCGCAGAAGCCTCCGCGAGAGGGGCTGGACCATCAAGCAGGCGACGGAGG ACATGCGCAGCGGGGAGTGGGAGCGGCGTCGCAGGCTCTACCGCACGCTGCAGGCCAACGCTGGGCTCGCTGAGGTTGACCCATGGGATCTCCCGCCGCG ATTCGCCATGCCGAAGGAGCCGGGGAGCTCGAGCCTGCGGACACAATCTGGATACTGGAAAGAGAAAGAAGATGAGTTCAAAGCAATCCGCTCGGATGTA GGGGGAGGAGAAGGCTCGTCGTCGGCTTCCAGTAGCTCGCCGTCCTACCAAGGGCTTAGGAGGACCCTGGAGTTTTACGAGCACAACGGCACCAAG…	AACTCATTAAGCAAAGCTTCTTCCTCTGTCGCGGCGCTCCAGCTCTGCTCTCCCACACTCCACGAGACCACTTTCCCCTCTTCCCCTTCAGCGCCGGGCG GAAAACCCCCAACCCCCGAAAGAGAAGCTCCCGGCTCCCAGTCGAACTTACCCTGCCTTCCGGCGTCCTGCCCACGCCGGCGCGGCTTTTATTTCCACCC AAGATTATTATTAGCCTCCAGCTCAATAAGCCCAATTCATCCAGCTCCGTCTCGATGGAGGCCGATGGCGCCGCTGCCATCAACGACGCGGTGGAGGAGG TGCGCCGCAGAAGCCTCCGCGAGAGGGGCTGGACCATCAAGCAGGCGACGGAGGACATGCGCAGCGGGGAGTGGGAGCGGCGTCGCAGGCTCTACC…
PvNAC204	Pavir.J14631.1	contig165872	4.98	22542.02	462-1720	AP13CTG12653	GTCTCCCTCATAGTAGCCTTCTTCCACCTGCTTCTAGCCTATCTACTTCCAGCTTGCACCTCAGACCTCACCTCGCCATGGGTGGAGCTTCTGACCTTCC TCCAGGGTTCCACTTCTTCCCATCGGATGAAGAGCTCATCGTCCACTTCCTCCGCCGCAAAGCCTCCCTGCTTCCATGCCAGCCAGACATCGTCCCAACA ATACTTCTGAACCACTACGATCCATGGGAACTGAATGACAAAGCACTTCAAGCAGGTAACCAGTGGTACTTCTTCAGTCATGCAACACAAAGTAGGGTCA CACCAAATGGTTACTGGAGCTCTATTTGTGCCGATGAGACGGTAAAAAGTGGTGGCTGTAACATTGGCCTGAAGAAGACGCTTGTCTTTTCCATTG…	ATGGGTGGAGCTTCTGACCTTCCTCCAGGGTTCCACTTCTTCCCATCGGATGAAGAGCTCATCGTCCACTTCCTCCGCCGCAAAGCCTCCCTGCTTCCAT GCCAGCCAGACATCGTCCCAACAATACTTCTGAACCACTACGATCCATGGGAACTGAATGACAAAGCACTTCAAGCAGGTAACCAGTGGTACTTCTTCAG TCATGCAACACAAAGTAGGGTCACACCAAATGGTTACTGGAGCTCTATTTGTGCCGATGAGACGGTAAAAAGTGGTGGCTGTAACATTGGCCTGAAGAAG ACGCTTGTCTTTTCCATTGGAGAGTCCTCTGAGGGGATTGAAACCAACTGGATCATGCATGAGTACCACTTACTAGACGGGAGGAAGGTGTGTAGC…	GTCTCCCTCATAGTAGCCTTCTTCCACCTGCTTCTAGCCTATCTACTTCCAGCTTGCACCTCAGACCTCACCTCGCCATGGGTGGAGCTTCTGACCTTCC TCCAGGGTTCCACTTCTTCCCATCGGATGAAGAGCTCATCGTCCACTTCCTCCGCCGCAAAGCCTCCCTGCTTCCATGCCAGCCAGACATCGTCCCAACA ATACTTCTGAACCACTACGATCCATGGGAACTGAATGGTATGCATCTATTATCAGCTAATGATATATTCTTATCAACATCACTGTTTGGTGTGAGGGTCA TGTCCTGATTGCTAGCAACAACTTTTTTTCTAGACAAAGCACTTCAAGCAGGTAACCAGTGGTACTTCTTCAGTCATGCAACACAAAGTAGGGTCA…
PvNAC205	Pavir.J14942.1	contig16883	4.97	44762	733-4747	AP13CTG72209	CTTAGTTATTTAGCCCATCCCCTATAGTTCGAAAACGGAATGAATACGGGTCCATCTCGGTAGAAAACGGGGTCCTGGTAAAACGGGCGGGATAGACCCT CTCCCGTATCCCATCCCATTCCCGGATACTCTTAATCCGTTTTCCGTCCCATTTCCGGAATTTTCCGTCATGTTTCCGTTTAACTATAAATATGAGACAA ATATAGAAATACGGCCGGACGGAAACAGGATTTTTTCCGTTCGTTTTCATACCTAGTCAGGCGGCGCCAGTGCAGCGCAGCGCTGTGGAGGTTCAGCAGC CTTCGCCGGCCTTGGTGTCTCTCCTCTGCGCTTCTCCACTGTGGCTAAGCTAGGGTGGCGGCGCCGCCGCAATCTATTGCAAGCAACCCCACCACC…	ATGGCCAAGACATCGCTTCCTCCAGGATTCCGGTTTCACCCAACTGATGTAGAACTCACCGTCTACTATTTAAAGAGGAAGTTGTTGGGAAAACATTTAC GCTGCAATGCTATTACGGAGATTGATCTATACAAGTTCGCCCCTTGGGATCTTCCAGAGAAAGCTTCCTTGGAGAGTAACGATCTAGTGTGGTATTTCTT TTGCCCACGCGATAGGAAATATTCTAGTGGGTTAAGGACTAACAGGTCAACCGGAGTTGGATATTGGAAAGCTACTGGGAAGGACAGGCCGGTGTTTTAT AATTCTAGGACTGTTGGGATGAAGAGAACTTTGGTGTTTCATCTTGGCAAGCCACCACGAGGTGATAGAACTGACTGGGTAATGTATGAATATAGG…	CTTAGTTATTTAGCCCATCCCCTATAGTTCGAAAACGGAATGAATACGGGTCCATCTCGGTAGAAAACGGGGTCCTGGTAAAACGGGCGGGATAGACCCT CTCCCGTATCCCATCCCATTCCCGGATACTCTTAATCCGTTTTCCGTCCCATTTCCGGAATTTTCCGTCATGTTTCCGTTTAACTATAAATATGAGACAA ATATAGAAATACGGCCGGACGGAAACAGGATTTTTTCCGTTCGTTTTCATACCTAGTCAGGCGGCGCCAGTGCAGCGCAGCGCTGTGGAGGTTCAGCAGC CTTCGCCGGCCTTGGTGTCTCTCCTCTGCGCTTCTCCACTGTGGCTAAGCTAGGGTGGCGGCGCCGCCGCAATCTATTGCAAGCAACCCCACCACC…
PvNAC206	Pavir.J16079.1	contig179143	9.25	33912.88	1006-2440	KanlCTG15996	GCTGGTTATCTGTCGCCTCCTTTATCAGTGTACTGCTAGCTCGTTCTGTCACCTTGATCAGTGTCTGTACTGCCTATGCAATTCGAAGCTATGAATGGAT TGTTTGTGGATTCTTTCCATATTTATATTGATGGTGATGTCAATGCTCGTTAAACGTTTTGGTTGTGGCTGGTGGCTAGTGTTGATTTAGTCTGAGAGAA CAGTACTGCAGACTGGTTGGTGGCTAGTGCTAATTTAGTAGAACAGTACTGCTGGCTGGTTGGTTTACAAGCCATACGAACAGAGCGAATGCGTGAAATT TCAGAAATTTCAGAAACAATTTTTTGGTCAAGCAAACTGAAAGTCATTGCCATGGCAGATCGAACTGAGGAGCCGAGGGCAGGCAGGCGCAAACGA…	ATGCGTGAAATTTCAGAAATTTCAGAAACAATTTTTTGGTCAAGCAAACTGAAAGTCATTGCCATGGCAGATCGAACTGAGGAGCCGAGGGCAGGCAGGC GCAAACGAGGGGTTTTCTGCCAATACAAAACACGACGCTTTTCCACTGCCGCTCCGATCCCGCCTGCTTTTCCCCGCATCCTGGAGATGGCGCCGCTGCT GGGCGCGGAGATCTTCAGCCGCGGCTTCCGCTTCAACCCGACGCCGCTCGAGGCCGCCACCTACTACCTGCCGCGCCTCGTCGCCGGCGCGCCGCTGCAC GAGGCCGTCCGCCCCGTCATCCACCACGCCGCCGTCTACGCCTGCGAGCCCGCCGACCTCGCCCGCCAGTTCCGCCCCATGCCCAGGACCGGGCAC…	GCTGGTTATCTGTCGCCTCCTTTATCAGTGTACTGCTAGCTCGTTCTGTCACCTTGATCAGTGTCTGTACTGCCTATGCAATTCGAAGCTATGAATGGAT TGTTTGTGGATTCTTTCCATATTTATATTGATGGTGATGTCAATGCTCGTTAAACGTTTTGGTTGTGGCTGGTGGCTAGTGTTGATTTAGTCTGAGAGAA CAGTACTGCAGACTGGTTGGTGGCTAGTGCTAATTTAGTAGAACAGTACTGCTGGCTGGTTGGTTTACAAGCCATACGAACAGAGCGAATGCGTGAAATT TCAGAAATTTCAGAAAGTACGTTGATTGTGAGCCCGCATTTAGCCTTAAGCTGGTTTGTTCTTGCATTTCAGTAAATGCAGTTCAGGTTCCTCTTC…
PvNAC207	Pavir.J16488.1	contig182933	6.49	34110.66	924-2431	AP13CTG23466	CTCGCCGTCGGCGAGGCCGACCTCAACAAGTGCGAGCCATGGGACCTGCCCGCTCGGGCGACCATGGGGGAGAAGGAGTGGTACTTCTTCTGCGTCAAGG ACCGCAAGTACCCGACGGGGCTGAGGACGAACCGGGCCACCGAGTCCGGCTACTGGAAGGCGACGGGCAAGGACCGGGAGATCCTCAGGGGCAAGGCCCT CGTCGGCATGAAGAAGACGCTCGTCTTCTACACGGGGAGGGCGCCCAAGGGCGGCAAGACCGGCTGGGTCATGCACGAGTACCGCCTCGACGGCAAGCAC GCCGCCGCCGCCGGCAGCAGCAGCCGCCTCATCTCCTCGATCAGAGCTGGCGCGTCAAAGGACGAGTGGGTACTGTGCCGGGTGTTCAAGAAGAGC…	CTCGCCGTCGGCGAGGCCGACCTCAACAAGTGCGAGCCATGGGACCTGCCCGCTCGGGCGACCATGGGGGAGAAGGAGTGGTACTTCTTCTGCGTCAAGG ACCGCAAGTACCCGACGGGGCTGAGGACGAACCGGGCCACCGAGTCCGGCTACTGGAAGGCGACGGGCAAGGACCGGGAGATCCTCAGGGGCAAGGCCCT CGTCGGCATGAAGAAGACGCTCGTCTTCTACACGGGGAGGGCGCCCAAGGGCGGCAAGACCGGCTGGGTCATGCACGAGTACCGCCTCGACGGCAAGCAC GCCGCCGCCGCCGGCAGCAGCAGCCGCCTCATCTCCTCGATCAGAGCTGGCGCGTCAAAGGACGAGTGGGTACTGTGCCGGGTGTTCAAGAAGAGC…	CTCGCCGTCGGCGAGGCCGACCTCAACAAGTGCGAGCCATGGGACCTGCCCGGTACGTACTACGCCCGTCCAGCCTCGATCTGCTGCCTGATCGATCGCT GCAACAACAGTCTTGTCTCCATCAGATTCGATTCGAGGTCCGTCCGATCATTAATGATTGACGCCGCACGTGCGCGCTTTGTGTGGTGGTGGTGGTGTGC AGCTCGGGCGACCATGGGGGAGAAGGAGTGGTACTTCTTCTGCGTCAAGGACCGCAAGTACCCGACGGGGCTGAGGACGAACCGGGCCACCGAGTCCGGC TACTGGAAGGCGACGGGCAAGGACCGGGAGATCCTCAGGGGCAAGGCCCTCGTCGGCATGAAGAAGACGCTCGTCTTCTACACGGGGAGGGCGCCC…
PvNAC208	Pavir.J16651.1	contig184348	6.45	37885.07	631-2414	AP13CTG03288	TGCTTGCCTTCTATCTAAGCACTACTCCTCCTAGTTAATTAGCTAGTAGCATCTCTCATCTCCTCCTCCCTTCTTGAGGCTCCGATCTATACAGTAGCTA GTAGTCAACAGTAGTATAAACTGTGTGTAGTAGTAGACTGTTGTGTAGAGGTTGCTACAGAGCAATCCAACAGCTAGCACATCAGAGCTGAGCAGTCACC ATTGTTTATCAGTCGCCATGACGAGCTCGACTAGACTGCCTAATCTTCCAGCTGGGTTCCGCTTCCACCCACAGATGAGGAGCTCATCGTCCACTACCTC ATGAACCAAGCTTCCTCCATCCCATGCCCTGTCCCCATCATCGCCGAGGTCAACATCTACCAGTGCAACCCATGGGATCTTCCTGCCAAGGCTTTG…	ATGAACCAAGCTTCCTCCATCCCATGCCCTGTCCCCATCATCGCCGAGGTCAACATCTACCAGTGCAACCCATGGGATCTTCCTGCCAAGGCTTTGTTTG GAGAGAACGAGTGGTACTTCTTCAGCCCGAGGGATCGCAAGTACCCCAACGGCGCCCGCCCCAACCGCGCCGCCGGATCCGGCTACTGGAAGGCCACCGG CACCGACAAGGCCATCCTGTTGACTCCGACGAGCGAGAACATCGGAGTCAAGAAGGCCCTTGTGTTCTACGGCGGTAAGCCTCCCAAGGGTGTCAAGACA GACTGGATCATGCACGAGTACCGCCTCACAGGAGCTAACAAGAACACCAAGCGTAGAGGATCCTCCATGAGGCTGGACGACTGGGTCCTCTGCAGG…	TGCTTGCCTTCTATCTAAGCACTACTCCTCCTAGTTAATTAGCTAGTAGCATCTCTCATCTCCTCCTCCCTTCTTGAGGCTCCGATCTATACAGTAGCTA GTAGTCAACAGTAGTATAAACTGTGTGTAGTAGTAGACTGTTGTGTAGAGGTTGCTACAGAGCAATCCAACAGCTAGCACATCAGAGCTGAGCAGTCACC ATTGTTTATCAGTCGCCATGACGAGCTCGACTAGACTGCCTAATCTTCCAGCTGGGTTCCGCTTCCACCCACAGATGAGGAGCTCATCGTCCACTACCTC ATGAACCAAGCTTCCTCCATCCCATGCCCTGTCCCCATCATCGCCGAGGTCAACATCTACCAGTGCAACCCATGGGATCTTCCTGGTAATTAATTA…
PvNAC209	Pavir.J17376.1	contig19158	5.30	47757.5	1031-2670	KanlCTG43010	ATGGCAGACGGGTCCTTGACGAGGCACGGGTTCCCGCGCGGCTTCCGCTTCGTGCCCACGGAGCTGGAGCTCATCCACCTCCTCTCCCACCGGATCCACC GCGGCAGCCTCCCTCCGCCGTTCGACCGCATCTTCCACGACCTGCGAATCCGCGACTACCACCCCGAGGAGCTCTACGAGAGGTACATGGAGGACGCGGA GCACCGCTACATCTACTTCTTCAGCCGGCGGGAGTTCCAGAAGAAGGGAGCCGGCGGCGCGGCCCCCGGGCACAAGGCCCAGAAGGAGCCGCGGCTGATG CGCGCGGCCAGGGGCGGCGGGTGGAAGGCCTCCGGCGGCGGCCAGAATCTGCGGTGGCCGCGAAGCAAGGGCGGCTTCTTCGGCGGGAGGATGATG…	ATGGCAGACGGGTCCTTGACGAGGCACGGGTTCCCGCGCGGCTTCCGCTTCGTGCCCACGGAGCTGGAGCTCATCCACCTCCTCTCCCACCGGATCCACC GCGGCAGCCTCCCTCCGCCGTTCGACCGCATCTTCCACGACCTGCGAATCCGCGACTACCACCCCGAGGAGCTCTACGAGAGGTACATGGAGGACGCGGA GCACCGCTACATCTACTTCTTCAGCCGGCGGGAGTTCCAGAAGAAGGGAGCCGGCGGCGCGGCCCCCGGGCACAAGGCCCAGAAGGAGCCGCGGCTGATG CGCGCGGCCAGGGGCGGCGGGTGGAAGGCCTCCGGCGGCGGCCAGAATCTGCGGTGGCCGCGAAGCAAGGGCGGCTTCTTCGGCGGGAGGATGATG…	ATGGCAGACGGGTCCTTGACGAGGCACGGGTTCCCGCGCGGCTTCCGCTTCGTGCCCACGGAGCTGGAGCTCATCCACCTCCTCTCCCACCGGATCCACC GCGGCAGCCTCCCTCCGCCGTTCGACCGCATCTTCCACGACCTGCGAATCCGCGACTACCACCCCGAGGAGCTCTACGGTCAGTCCGATGATCCCGCCCA CCTCTTCCCCAACCCCTTCGGTTCCTCTTCCTCCCCCCGAACCCTCTCCTGATTTAATTCTCTCTCTGACGTACGTCCGATATGCCATTGCCGCCGCCGA GCACATCCTTGCAGAGAGGTACATGGAGGACGCGGAGCACCGCTACATCTACTTCTTCAGCCGGCGGGAGTTCCAGAAGAAGGGAGCCGGCGGCGC…
PvNAC210	Pavir.J18422.1	contig201775	8.19	20343.00	1180-1776	AP13ISTG63118-RC	ATGGCGGCGGCCGCCGACCGCACCCCCAGCGACCACGACCTCATCACATTCGTCCTGCGACCGATGGCGGCCGCCGGGACCGCGCAGCAGGGCAGCGGCT TCGTCCACATGGCTGACGTCTACTCCGTCGCGCCCGAGAAGCTCGCCGAGCGGTACGCGCCCGCGCCGGGCGCCGGCGGGATCTGGTACTTCGTCTGCCC CGCGCGCTGCCGGGACCGGGCCGCCAAGGCCGGCGCGCTAGGCGAGGGGTGCTGGACCTCGGAGGCCGGCGGCGCGGCCGGGCCCGTCAGGGGGCCGGAC GGCCGCCGCGTCGGGCAGTCGCGCGCGCTGTCCTACGGGACAGCGGCGCCGTGGGCCGCGGTCACCAGGCACGGCTGGTGCATGGTGGAGCTCGCG…	ATGGCGGCGGCCGCCGACCGCACCCCCAGCGACCACGACCTCATCACATTCGTCCTGCGACCGATGGCGGCCGCCGGGACCGCGCAGCAGGGCAGCGGCT TCGTCCACATGGCTGACGTCTACTCCGTCGCGCCCGAGAAGCTCGCCGAGCGGTACGCGCCCGCGCCGGGCGCCGGCGGGATCTGGTACTTCGTCTGCCC CGCGCGCTGCCGGGACCGGGCCGCCAAGGCCGGCGCGCTAGGCGAGGGGTGCTGGACCTCGGAGGCCGGCGGCGCGGCCGGGCCCGTCAGGGGGCCGGAC GGCCGCCGCGTCGGGCAGTCGCGCGCGCTGTCCTACGGGACAGCGGCGCCGTGGGCCGCGGTCACCAGGCACGGCTGGTGCATGGTGGAGCTCGCG…	ATGGCGGCGGCCGCCGACCGCACCCCCAGCGACCACGACCTCATCACATTCGTCCTGCGACCGATGGCGGCCGCCGGGACCGCGCAGCAGGGCAGCGGCT TCGTCCACATGGCTGACGTCTACTCCGTCGCGCCCGAGAAGCTCGCCGAGCGGTACGCGCCCGCGCCGGGCGCCGGCGGGATCTGGTACTTCGTCTGCCC CGCGCGCTGCCGGGACCGGGCCGCCAAGGCCGGCGCGCTAGGCGAGGGGTGCTGGACCTCGGAGGCCGGCGGCGCGGCCGGGCCCGTCAGGGGGCCGGAC GGCCGCCGCGTCGGGCAGTCGCGCGCGCTGTCCTACGGGACAGCGGCGCCGTGGGCCGCGGTCACCAGGCACGGCTGGTGCATGGTGGAGCTCGCG…
PvNAC211	Pavir.J18990.1	contig20714	4.62	51079.21	5594-9092	AlamCTG12244	GTGTGTGTGTGTGTGTGTGTGTGTGTGTGTGTGTGTGTGTGTGTGTGTGTGTGTGTGTGTGTGTGTGTGTGTGTGTGTGTGTGTGTGATTCATCCGGTAC TTTTGACTCAACGGTTTCTAATCAATTAATAGTTATAATAATTTGACTTCAAGAATATAAGTCAGATAGTTTGATTTCAGCTAACGAATTTAGAAATGTC TTATTTTGAGGTTCCTCCCCTTCCATAGCCAAAAATGTTGATGCTATTATTGCACTGTTCGTTCAGGATCCTGACTCTTGTCACTCATGTCTGCTGAAGT CCGCGAAGAGTACCTCTGCTTCCTTTCTTTCTACTTGTGGTTCATATTCAGTGTAAAATTACAGTATTTCACTTGACACAAGTTAACTCACTGGAT…	ATGGCACAAACCTCCCTTCCACCTGGATTTCGCTTCCATCCAACAGATCTTGAGCTTTGTTCGTACTACTTAAAAAGGAAAATCATGGGAAAGAAACTGC TCGTCGAAGCTATATCAGAGGTTGAGCTGTACAAATACGCCCCTTGGGATCTTCCAGATAAATCTTGTCTCCAGAGCAGAGATATGGAATGGTACTTCTT TTGTCCTCGTGACAAGAAATATGCAAATGGATCTAGGACAAATCGTTCAACACCATTTGGATTCTGGAAATCTACTGGGAAAGATAGAACAATTGTGCTT AACACTCGCATTGTGGGGATGAAGAAAACATTGATTTTTCATGAAGGCAAGGCACCAAGAGGTGATCGAACTGATTGGGTGATGTATGAATATCGG…	GTGTGTGTGTGTGTGTGTGTGTGTGTGTGTGTGTGTGTGTGTGTGTGTGTGTGTGTGTGTGTGTGTGTGTGTGTGTGTGTGTGTGTGATTCATCCGGTAC TTTTGACTCAACGGTTTCTAATCAATTAATAGTTATAATAATTTGACTTCAAGAATATAAGTCAGATAGTTTGATTTCAGCTAACGAATTTAGAAATGTC TTATTTTGAGGTTCCTCCCCTTCCATAGCCAAAAATGTTGATGCTATTATTGCACTGTTCGTTCAGGATCCTGACTCTTGTCACTCATGTCTGCTGAAGT CCGCGAAGAGTACCTCTGCTTCCTTTCTTTCTACTTGTGGTTCATATTCAGTGTAAAATTACAGTATTTCACTTGACACAAGTTAACTCACTGGAT…
PvNAC212	Pavir.J20075.1	contig218264	9.17	29655.46	33-1981	AP13ISTG64337	ATGGCGTCGTCGTGGAAGTCGAAGTCTATCGGAGAAGTTCTGCGCAGGGCAGCGACGCGCAGAGCAGAGATGTTGTGGGCGACGAGGTCGCAGAGGCGTG GCACAGGTGCGGTGACGTCGCGGTGGTTCCGGCCGACGCAGCGCGAGCTCATCGAGTTCTACCTCCTCCCGCGCGCCCGCGGCCAGGATCCATTCCCCGG CGTCATCATCGAGGACGACGCGGCGGGGAGCTCGCTGCCCTGGGACCTCTTCGAGCGCCACGGACTGGGGGGCGAGGACGAGGCCTACTTCCTCGCGCGC ACCGGCGGGGCCAGGAAGCCCGGCGCCCGCCAGGACCGCGGCTGCGACGGCGGCGCCGGGGAGTGGAAGTGGAAGATGCAGAGCAGCGCCGACAAG…	ATGGCGTCGTCGTGGAAGTCGAAGTCTATCGGAGAAGTTCTGCGCAGGGCAGCGACGCGCAGAGCAGAGATGTTGTGGGCGACGAGGTCGCAGAGGCGTG GCACAGGTGCGGTGACGTCGCGGTGGTTCCGGCCGACGCAGCGCGAGCTCATCGAGTTCTACCTCCTCCCGCGCGCCCGCGGCCAGGATCCATTCCCCGG CGTCATCATCGAGGACGACGCGGCGGGGAGCTCGCTGCCCTGGGACCTCTTCGAGCGCCACGGACTGGGGGGCGAGGACGAGGCCTACTTCCTCGCGCGC ACCGGCGGGGCCAGGAAGCCCGGCGCCCGCCAGGACCGCGGCTGCGACGGCGGCGCCGGGGAGTGGAAGTGGAAGATGCAGAGCAGCGCCGACAAG…	ATGGCGTCGTCGTGGAAGTCGAAGTCTATCGGAGAAGTTCTGCGCAGGGCAGCGACGCGCAGAGCAGAGATGTTGTGGGCGACGAGGTCGCAGAGGCGTG GCACAGGTGCGGTGACGTCGCGGTGGTGATGGCGCTCCGGCAATGGCGTGGTGGCGCTTCTCGCCGCTGCAGCCCACCCTTTCTGATAGGGTTAGGGTTT GGAGGTGGTTAACAGTGGCAGCGGTGAACCTCATGTCGTCGGCCGTCAGTCCCCACCTCCTCTTTATAAGGCTGCGCGACGGGAGTCCACCAACCACGTC TTGGGCTGGGCCCCCGATCAGGGCACGAGATCAAGGGATTAGTTGGCCGTTGGGCCAACTAGTGGAGATCAATTCCAACACCAATAGATAGGTTAT…
PvNAC213	Pavir.J20698.1	contig225187	6.3	42506.06	1-2041	AP13ISTG56117-RC	GAGAGAGAGAGAGAGAGAGAGAGAGAGAGAGTACAGAACGAAGAGCCGGCCGGCCGGCGAGGGATCAATCAATATAATGAGCATCTCGGTGAACGGGCAG TCGTGCGTGCCGCCGGGGTTCCGGTTCCACCCCACGGAGGAGGAGCTGCTCAACTACTACCTCCGCAAGAAGGTCGCCTCCCAGGAGATCGACCTCGACG TCATCCGCGACGTCGACCTCAACAAGCTCGAGCCATGGGACATCCAAGAGAAATGTAAGATCGGGTCCGGGCCGCAGAACGACTGGTACTTCTTCAGCCA CAAGGACAAGAAGTACCCTACGGGGACGCGCACGAACCGCGCCACGGCGGCCGGCTTCTGGAAGGCCACCGGCCGCGACAAGGCCATCTACAACGC…	ATGAGCATCTCGGTGAACGGGCAGTCGTGCGTGCCGCCGGGGTTCCGGTTCCACCCCACGGAGGAGGAGCTGCTCAACTACTACCTCCGCAAGAAGGTCG CCTCCCAGGAGATCGACCTCGACGTCATCCGCGACGTCGACCTCAACAAGCTCGAGCCATGGGACATCCAAGAGAAATGTAAGATCGGGTCCGGGCCGCA GAACGACTGGTACTTCTTCAGCCACAAGGACAAGAAGTACCCTACGGGGACGCGCACGAACCGCGCCACGGCGGCCGGCTTCTGGAAGGCCACCGGCCGC GACAAGGCCATCTACAACGCCGTCAAGCGCATCGGCATGCGCAAGACGCTCGTCTTCTACAAGGGCCGCGCCCCGCACGGCCAGAAGTCCGACTGG…	GAGAGAGAGAGAGAGAGAGAGAGAGAGAGAGTACAGAACGAAGAGCCGGCCGGCCGGCGAGGGATCAATCAATATAATGAGCATCTCGGTGAACGGGCAG TCGTGCGTGCCGCCGGGGTTCCGGTTCCACCCCACGGAGGAGGAGCTGCTCAACTACTACCTCCGCAAGAAGGTCGCCTCCCAGGAGATCGACCTCGACG TCATCCGCGACGTCGACCTCAACAAGCTCGAGCCATGGGACATCCAAGGTACTACAGACCTCATCGATCACCCCTGAATCTGATCGACCACATACTCATG CCTCGCTCGTTGCATCACCACCTGCACCGGTGACCACGAGTGCCGCCATGGGCGTCATCTTGCGAGCTCAATCAATTGTACCACCAATTGCTCGGC…
PvNAC214	Pavir.J20890.1	contig227478	6.55	34779.91	1-2011	AP13ISTG64965-RC	GAGAGAGAGAGAGAGAGGCCTGAACTGAAGTGCACTCCAAGCTAAGGAATATATGTGCATACACTCTACCTTCCAGCAGTCCAAAAAGATAGCTTCTACG ATCCAGTGCAATTTTCACACACGTACCCTCCGCAAATTAAAGTAGCTATCAGGTACCTTACCCTACAATATGCTGTTGATCTTGCTAGCTACAGACGATA CACACACTAGCTAATCTAGCAGCTTAGTACTATCGTCCTAGCTACTTTGGTAAGCCACAAGCTAGCTGCAGGCTGATGAGCTGCTAGTGCTAGATAGTAG ATCATCACTTAATTTTCAGGTCTTGCTAGCTTGTCGAATAATGTCTGTAACCAAAATAGCTAGGTACATGGATATAGATTGATCACGCACCGATCG…	ATGGATCATCAGCAGCAGCAGCAGCAGACGCCATGCGTGCCCCCAGGGTTCAGGTTCCATCCCACGGAGGAGGAGCTGGTGGGGTACTACCTCGCCCGCA AGGTGGCCGCCCAGAAGATCGACCTCGACATCATCCGGGAGGTGGATCTCTACAGGATCGAGCCATGGGATCTCCAAGAGAGGTGCTGCATCTACTACGG CGGCGCCGGCACCGGCTCCGGCGGCCAGGAGGAGGAGCCCACCGAGTACTACTTCTTCAGCTACAAGGACCGCAAGTACCCCAGCGGCACGCGCACCAAC CGCGCCACCGCCGCCGGCTTCTGGAAGGCCACCGGCAGGGACAAGCCCGTGCTCTCCTCCCGGTCCGCCGCCCCCCTCAGCGTCATCGGCATGAGG…	GAGAGAGAGAGAGAGAGGCCTGAACTGAAGTGCACTCCAAGCTAAGGAATATATGTGCATACACTCTACCTTCCAGCAGTCCAAAAAGATAGCTTCTACG ATCCAGTGCAATTTTCACACACGTACCCTCCGCAAATTAAAGTAGCTATCAGGTACCTTACCCTACAATATGCTGTTGATCTTGCTAGCTACAGACGATA CACACACTAGCTAATCTAGCAGCTTAGTACTATCGTCCTAGCTACTTTGGTAAGCCACAAGCTAGCTGCAGGCTGATGAGCTGCTAGTGCTAGATAGTAG ATCATCACTTAATTTTCAGGTCTTGCTAGCTTGTCGAATAATGTCTGTAACCAAAATAGCTAGGTACATGGATATAGATTGATCACGCACCGATCG…
PvNAC215	Pavir.J21162.1	contig230492	6.4	42219.79	1-1998	AP13ISTG56118	ATGAGCATCTCGGTGAACGGGCAGTCGTGTGTGCCGCCGGGGTTCCGGTTCCACCCCACGGAGGAGGAGCTGCTCAACTACTACCTCCGCAAGAAGGTCG CCTCCCAGGAGATCGACCTCGACGTCATCCGCGACGTCGACCTCAACAAGCTCGAGCCATGGGACATCCAAGAGAAATGTAAGATCGGGTCCGGGCCGCA GAACGACTGGTACTTCTTCAGCCACAAGGACAAGAAGTACCCGACGGGGACGCGCACGAACCGCGCCACGGCGGCCGGCTTCTGGAAGGCCACCGGCCGC GACAAGGCCATCTACAACGCCGTCAAGCGCATCGGCATGCGCAAGACGCTCGTCTTCTACAAGGGCCGCGCCCCGCACGGCCAGAAGTCCGACTGG…	ATGAGCATCTCGGTGAACGGGCAGTCGTGTGTGCCGCCGGGGTTCCGGTTCCACCCCACGGAGGAGGAGCTGCTCAACTACTACCTCCGCAAGAAGGTCG CCTCCCAGGAGATCGACCTCGACGTCATCCGCGACGTCGACCTCAACAAGCTCGAGCCATGGGACATCCAAGAGAAATGTAAGATCGGGTCCGGGCCGCA GAACGACTGGTACTTCTTCAGCCACAAGGACAAGAAGTACCCGACGGGGACGCGCACGAACCGCGCCACGGCGGCCGGCTTCTGGAAGGCCACCGGCCGC GACAAGGCCATCTACAACGCCGTCAAGCGCATCGGCATGCGCAAGACGCTCGTCTTCTACAAGGGCCGCGCCCCGCACGGCCAGAAGTCCGACTGG…	ATGAGCATCTCGGTGAACGGGCAGTCGTGTGTGCCGCCGGGGTTCCGGTTCCACCCCACGGAGGAGGAGCTGCTCAACTACTACCTCCGCAAGAAGGTCG CCTCCCAGGAGATCGACCTCGACGTCATCCGCGACGTCGACCTCAACAAGCTCGAGCCATGGGACATCCAAGGTACAGACCGGCCGGCCTCAGCATCTCA TCAATCACATACAAACTCATGCCTATAGCTCGTTGCACCACCTGCACCGGTGACCACCACGAGTGCCGCCATGGCCATCAGCTACCGAGCTCGTATTGTA CCAATTGCTCGGTTTCATTACGCACGCACGCAGCACGCTTGACCTGATGAATGCGACTGGCTGCTAGCCATCTTGTAGCAGCTTGCCCTGTTCGTT…
PvNAC216	Pavir.J21394.1	contig233073	7.7	27081.61	851-1974	AP13_model_12336.m00004	TTGGCTTCTTCCTCTCTCTATCCCCTTTCTATTGATTCCCCACCTTTCTTGCGTTCACAAGCTTCCCCAAGCTTAGCTTCTCTCTTCCTTTTTCCTCTGA GATCTTGGTTTCTCTCCTGTTGTTCCTAGTGAAGCTGCAGTTCAGATCGATCATGGTGGAGAGTAGTATCAAATCAGAGCAAGGAGGCGACCTGTTCCTG CCTCCCGGGTTCAGGTTCCATCCCACAGACGAGGAGGTCATCACAAGCTATCTCCTGCAGAAGTTTCTGAACCCTAGCTTCGACCCGCGAGCCATCGGTG AGGTGGACCTCAACAAGTGCGAGCCATGGGATCTCCCAAGCAAGGCGAAGATGGGGGAGAAGGAGTGGTACTTCTTCTGCCACAAGGGCATGAAAT…	ATGGTGGAGAGTAGTATCAAATCAGAGCAAGGAGGCGACCTGTTCCTGCCTCCCGGGTTCAGGTTCCATCCCACAGACGAGGAGGTCATCACAAGCTATC TCCTGCAGAAGTTTCTGAACCCTAGCTTCGACCCGCGAGCCATCGGTGAGGTGGACCTCAACAAGTGCGAGCCATGGGATCTCCCAAGCAAGGCGAAGAT GGGGGAGAAGGAGTGGTACTTCTTCTGCCACAAGGGCATGAAATACCCGACGGGCATGCGCACCAACCGCGCCACCAAGGAGGGCTACTGGAAGGCCACC GGCAAGGACAGGGAGATCTTCAAGCCTGCTGCTGCTGGAGGTGCAGGCCGTGAGCTTGTGGGGATGAAGAAGACGCTGGTGTTCTACATGGGCAGG…	TTGGCTTCTTCCTCTCTCTATCCCCTTTCTATTGATTCCCCACCTTTCTTGCGTTCACAAGCTTCCCCAAGCTTAGCTTCTCTCTTCCTTTTTCCTCTGA GATCTTGGTTTCTCTCCTGTTGTTCCTAGTGAAGCTGCAGTTCAGATCGATCATGGTGGAGAGTAGTATCAAATCAGAGCAAGGAGGCGACCTGTTCCTG CCTCCCGGGTTCAGGTTCCATCCCACAGACGAGGAGGTCATCACAAGCTATCTCCTGCAGAAGTTTCTGAACCCTAGCTTCGACCCGCGAGCCATCGGTG AGGTGGACCTCAACAAGTGCGAGCCATGGGATCTCCCAAGTAAGTCACTGGCCTTTTCTGATCCCTTTTCTTCAATTGCACCACCACATACATGTT…
PvNAC217	Pavir.J21487.1	contig234152	6.03	37613.66	641-1702	AP13ISTG66143	ATGACGCCGCGGCCCCCCATGTTCCACGCCCCGCTCGCGACGTCGCCGGCGCCGGCCTTCGACTCGCACCCCTCCGACCTGGTGCTCGTCAGGTCCTACC TCCGGCCCTGGGTCGCGCAGGGCGTCCGGCCGCCCGGCGCCTTCGTGCACGCCGCGGACCTCTACGCCGCCGAGCCCGGCGAGCTCGCGCGGCGGTTCCG CGCCGCCGTGGCGCGGGACGGCGAGCGCGCGTGGTACTTCCTCTCGCCGCTCCGCACCAAGAGCCCCCGCGGGCGCCGCAAGGCGCGCACCGTCGCCGGC GGCGCGGGGTGGTGGCACGGCGAGGCGGGGCCCCGCCCCGTGCTCGACCCGCTCGACGGCCGCCGAAAGGTCGGCCACCGCCAGAGCTTCTCCTTC…	ATGACGCCGCGGCCCCCCATGTTCCACGCCCCGCTCGCGACGTCGCCGGCGCCGGCCTTCGACTCGCACCCCTCCGACCTGGTGCTCGTCAGGTCCTACC TCCGGCCCTGGGTCGCGCAGGGCGTCCGGCCGCCCGGCGCCTTCGTGCACGCCGCGGACCTCTACGCCGCCGAGCCCGGCGAGCTCGCGCGGCGGTTCCG CGCCGCCGTGGCGCGGGACGGCGAGCGCGCGTGGTACTTCCTCTCGCCGCTCCGCACCAAGAGCCCCCGCGGGCGCCGCAAGGCGCGCACCGTCGCCGGC GGCGCGGGGTGGTGGCACGGCGAGGCGGGGCCCCGCCCCGTGCTCGACCCGCTCGACGGCCGCCGAAAGGTCGGCCACCGCCAGAGCTTCTCCTTC…	ATGACGCCGCGGCCCCCCATGTTCCACGCCCCGCTCGCGACGTCGCCGGCGCCGGCCTTCGACTCGCACCCCTCCGACCTGGTGCTCGTCAGGTCCTACC TCCGGCCCTGGGTCGCGCAGGGCGTCCGGCCGCCCGGCGCCTTCGTGCACGCCGCGGACCTCTACGCCGCCGAGCCCGGCGAGCTCGCGCGGCGGTTCCG CGCCGCCGTGGCGCGGGACGGCGAGCGCGCGTGGTACTTCCTCTCGCCGCTCCGCACCAAGAGCCCCCGCGGGCGCCGCAAGGCGCGCACCGTCGCCGGC GGCGCGGGGTGGTGGCACGGCGAGGCGGGGCCCCGCCCCGTGCTCGACCCGCTCGACGGCCGCCGAAAGGTCGGCCACCGCCAGAGCTTCTCCTTC…
PvNAC218	Pavir.J22451.1	contig244795	6.84	57784.7	973-1404	AP13CTG23952	ATGGAAGCTTCGCGGTTCGGCTTCGACCCCTCGCTGCCGCCGGCGTGCAAGTTCGATCCCACAGACGCGGATATCGTGGCGTACTACCTCCTCCCGCGCG CCGTCGGCCATTCGAATCCGCACGCGCACGCCGTCATCGACGCTGATCCCTGCAGCTGCCCTCCCTGGGAGCTCATGCGCCGCCACGGCCACGCCGGCAG CGACCACGCCTTCTTCTTCGGTCCGACGACCAAGCACGGCAGCCACCGCGCAAGTCGCACGGTCCCCGCAGGGGAGGGCGGCGGCACGTGGCACGGGCAG ACAAGCGACGAGACTGGCCTCGTGCTCGTTCGCCGTGGGGGCGACGGCCCTGAGATCAGCCTCAAGTCCAAGAAGTGGCAATTCTCTTATCTCGAC…	ATGGAAGCTTCGCGGTTCGGCTTCGACCCCTCGCTGCCGCCGGCGTGCAAGTTCGATCCCACAGACGCGGATATCGTGGCGTACTACCTCCTCCCGCGCG CCGTCGGCCATTCGAATCCGCACGCGCACGCCGTCATCGACGCTGATCCCTGCAGCTGCCCTCCCTGGGAGCTCATGCGCCGCCACGGCCACGCCGGCAG CGACCACGCCTTCTTCTTCGGTCCGACGACCAAGCACGGCAGCCACCGCGCAAGTCGCACGGTCCCCGCAGGGGAGGGCGGCGGCACGTGGCACGGGCAG ACAAGCGACGAGACTGGCCTCGTGCTCGTTCGCCGTGGGGGCGACGGCCCTGAGATCAGCCTCAAGTCCAAGAAGTGGCAATTCTCTTATCTCGAC…	ATGGAAGCTTCGCGGTTCGGCTTCGACCCCTCGCTGCCGCCGGCGTGCAAGTTCGATCCCACAGACGCGGATATCGTGGCGTACTACCTCCTCCCGCGCG CCGTCGGCCATTCGAATCCGCACGCGCACGCCGTCATCGACGCTGATCCCTGCAGCTGCCCTCCCTGGGAGCTCATGCGCCGCCACGGCCACGCCGGCAG CGACCACGCCTTCTTCTTCGGTCCGACGACCAAGCACGGCAGCCACCGCGCAAGTCGCACGGTCCCCGCAGGGGAGGGCGGCGGCACGTGGCACGGGCAG ACAAGCGACGAGACTGGCCTCGTGCTCGTTCGCCGTGGGGGCGACGGCCCTGAGATCAGCCTCAAGTCCAAGAAGTGGCAATTCTCTTATCTCGAC…
PvNAC219	Pavir.J22666.1	contig247109	9.19	31651	1-1406	AP13ISTG66757	GCTTCTTCATTCTTGTCGATCTCTTGCTTGAGCAGTCAGTCCTCGATTCGGCGGTTCCATCGATCGAGCTGCTGTCTAGCTACTAGCTACCTGGTGGTCC ATATCGACCGATCGAGGCCGGCCGGCCGGCGACGATATATGATGATGGAGATGGAGATGGAGATGATGATGTCGCAGGCGGCGACGTCGCAGCTGCCGCC GGGGTTCCGGTTCCACCCCACCGACGAGGAGCTCATCCTGCACTACCTCCGCAACCGCGCCGCCTCCGCGCCGTGCCCCGTCCCCATCATCGCCGACGTT GACATCTACAAGTTCGACCCATGGGACCTCCCCTCCAAGGCTGTGCACGGCGACGGCGAGTACTACTTCTTCAGCCCGCGCGACCGCAAGTACCCC…	GCTTCTTCATTCTTGTCGATCTCTTGCTTGAGCAGTCAGTCCTCGATTCGGCGGTTCCATCGATCGAGCTGCTGTCTAGCTACTAGCTACCTGGTGGTCC ATATCGACCGATCGAGGCCGGCCGGCCGGCGACGATATATGATGATGGAGATGGAGATGGAGATGATGATGTCGCAGGCGGCGACGTCGCAGCTGCCGCC GGGGTTCCGGTTCCACCCCACCGACGAGGAGCTCATCCTGCACTACCTCCGCAACCGCGCCGCCTCCGCGCCGTGCCCCGTCCCCATCATCGCCGACGTT GACATCTACAAGTTCGACCCATGGGACCTCCCCTCCAAGGCTGTGCACGGCGACGGCGAGTACTACTTCTTCAGCCCGCGCGACCGCAAGTACCCC…	GCTTCTTCATTCTTGTCGATCTCTTGCTTGAGCAGTCAGTCCTCGATTCGGCGGTTCCATCGATCGAGCTGCTGTCTAGCTACTAGCTACCTGGTGGTCC ATATCGACCGATCGAGGCCGGCCGGCCGGCGACGATATATGATGATGGAGATGGAGATGGAGATGATGATGTCGCAGGCGGCGACGTCGCAGCTGCCGCC GGGGTTCCGGTTCCACCCCACCGACGAGGAGCTCATCCTGCACTACCTCCGCAACCGCGCCGCCTCCGCGCCGTGCCCCGTCCCCATCATCGCCGACGTT GACATCTACAAGTTCGACCCATGGGACCTCCCCTGTAAGGCCAATTTGATCTGATCGATTGATTATATATGTGATCGAATCGATCACTTGCTGACC…
PvNAC220	Pavir.J23199.1	contig25338	7.23	36283.00	1274-3315	AP13ISTG39162	CTCCCTCTCAGATTATTTTCCCTTGATCGCTTGGTCACCCTGAATCCGAGCCTGCTCCAACAGGACAGCGGCGGCGTTTGGCGCAGCAGCAGGGATGGAC GCCAGCTCGGCGATGGAGCAGGAGTTGCACCGGCCCATGGAGTTGCCCCCGGGCTTCCGCTTCCACCCCACCGACGAGGAGCTCATCACGCACTACCTCG CCCGCAAGATCGCCGACACCCGCTTCGCCGCGCTCGCCGTCGGCGAGGCCGACCTCAACAAGTCCGAACCTTGGGACCTGCCGTCGCTGGCGAAGATGGG GGAGAAGGAGTGGTACTTCTTCTGCCTCAAGGACCGCAAGTACCCGACGGGGCTGAGGACGAACCGGGCCACGGAGGCCGGGTACTGGAAGGCCAC…	ATGGACGCCAGCTCGGCGATGGAGCAGGAGTTGCACCGGCCCATGGAGTTGCCCCCGGGCTTCCGCTTCCACCCCACCGACGAGGAGCTCATCACGCACT ACCTCGCCCGCAAGATCGCCGACACCCGCTTCGCCGCGCTCGCCGTCGGCGAGGCCGACCTCAACAAGTCCGAACCTTGGGACCTGCCGTCGCTGGCGAA GATGGGGGAGAAGGAGTGGTACTTCTTCTGCCTCAAGGACCGCAAGTACCCGACGGGGCTGAGGACGAACCGGGCCACGGAGGCCGGGTACTGGAAGGCC ACGGGCAAGGACAAGGACATCTTCAGGGGCAAGGCCCTCGTCGGCTCCAAGAAGACGCTCGTCTTCTACACGGGGAGGGCGCCCAAGGGCGAGAAG…	CTCCCTCTCAGATTATTTTCCCTTGATCGCTTGGTCACCCTGAATCCGAGCCTGCTCCAACAGGTAATTGGATTATTGCCACATCCCCTTCTCTCCCCCT CTCTCCCCTCAATATGCTACTGCCCCTTGCTCTGAAAATATTTTCTTTCTCCTCTAAGAACTTCTCCAGTGTTCTATCAACATATCAAGTGATGCTTCTA CTTGCACCTATTAAAAGTTCAGATTCTTTTTCTTTCAGATGATTGCCCTCCCACGTACTTTTCCATCCATTTTTTACGCTCTGCCCATCTGTTTTGTTTC AGAGGTGTTGTGCTATGGATGATGCCTTGTTTGCCGATTTGTTTTTTGTTCAAGTGGTGTTTTGGATTTTGATTAGTACTGGAGTTTTCGGCTGAT…
PvNAC221	Pavir.J23256.1	contig254062	9.81	21632.92	685-1538	KanlCTG20068	CCCCGCGACGGACCTCCCAAAATTTCAGGTCTCTCGCCATTTCCACCCTTCCCCTAGCTTGAGCTGCCCATGCATCCCAAGGGGCAGGGTAATTAGATCC GATCCGTACTGCTCGATCTAGCTAGCTAGTGGGTTAATCATCAGTTGTTGATGGCAATTGATCTTGGTCTGGCTCCGGCGCCGGCGTCGTCGTCGTCCGG GGGGCGCCGCGGCATGCCGAGCCCGTGCACGGCGCTCCCGCCGGGGTTCCGGTTCCACCCGACGGACGAGGAGCTCATCCTCCACTACCTCCGCAAGCGC GCCGCCGCCGCGCCGTGCCCGGCCCCCGTCATCGCCGAGGTCGACATCTACAAGTTCGACCCGTGGGACCTGCCAGCCAGGGCGATTTTCGGGGAG…	ATGGCAATTGATCTTGGTCTGGCTCCGGCGCCGGCGTCGTCGTCGTCCGGGGGGCGCCGCGGCATGCCGAGCCCGTGCACGGCGCTCCCGCCGGGGTTCC GGTTCCACCCGACGGACGAGGAGCTCATCCTCCACTACCTCCGCAAGCGCGCCGCCGCCGCGCCGTGCCCGGCCCCCGTCATCGCCGAGGTCGACATCTA CAAGTTCGACCCGTGGGACCTGCCAGCCAGGGCGATTTTCGGGGAGGCCGAGTGGTACTTCTTCAGCCCGAGGGACCGCAAGTACCCCAACGGCGTGCGC CCCAACCGCGCCGCCGGATCCGGGTACTGGAAGGCCACCGGCACCGACAAGCCCATCACGCTCTCCTCCGGCGCTGGCGCCGCCGCGGCGCCCGAC…	CCCCGCGACGGACCTCCCAAAATTTCAGGTCTCTCGCCATTTCCACCCTTCCCCTAGCTTGAGCTGCCCATGCATCCCAAGGGGCAGGGTAATTAGATCC GATCCGTACTGCTCGATCTAGCTAGCTAGTGGGTTAATCATCAGTTGTTGATGGCAATTGATCTTGGTCTGGCTCCGGCGCCGGCGTCGTCGTCGTCCGG GGGGCGCCGCGGCATGCCGAGCCCGTGCACGGCGCTCCCGCCGGGGTTCCGGTTCCACCCGACGGACGAGGAGCTCATCCTCCACTACCTCCGCAAGCGC GCCGCCGCCGCGCCGTGCCCGGCCCCCGTCATCGCCGAGGTCGACATCTACAAGTTCGACCCGTGGGACCTGCCAGGTTAGTTCACCTACCGGCCG…
PvNAC222	Pavir.J23516.1	contig257006	6.07	29643.32	567-1801	AP13ISTG39305	AAGACTCATGCTTGCCTTCTATCTAAGCACTACTCCTAGTTAGTTAGCTACTGGTATCTCTCATCTCCTCCGATCCTTCCTTCTTGAGGCTCTCTGATCT ATACAGTAGTACGTAGTCAACAGTAGTATAAACTGTGTGTAGTACGTAGACTGTCTAGCTAATCCAACAGCTAGCACATCAGAGCTGAGCAGTCACCATT CTTGTTTATCGCCACGCCATGCCGAGCGCGACTAGCAGACTACCTAATCTTCCAGCTGGGTTCCGCTTCCACCCCACAGATGAGGAGCTCATCGTCCACT ACCTCATGAACCAAGCTTCCTCCCTCCCATGCCCTGTCCCCATCATCGCCGAGGTCAACATCTACCAGTGCAACCCATGGGACCTTCCTGCCAAAG…	ATGCCGAGCGCGACTAGCAGACTACCTAATCTTCCAGCTGGGTTCCGCTTCCACCCCACAGATGAGGAGCTCATCGTCCACTACCTCATGAACCAAGCTT CCTCCCTCCCATGCCCTGTCCCCATCATCGCCGAGGTCAACATCTACCAGTGCAACCCATGGGACCTTCCTGCCAAAGCTTTGTTTGGAGAGAACGAGTG GTACTTCTTCAGCCCCAGGGATCGCAAGTACCCCAACGGCGCCCGCCCCAACCGTGCCGCCGGATCCGGCTACTGGAAGGCCACCGGCACCGACAAGGCC ATCCTGTTGACTCCAACGAGCGAGAACATCGGAGTCAAGAAAGCCCTTGTGTTCTATGGTGGTAAGCCTCCCAAGGGGGTCAAGACAGACTGGATC…	AAGACTCATGCTTGCCTTCTATCTAAGCACTACTCCTAGTTAGTTAGCTACTGGTATCTCTCATCTCCTCCGATCCTTCCTTCTTGAGGCTCTCTGATCT ATACAGTAGTACGTAGTCAACAGTAGTATAAACTGTGTGTAGTACGTAGACTGTCTAGCTAATCCAACAGCTAGCACATCAGAGCTGAGCAGTCACCATT CTTGTTTATCGCCACGCCATGCCGAGCGCGACTAGCAGACTACCTAATCTTCCAGCTGGGTTCCGCTTCCACCCCACAGATGAGGAGCTCATCGTCCACT ACCTCATGAACCAAGCTTCCTCCCTCCCATGCCCTGTCCCCATCATCGCCGAGGTCAACATCTACCAGTGCAACCCATGGGACCTTCCTGGTAATT…
PvNAC223	Pavir.J24268.1	contig266021	4.66	36508.95	461-1717	AP13ISTG64337	ATGTCGACCAAGGCCGCCGTGGCCATCGGGCTCCCGCCCGGCCTCAACTTCCACCCCAACGACGACGAGCTCGTCGAGTTCTTCCTCCTGCCGACCGTCC GCGGCGAGCCGGCCTGGCGTCATCGTCATCCACGACGCGACACCGCCGGCAACGCACTGCCCTGGAAGCTCCTGGAGCGCCACGGCCTGGCCGGCGACGA CGAGGCCTACTTCTTTGTGCGCACCAAGCAGGACGCCACAAAGGAAGCCGCCCGACAGGATCGCTACTGCGCCGGCGGCGCGAGGTGGGTGTCGCAGAGG CCCGTGTTCGGCGCCTCGTGCATCGGCGGCGAGAGGATCGAGTGGAGGAGGATCAACCTGAACCTGCAGATGGGCCGCGGCAGGAGCGGCGGCGGC…	ATGTCGACCAAGGCCGCCGTGGCCATCGGGCTCCCGCCCGGCCTCAACTTCCACCCCAACGACGACGAGCTCGTCGAGTTCTTCCTCCTGCCGACCGTCC GCGGCGAGCCGGCCTGGCGTCATCGTCATCCACGACGCGACACCGCCGGCAACGCACTGCCCTGGAAGCTCCTGGAGCGCCACGGCCTGGCCGGCGACGA CGAGGCCTACTTCTTTGTGCGCACCAAGCAGGACGCCACAAAGGAAGCCGCCCGACAGGATCGCTACTGCGCCGGCGGCGCGAGGTGGGTGTCGCAGAGG CCCGTGTTCGGCGCCTCGTGCATCGGCGGCGAGAGGATCGAGTGGAGGAGGATCAACCTGAACCTGCAGATGGGCCGCGGCAGGAGCGGCGGCGGC…	ATGTCGACCAAGGCCGCCGTGGCCATCGGGCTCCCGCCCGGCCTCAACTTCCACCCCAACGACGACGAGCTCGTCGAGTTCTTCCTCCTGCCGACCGTCC GCGGCGAGCCGGCCTGGTTACCAGGCGTCATCGTCATCCACGACGCGACACCGCCGGCAACGCACTGCCCTGGAAGCTCCTGGAGCGCCACGGCCTGGCC GGCGACGACGAGGCCTACTTCTTTGTGCGCACCAAGCAGGACGCCACAAAGGAAGCCGCCCGACAGGATCGCTACTGCGCCGGCGGCGCGAGGTGGGTGT CGCAGAGGCCCGTGTTCGGCGCCTCGTGCATCGGCGGCGAGAGGATCGAGTGGAGGAGGATCAACCTGAACCTGCAGATGGGCCGCGGCAGGAGCG…
PvNAC224	Pavir.J24394.1	contig26764	6.51	34776.2	1250-3130	AP13ISTG43113	ATCGACGGCCGGTGCGAGGCGAAGCAAGCAGAGCAGTCGGAGAAGGAGCACTTGAGAGGCAGAACACCTAACCAGTGGCAATGGCCATGGAAGTGGAGCA GGACCTCCCGGGCTTCAGGTTCCACCCCACGGAGGAGGAGCTCCTCGACTTCTACCTCGACCGCATGGTCCACGGCAAGAAGCTCCACTTCGACATCATC GGCACGCTCAACATCTACCGCCACGACCCCTGGGACCTTCCTGCGATGGCGAAGATCGGGGAGAGGGAGTGGTACTTCTTCGTGCCGCGGGACCGGAAGG CCGGCAGCGGCGGGCGGCCGAACCGGACGACGGAGCGCGGGTTCTGGAAGGCCACGGGGTCGGACAGGGCCATCCGGAGCAGCGCCGACTCCAAGC…	ATGGCCATGGAAGTGGAGCAGGACCTCCCGGGCTTCAGGTTCCACCCCACGGAGGAGGAGCTCCTCGACTTCTACCTCGACCGCATGGTCCACGGCAAGA AGCTCCACTTCGACATCATCGGCACGCTCAACATCTACCGCCACGACCCCTGGGACCTTCCTGCGATGGCGAAGATCGGGGAGAGGGAGTGGTACTTCTT CGTGCCGCGGGACCGGAAGGCCGGCAGCGGCGGGCGGCCGAACCGGACGACGGAGCGCGGGTTCTGGAAGGCCACGGGGTCGGACAGGGCCATCCGGAGC AGCGCCGACTCCAAGCGGGTGATCGGGCTCAAGAAGACGCTCGTCTTCTACCAGGGGCGCGCCCCGCGGGGCACCAAGACGGACTGGGTCATGAAC…	ATCGACGGCCGGTGCGAGGCGAAGCAAGCAGAGCAGTCGGAGAAGGAGCACTTGAGAGGCAGAACACCTAACCAGTGGCAATGGCCATGGAAGTGGAGCA GGACCTCCCGGGCTTCAGGTTCCACCCCACGGAGGAGGAGCTCCTCGACTTCTACCTCGACCGCATGGTCCACGGCAAGAAGCTCCACTTCGACATCATC GGCACGCTCAACATCTACCGCCACGACCCCTGGGACCTTCCTGGTATGTCCGTCCACGATCATATCGATCAAGACGTACGGCGTGTGATTTTGGGATGAT GGCTTGTCGTCTGATCAGCGAGCCATGGCGTACGTTGTCTGTGCAGCGATGGCGAAGATCGGGGAGAGGGAGTGGTACTTCTTCGTGCCGCGGGAC…
PvNAC225	Pavir.J24446.1	contig268297	7.65	28040.94	910-1683	AP13CTG27183	ATGGCCGCCGCTCCATTCCAGGCGCTCCCACCAGGCGTCTACTTCAGGCCTTCGCCGGGGGATTGTCTCCGCTTCTACCTGAAGCCGTGGATTGCGGGCG TGCCGCCGAGCACGGACAGGGTCGTCCAGGGCGTAGACCTGTACAGCGACAACCCCGCCGCCCTGCTTCTCGGCCTCCCGCCAGGCTTCTCACGCGGGTT CGAGTACAAGTGGTTGGTGCTAGGCCACTGCCCCTGCCAGGGCGGAGGCCGGAGCAGCGGGCGCGCCCGCATGAAGCGCGAGGTTGCGACGGGGGATTAC TGGAAAGTAGAGCAGAGCTCGATGGCGGTCGGCGCCGACGGCGACCGAAAGTCACTGGCCTTCTACACCAGCAGCAGCGGGGGAGGGAAGGGGCGG…	ATGGCCGCCGCTCCATTCCAGGCGCTCCCACCAGGCGTCTACTTCAGGCCTTCGCCGGGGGATTGTCTCCGCTTCTACCTGAAGCCGTGGATTGCGGGCG TGCCGCCGAGCACGGACAGGGTCGTCCAGGGCGTAGACCTGTACAGCGACAACCCCGCCGCCCTGCTTCTCGGCCTCCCGCCAGGCTTCTCACGCGGGTT CGAGTACAAGTGGTTGGTGCTAGGCCACTGCCCCTGCCAGGGCGGAGGCCGGAGCAGCGGGCGCGCCCGCATGAAGCGCGAGGTTGCGACGGGGGATTAC TGGAAAGTAGAGCAGAGCTCGATGGCGGTCGGCGCCGACGGCGACCGAAAGTCACTGGCCTTCTACACCAGCAGCAGCGGGGGAGGGAAGGGGCGG…	ATGGCCGCCGCTCCATTCCAGGCGCTCCCACCAGGCGTCTACTTCAGGCCTTCGCCGGGGGATTGTCTCCGCTTCTACCTGAAGCCGTGGATTGCGGGCG TGCCGCCGAGCACGGACAGGGTCGTCCAGGGCGTAGACCTGTACAGCGACAACCCCGCCGCCCTGCTTCTCGGCCTCCCGCCAGGCTTCTCACGCGGGTT CGAGTACAAGTGGTTGGTGCTAGGCCACTGCCCCTGCCAGGGCGGAGGCCGGAGCAGCGGGCGCGCCCGCATGAAGCGCGAGGTTGCGACGGGGGATTAC TGGAAAGTAGAGCAGAGCTCGATGGCGGTCGGCGCCGACGGCGACCGAAAGTCACTGGCCTTCTACACCAGCAGCAGCGGGGGAGGGAAGGGGCGG…
PvNAC226	Pavir.J25882.1	contig28632	6.44	39928.44	5121-6840	AP13ISTG66143	CTCGTGCCCGATGGCCTCTCAACCGGTTCCCATTCCAACTCGGATTCCTCCCCCTCCCCCTCCCTCCCTCCATCCCCGTCGTCTCCCTCGACCCGCCGCC ATGGTCCGCACCCCGTCGGCGGCCAGCAAGCCGCCGTGCGCGGCCTTCCACTCCCACCCCACCGATCTGGAGCTCGTCAACTCGTACCTCCGCCCTTTCC TCGAGACCGGCGAGGCCGCCGCCTTCATCCACAAGGGCGACGTCTACGCCGCCGACCCCGCCGACCTCACACGGCAGTTCGCGCCGGCGGTCGCCCAGGA CGGCGAGCGCGCCTGGTACTTCTTCACCCCGCTGCGCCACAAGAGCGTCCGCGGGAAGCGCAAGGCGCGCACCGTGGCCACGGGGGAGGGGTGCTG…	ATGGCCTCTCAACCGGTTCCCATTCCAACTCGGATTCCTCCCCCTCCCCCTCCCTCCCTCCATCCCCGTCGTCTCCCTCGACCCGCCGCCATGGTCCGCA CCCCGTCGGCGGCCAGCAAGCCGCCGTGCGCGGCCTTCCACTCCCACCCCACCGATCTGGAGCTCGTCAACTCGTACCTCCGCCCTTTCCTCGAGACCGG CGAGGCCGCCGCCTTCATCCACAAGGGCGACGTCTACGCCGCCGACCCCGCCGACCTCACACGGCAGTTCGCGCCGGCGGTCGCCCAGGACGGCGAGCGC GCCTGGTACTTCTTCACCCCGCTGCGCCACAAGAGCGTCCGCGGGAAGCGCAAGGCGCGCACCGTGGCCACGGGGGAGGGGTGCTGGCACAACGAG…	CTCGTGCCCGATGGCCTCTCAACCGGTTCCCATTCCAACTCGGATTCCTCCCCCTCCCCCTCCCTCCCTCCATCCCCGTCGTCTCCCTCGACCCGCCGCC ATGGTCCGCACCCCGTCGGCGGCCAGCAAGCCGCCGTGCGCGGCCTTCCACTCCCACCCCACCGATCTGGAGCTCGTCAACTCGTACCTCCGCCCTTTCC TCGAGACCGGCGAGGCCGCCGCCTTCATCCACAAGGGCGACGTCTACGCCGCCGACCCCGCCGACCTCACACGGCAGTTCGCGCCGGCGGTCGCCCAGGA CGGCGAGCGCGCCTGGTACTTCTTCACCCCGCTGCGCCACAAGAGCGTCCGCGGGAAGCGCAAGGCGCGCACCGTGGCCACGGGGGAGGGGTGCTG…
PvNAC227	Pavir.J26531.1	contig29582	6.76	38671.43	5078-6964	AP13ISTG57822	ATCCATTTGGGAGTATGAACCACACCAGTACTAATTCCTTATCTCCTTGTTGAGTGGTCATCTAGAAGATCACATCAAGAAGCATCGAACATAGATCGAA TTCCTAGTGAAAGTGCACACACACTAGTAGGAGATCATGGTGGCCAAGGAGTTTGGGAGAGAAGTAATAAGCATGGGCAAGGTGAAGACAGACGGAGAAG CGCTGATCGCCGCCGGAGACGAGGAGGAAGACGAAGTGGTGCTCCCGGGGTTCCGGTTCCACCCGACCGACGAGGAGCTCGTCACGTTCTACCTCCGCCG GAAGGTGGCGAGGAAGCCGCTCAGCATAGAGATCATCAAGGAGATGGACATCTACAAGCATGATCCATGGGACCTCCCTAAGGCGAGCACGGCTGC…	ATGGTGGCCAAGGAGTTTGGGAGAGAAGTAATAAGCATGGGCAAGGTGAAGACAGACGGAGAAGCGCTGATCGCCGCCGGAGACGAGGAGGAAGACGAAG TGGTGCTCCCGGGGTTCCGGTTCCACCCGACCGACGAGGAGCTCGTCACGTTCTACCTCCGCCGGAAGGTGGCGAGGAAGCCGCTCAGCATAGAGATCAT CAAGGAGATGGACATCTACAAGCATGATCCATGGGACCTCCCTAAGGCGAGCACGGCTGCTGGAGAGAAGGAATGGTACTTCTTCTGCCTGAGAGGGAGG AAGTACCGGAACAGCATCAGGCCCAACAGGGTCACCGGCTCCGGGTTCTGGAAGGCCACCGGCATCGACCGCCCCATCTACTCCGCCACCAACTCC…	ATCCATTTGGGAGTATGAACCACACCAGTACTAATTCCTTATCTCCTTGTTGAGTGGTCATCTAGAAGATCACATCAAGAAGCATCGAACATAGATCGAA TTCCTAGTGAAAGTGCACACACACTAGTAGGAGATCATGGTGGCCAAGGAGTTTGGGAGAGAAGTAATAAGCATGGGCAAGGTGAAGACAGACGGAGAAG CGCTGATCGCCGCCGGAGACGAGGAGGAAGACGAAGTGGTGCTCCCGGGGTTCCGGTTCCACCCGACCGACGAGGAGCTCGTCACGTTCTACCTCCGCCG GAAGGTGGCGAGGAAGCCGCTCAGCATAGAGATCATCAAGGAGATGGACATCTACAAGCATGATCCATGGGACCTCCCTAGTAAGTGTGCGCACAT…
PvNAC228	Pavir.J26931.1	contig30166	5.23	59630.79	761-5030	AP13CTG18371	ATGGGGGGCACTGTCACTGCCAGGCCGCAGCCGCATGAGCTGGTCCGGCAGCTGCAGTTCCCTCCTGGTTACCACTTCGTGCCGACCGAGGCGGAGCTCG TCGACGTCTACCTCCGCGGCAAGATCGAGGGCCGGGAGCCGCCGCTCAACGTCGTCAACGAGGTCGCCGTCCTCGAGTGGCAGCCCGGCAGCCTCGTCGA GGCGTACAAGGGGTACGGGGAGAACAAGTGGTACTTCTTCACGGCGAGGGAGCCGTCGTCGTCGAACAAGGAGGAGGAGCCCAACCGGAAGGTGAGGGTG CCGGGCGTCAAGGCGACGTGGAAGGCGACGGGGAGCCTTGTGCCCATCTCGGCGGAAGGAGGCGCGCGGCAGCGGGAGAAGGTCGTCGTGGGGACC…	ATGGGGGGCACTGTCACTGCCAGGCCGCAGCCGCATGAGCTGGTCCGGCAGCTGCAGTTCCCTCCTGGTTACCACTTCGTGCCGACCGAGGCGGAGCTCG TCGACGTCTACCTCCGCGGCAAGATCGAGGGCCGGGAGCCGCCGCTCAACGTCGTCAACGAGGTCGCCGTCCTCGAGTGGCAGCCCGGCAGCCTCGTCGA GGCGTACAAGGGGTACGGGGAGAACAAGTGGTACTTCTTCACGGCGAGGGAGCCGTCGTCGTCGAACAAGGAGGAGGAGCCCAACCGGAAGGTGAGGGTG CCGGGCGTCAAGGCGACGTGGAAGGCGACGGGGAGCCTTGTGCCCATCTCGGCGGAAGGAGGCGCGCGGCAGCGGGAGAAGGTCGTCGTGGGGACC…	ATGGGGGGCACTGTCACTGCCAGGCCGCAGCCGCATGAGCTGGTCCGGCAGCTGCAGTTCCCTCCTGGTTACCACTTCGTGCCGACCGAGGCGGAGCTCG TCGACGTCTACCTCCGCGGCAAGATCGAGGGCCGGGAGCCGCCGCTCAACGTCGTCAACGAGGTCGCCGTCCTCGAGTGGCAGCCCGGCAGCCTCGTCGG TAAGCAAACCCGGCCCGGCCGGCGTTCAATTCTCTCTCTACTTAATAATCACCTCAGCGAGCAGGCATGCATATATCTAGTCATCATCAGTCGAAGGGTT TATTTTTAATGAGATAGTTATACGCAGATCGATAATCTTTTCATTAAAAATAAATCCTCCTACAGATGATGACCCGATACATGCATGACTGGCTGA…
PvNAC229	Pavir.J26987.1	contig30246	6.28	39743.48	39-4476	AlamCTG00660	CTCTCTCCGCCGTACCCTGGCTAGCAAGCTCTTCTTCTTCCTCGTCGATCATCTCTCACTTTGTTGATCATTAATTGCCTCTGATCGATATTCACGGCCA CCATAGATAGATTGTGAGCTCGCTCGTCGATCTATCTCTGCTATCTAGCTGTTTCTTTATACTCTCTTTCATCAGGCTAGGGCGGCCTCCACTTGCATTG GTTTCCTTTTAACATTTCCATCAATCCCGTTCTCTGCATTTAGTTTGATCTCGTCAACCCCGTTCGTCCCCCCGTTCCCGTTCCCGATCTGCACACGGCA GCCGCCCTCCCTCCCTCTCTCCTCCCTTCTCCTCTCTCTCTGTGTGCTAGCTAGGCTAGGCTACGAGGAGGAAGGGAAGAGGAACAAGGGAGTTTG…	ATGGGTATGAGCAGCACACAAGCACAGACGACGCAGCAGCTAGTTCCTCCAGGTTTTCGGTTCCACCCGACCGACGAAGAGCTTGTGGACTACTACCTCA GAAAGAAGGTGGCCTCGAGAAGGATTGATCTCAACGTCATCAAAGATGTAGATCTTTACAAGATAGAGCCATGGGATCTCCAAGAGAAGTGCAGGTTGGG AGGACCTGGCGAGGAAGAGCAGAATGAGTGGTACTTCTTCAGCCACAAGGACAAGAAATACCCGACTGGCACCCGGACCAACCGGGCCACCGCTGCCGGG TTTTGGAAGGCCACTGGCAGGGACAAACCGATCTACGCCAACAAGCAGCGGCAGCTGGTGGGCATGAGGAAGACCCTGGTGTATTACAAGGGCAGG…	CTCTCTCCGCCGTACCCTGGCTAGCAAGCTCTTCTTCTTCCTCGTCGATCATCTCTCACTTTGTTGATCATTAATTGCCTCTGATCGATATTCACGGCCA CCATAGATAGATTGTGAGCTCGCTCGTCGATCTATCTCTGCTATCTAGCTGTTTCTTTATACTCTCTTTCATCAGGCTAGGGCGGCCTCCACTTGCATTG GTTTCCTTTTAACATTTCCATCAATCCCGTTCTCTGCATTTAGTTTGATCTCGTCAACCCCGTTCGTCCCCCCGTTCCCGTTCCCGATCTGCACACGGCA GCCGCCCTCCCTCCCTCTCTCCTCCCTTCTCCTCTCTCTCTGTGTGCTAGCTAGGCTAGGCTACGAGGAGGAAGGGAAGAGGAACAAGGGAGTTTG…
PvNAC230	Pavir.J27836.1	contig314203	8.93	32423.92	24-1083	AP13ISTG47232	ATGGGAGACCGCCAGGAGCAACCAAAGGAGATTAGCAGCGGTGGCGGTAGCCTCGAGCTACCTCCAGGGTTCCGCTTCTACCCCAGTGATGAGGAGATAA TCACTTTCTACCTCATGCCCAAGGTGCACCAAAGGAACTTCACTTGCACAGCCATGGGAGAGGTCGATTTTAATAAAACTGAGCCATGGGAACTGTCCGA CAAGGCAAAATTGGGGGATAAAGAATGGTACTTCTTCTACAAGAAGGACCGTAAGTACCCATCTGGGACGAGGGCAAACCGGGCCACAGGGGAAGGCTAC TGGAAGGCCACCGGCAAGGATAAGGAAATCTATAGGGATGTAGTAGGGCTAGTACTGCCACAACTCATTGGCATGAAGAAGACACTTGTATTCTAC…	ATGGGAGACCGCCAGGAGCAACCAAAGGAGATTAGCAGCGGTGGCGGTAGCCTCGAGCTACCTCCAGGGTTCCGCTTCTACCCCAGTGATGAGGAGATAA TCACTTTCTACCTCATGCCCAAGGTGCACCAAAGGAACTTCACTTGCACAGCCATGGGAGAGGTCGATTTTAATAAAACTGAGCCATGGGAACTGTCCGA CAAGGCAAAATTGGGGGATAAAGAATGGTACTTCTTCTACAAGAAGGACCGTAAGTACCCATCTGGGACGAGGGCAAACCGGGCCACAGGGGAAGGCTAC TGGAAGGCCACCGGCAAGGATAAGGAAATCTATAGGGATGTAGTAGGGCTAGTACTGCCACAACTCATTGGCATGAAGAAGACACTTGTATTCTAC…	ATGGGAGACCGCCAGGAGCAACCAAAGGAGATTAGCAGCGGTGGCGGTAGCCTCGAGCTACCTCCAGGGTTCCGCTTCTACCCCAGTGATGAGGAGATAA TCACTTTCTACCTCATGCCCAAGGTGCACCAAAGGAACTTCACTTGCACAGCCATGGGAGAGGTCGATTTTAATAAAACTGAGCCATGGGAACTGTCCGG TATGCACTCTTTGCACCTATGCATCCTATACATAAACATCTTGTTTATATGGTACATGGTCTCATGCTTATGAGTATTGAGTTTAATTCCACTATGTAGA CAAGGCAAAATTGGGGGATAAAGAATGGTACTTCTTCTACAAGAAGGACCGTAAGTACCCATCTGGGACGAGGGCAAACCGGGCCACAGGGGAAGG…
PvNAC231	Pavir.J28923.1	contig33043	4.71	38384.57	17-1205	AP13ISTG64337	ATGCTAGGGCTCCCGCCCGGCGTCCACTTCCGGCCCGACGATGACGAGTTCGTCGAGTTCTACCTCCGCCCGCACGCCAGCGGCGAGCCGGCCTCGTTTC CTGCTGGCGTGGTCGTCGTCGACGACGACGCGGCGGGCTGCACGCTGCCGTGGGAGCTGCTCGACCGCCACGGCCGCGGCGCCGACGACGAGGCCTACTT CTTGGTGCGCAGCAGCGGGGACGGCGACGGCCAGGAAAAGCGCGGCGCCCACCAGGAGCGCGGCTGCGGCGGCGGTGGGACGTGGAAGTCCCAGAAGCGC CTCGCCCACGGCGGCTCACGCGTCGACGACGCCGGCGAGAAGGTGCACTGGAGCCTGCACAACCTCAACCTGCACATGGGCCGTGGGGAGAGCGGC…	ATGCTAGGGCTCCCGCCCGGCGTCCACTTCCGGCCCGACGATGACGAGTTCGTCGAGTTCTACCTCCGCCCGCACGCCAGCGGCGAGCCGGCCTCGTTTC CTGCTGGCGTGGTCGTCGTCGACGACGACGCGGCGGGCTGCACGCTGCCGTGGGAGCTGCTCGACCGCCACGGCCGCGGCGCCGACGACGAGGCCTACTT CTTGGTGCGCAGCAGCGGGGACGGCGACGGCCAGGAAAAGCGCGGCGCCCACCAGGAGCGCGGCTGCGGCGGCGGTGGGACGTGGAAGTCCCAGAAGCGC CTCGCCCACGGCGGCTCACGCGTCGACGACGCCGGCGAGAAGGTGCACTGGAGCCTGCACAACCTCAACCTGCACATGGGCCGTGGGGAGAGCGGC…	ATGCTAGGGCTCCCGCCCGGCGTCCACTTCCGGCCCGACGATGACGAGTTCGTCGAGTTCTACCTCCGCCCGCACGCCAGCGGCGAGCCGGCCTCGTTTC CTGCTGGCGTGGTCGTCGTCGACGACGACGCGGCGGGCTGCACGCTGCCGTGGGAGCTGCTCGACCGCCACGGCCGCGGCGCCGACGACGAGGCCTACTT CTTGGTGCGCAGCAGCGGGGACGGCGACGGCCAGGAAAAGCGCGGCGCCCACCAGGAGCGCGGCTGCGGCGGCGGTGGGACGTGGAAGTCCCAGAAGCGC CTCGCCCACGGCGGCTCACGCGTCGACGACGCCGGCGAGAAGGTGCACTGGAGCCTGCACAACCTCAACCTGCACATGGGCCGTGGGGAGAGCGGC…
PvNAC232	Pavir.J30396.1	contig354609	9.68	20113	1-1239	AP13ISTG68841	GAGAGAGAGAGGGAGAGGGCGATCGAATCAGCCGCCGATTTGACCTCGCGATTCGAGCACTGAAAGCGAAGCATCGTCTGATCAGCCACCGGGCGGATCG TTGGAGCGAGCGGGCGGGCGGACGGCCGCCGGAGGAGGAATCAATCAAGAAAAGGAGGAGATGAGCGGCGGCGGAGTGCCGGCGCCGGCGGCGCAGTCGC AGGAGCTGCATCTACCGCCGGGGTTCCGGTTCCACCCGACGGACGAGGAGCTGGTGACGCACTACCTCTGCCGGCGGTGCGCCGGGCTGCCCATCTCCGC GCCCATCATCGCCGAGATCGACCTCTACAAGTTCGACCCCTGGCAGCTCCCAAGGATGGCGCTGTACGGCGAGAAGGAGTGGTACTTCTTCTCCCC…	ATGAGCGGCGGCGGAGTGCCGGCGCCGGCGGCGCAGTCGCAGGAGCTGCATCTACCGCCGGGGTTCCGGTTCCACCCGACGGACGAGGAGCTGGTGACGC ACTACCTCTGCCGGCGGTGCGCCGGGCTGCCCATCTCCGCGCCCATCATCGCCGAGATCGACCTCTACAAGTTCGACCCCTGGCAGCTCCCAAGGATGGC GCTGTACGGCGAGAAGGAGTGGTACTTCTTCTCCCCGCGGGACCGCAAGTACCCGAACGGGTCGCGGCCGAACCGCGCCGCCGGCACGGGGTACTGGAAG GCCACCGGCGCCGACAAGCCGGTGGGCACGCCCAGGCCCCTGGCCATCAAGAAGGCGCTCGTCTTCTACGCCGGCAAGGCCCCCAAGGGCGACAAG…	GAGAGAGAGAGGGAGAGGGCGATCGAATCAGCCGCCGATTTGACCTCGCGATTCGAGCACTGAAAGCGAAGCATCGTCTGATCAGCCACCGGGCGGATCG TTGGAGCGAGCGGGCGGGCGGACGGCCGCCGGAGGAGGAATCAATCAAGAAAAGGAGGAGATGAGCGGCGGCGGAGTGCCGGCGCCGGCGGCGCAGTCGC AGGAGCTGCATCTACCGCCGGGGTTCCGGTTCCACCCGACGGACGAGGAGCTGGTGACGCACTACCTCTGCCGGCGGTGCGCCGGGCTGCCCATCTCCGC GCCCATCATCGCCGAGATCGACCTCTACAAGTTCGACCCCTGGCAGCTCCCAAGTACGTGCCGCGCATCGCCATGCGTGCTCCACCTGTACGGTTC…
PvNAC233	Pavir.J31179.1	contig36788	6.59	33871.85	899-3068	AP13ISTG67714	GCTAGCTATCTAGCCGATACTTTCGCTCTCTCCTAGCTACTTTGGTAAGCCACAAGCTACTAGCTGCAGGCTGCAGATGAGCTGCCAGTGCTATTAGATG ACTTAATTTTCAGGTCTTGCTAGCTCTCTGCTTGCTTGTCGAATGTCTGATTATTGTCTAGCTGTAACCAAAATAGCTAGGTACATGGATATGGATTGAT CACGCACCAATATAATTCGATCATATGGCTGCTGCCTGCATGTTGTCGTTGTGTATCTGAGCGTGTACGGGTACGAGTATGGTGCAACTACTGATTGGTT AGGTCTACCTCATATGCTGCTGCTTATTAGCTCTTGCTCCGTTCCATCGCATCGTTCATTCTCCGGCCCTGCCCTGGTAGCATCCATATAGCAGCT…	ATGGATCATCAGCAGCAGCAGCAGACGCCATGCGTGCCCCCAGGGTTCAGGTTCCATCCCACGGAGGAGGAGCTGGTGGGGTACTACCTCGCCCGCAAGG TGGCCGCCCAGAAGATCGACCTCGACATCATCCGGGAGGTGGATCTCTACAGGATCGAGCCATGGGATCTCCAAGAGCGGTGCAGCTACTACGGCGGCGC CGGCGGCCAGGAGGATGAGCCCACCGAGTACTACTTCTTCAGCTACAAGGACCGCAAGTACCCCAGCGGCACGCGCACCAACCGCGCCACCGCCGCCGGC TTCTGGAAGGCCACCGGCAGGGACAAGCCCGTGCTCTCCTCCGGCCGCTCATCCGCCGCCTGCCTCAGCGTCATCGGCATGAGGAAGACGCTCGTC…	GCTAGCTATCTAGCCGATACTTTCGCTCTCTCCTAGCTACTTTGGTAAGCCACAAGCTACTAGCTGCAGGCTGCAGATGAGCTGCCAGTGCTATTAGATG ACTTAATTTTCAGGTCTTGCTAGCTCTCTGCTTGCTTGTCGAATGTCTGATTATTGTCTAGCTGTAACCAAAATAGCTAGGTACATGGATATGGATTGAT CACGCACCAATATAATTCGATCATATGGCTGCTGCCTGCATGTTGTCGTTGTGTATCTGAGCGTGTACGGGTACGAGTATGGTGCAACTACTGATTGGTT AGGTCTACCTCATATGCTGCTGCTTATTAGCTCTTGCTCCGTTCCATCGCATCGTTCATTCTCCGGCCCTGCCCTGGTAGCATCCATATAGCAGCT…
PvNAC234	Pavir.J31204.1	contig36837	8.7	19293.91	56-790	AP13ISTG57822	CAAGTCCGTACTACACACCCTCCATTTGGCCCCATCACCATGCATGTATGACATGTAAGCAGCTACCTTAGCCCTAGAAGCAAGAACAAAAGCTTCTAAA GCCAGCCATATGGAGGAGAAGAAGCCGTCGGAAATGGTCAAGGAGAGCGGTGGCGGAGTGGAAGTCGGAACTGAAGATGATGATTTGGTGTTTCCTGGGT TCCGGTTCCATCCGACGAATCAGGAGCTCTTGAGCTTCTACCTTACGAGGAAGGTGCAGAAGAAGGGCTTCAGTATTGACATCATCAAGGAGGTCGACAT CTACAAGCACGACCCCTGGGATCTTCCAAATGAAGCTCGGCATGTGGTGCAGGGCGCAGGAGACAAAGAATGCTACTTCTTCTGCCTGCGTGGCCG…	ATGGAGGAGAAGAAGCCGTCGGAAATGGTCAAGGAGAGCGGTGGCGGAGTGGAAGTCGGAACTGAAGATGATGATTTGGTGTTTCCTGGGTTCCGGTTCC ATCCGACGAATCAGGAGCTCTTGAGCTTCTACCTTACGAGGAAGGTGCAGAAGAAGGGCTTCAGTATTGACATCATCAAGGAGGTCGACATCTACAAGCA CGACCCCTGGGATCTTCCAAATGAAGCTCGGCATGTGGTGCAGGGCGCAGGAGACAAAGAATGCTACTTCTTCTGCCTGCGTGGCCGCAAGTACAGGAAC AGCATCCGGCCCAACCGCGTCACCGGCTCCGGCTTCTGGAAGGCCACCGGCATCGACAAGCCCATACACGGCGGCGCCGGCGGCGAGTGCCTCGGG…	CAAGTCCGTACTACACACCCTCCATTTGGCCCCATCACCATGCATGTATGACATGTAAGCAGCTACCTTAGCCCTAGAAGCAAGAACAAAAGCTTCTAAA GCCAGCCATATGGAGGAGAAGAAGCCGTCGGAAATGGTCAAGGAGAGCGGTGGCGGAGTGGAAGTCGGAACTGAAGATGATGATTTGGTGTTTCCTGGGT TCCGGTTCCATCCGACGAATCAGGAGCTCTTGAGCTTCTACCTTACGAGGAAGGTGCAGAAGAAGGGCTTCAGTATTGACATCATCAAGGAGGTCGACAT CTACAAGCACGACCCCTGGGATCTTCCAAGTAATTTCTGAATTTGACTGGTTGTGTTTGTGTTCTTCTTTCATGGAAGCATGGATCGTCGATCGGA…
PvNAC235	Pavir.J32898.1	contig398486	8.36	22723.59	28-848	KanlCTG17102	GGAGTAGCGCATGCATGCCACTCGCGAGCTATATCATTTGCATTAGGGGCTGAGAGAGGCGTCGCTGAATCTGATGCGCTCTCATACTCAGGTGGTGGTG CTGATCATATGGACTCCATGGAATCATGCGTGCCCCCTGGCTTCAGGTTCCACCCCACCGACGAGGAGCTCGTCGGCTACTACCTCAGGAAGAAGGTGGC CTCCCAGAAGATCGACCTCGACGTCATACGCGACATCGATCTCTACCGCATCGAGCCATGGGGTCTCCAAGAACACTGCGGGATCGGGTACGACGAGCAG AACGAGTGGTACTTCTTCAGCTACAAGGACCGCAAGTACCCGACGGGGACGCGGACCAACAGGGCGACCATGGCCGGGTTCTGGAAGGCCACGGGG…	ATGGACTCCATGGAATCATGCGTGCCCCCTGGCTTCAGGTTCCACCCCACCGACGAGGAGCTCGTCGGCTACTACCTCAGGAAGAAGGTGGCCTCCCAGA AGATCGACCTCGACGTCATACGCGACATCGATCTCTACCGCATCGAGCCATGGGGTCTCCAAGAACACTGCGGGATCGGGTACGACGAGCAGAACGAGTG GTACTTCTTCAGCTACAAGGACCGCAAGTACCCGACGGGGACGCGGACCAACAGGGCGACCATGGCCGGGTTCTGGAAGGCCACGGGGAGGGACAAGGCC GTGCACGACAAGAACCGGCTCATCGGCATGAGGAAGACGCTCGTCTTCTACAAGGGCAGGGCGCCCAATGGGCAAAAGACCGATTGGATCATGCAC…	GGAGTAGCGCATGCATGCCACTCGCGAGCTATATCATTTGCATTAGGGGCTGAGAGAGGCGTCGCTGAATCTGATGCGCTCTCATACTCAGGTGGTGGTG CTGATCATATGGACTCCATGGAATCATGCGTGCCCCCTGGCTTCAGGTTCCACCCCACCGACGAGGAGCTCGTCGGCTACTACCTCAGGAAGAAGGTGGC CTCCCAGAAGATCGACCTCGACGTCATACGCGACATCGATCTCTACCGCATCGAGCCATGGGGTCTCCAAGGTATGCTACTGTAGCTAGCTAATCGACCT GACGCAGGGTTTCAATTCAGAGCACGCATTTTTTTTTTCTTCTTGTGCGAGCTTATCTTAATTTTGTGCCTGTGTCTGCAAATTGAAGAACACTGC…
PvNAC236	Pavir.J34679.1	contig48418	6.48	32412.37	1901-4680	AP13ISTG72962	ATCGATTGGTCGATCGGTCGATCACACCGACGCGTAGCCCTGGCCGGGCTAATTGCTAGCTACCAAGCTATTGATAGCTCGGTTCCCGCCCTCCCTCTCC GCCCGGCCCGCCCGGCCCTGTAGTACTAGACCAGTACCAGTAGCACCACCCTTCCTTGTTGCTTGCTCCCCTACACTTCTTCTTCAATTCCTTCCTTCCT CTACATATTTTTTAATCAAATAAACCCAGCACCAAGCTATATATACTCCCTTCCTACCAGCCACAGGTCTCACACAAGCGCCAGCTACAGCAATATATAG CATGGTATAGATGTGTGTTGCAGCTGCTGGCTGCTGCTAATAATTCTTACTCCTAGCTCCTCATCGTCAGACGACCTCTCATCATCTCCTTCGATT…	ATGGGCCTGAGGGACATCGAGCTGACGCTCCCGCCGGGGTTCCGGTTCTACCCCAGCGACGAGGAGCTGGTGTGCCACTACCTGCACAGCAAGGTGGCCA ACGAGCGGATCGCCGGCGCCGGCGGGGCCATGGTGGAGGTGGATCTGCACACCCACGAGCCCTGGGAGCTCCCTGACGTTGCGAAGCTGAGCACGAACGA GTGGTACTTCTTCAGCTTCCGCGACCGCAAGTACGCGACGGGGCTGCGCACCAACCGCGCCACCAAGTCCGGCTACTGGAAAGCCACCGGCAAGGACCGC GTCATCCACAACCCCAAGGCCGCCGGCCGCGCCGTCGTCGGCATGCGCAAGACCCTCGTCTTCTACCGCGGCCGCGCCCCCAACGGCATCAAGACC…	ATCGATTGGTCGATCGGTCGATCACACCGACGCGTAGCCCTGGCCGGGCTAATTGCTAGCTACCAAGCTATTGATAGCTCGGTTCCCGCCCTCCCTCTCC GCCCGGCCCGCCCGGCCCTGTAGTACTAGACCAGTACCAGTAGCACCACCCTTCCTTGTTGCTTGCTCCCCTACACTTCTTCTTCAATTCCTTCCTTCCT CTACATATTTTTTAATCAAATAAACCCAGCACCAAGCTATATATACTCCCTTCCTACCAGCCACAGGTCTCACACAAGCGCCAGCTACAGCAATATATAG CATGGTATAGATGTGTGTTGCAGCTGCTGGCTGCTGCTAATAATTCTTACTCCTAGCTCCTCATCGTCAGACGACCTCTCATCATCTCCTTCGATT…
PvNAC237	Pavir.J34688.1	contig48465	5.3	47757.49	17-5115	AP13ISTG61862	ATGCACGAGTACGCGGTCACCGCCCCGGAGGATCTGGTCCGCTCGCCCCTGAGGCTGTACCACATCCGACGCAGCAGCTACGGGAGGAAGCAGAGCGGCG CCATGGAGGTACCACGCGCGCTCGGCCTCCCGCTGGGCTTCCTCTTTGCTCCCGAGGACGGCGATGTCGTCGAGCAGTACCTCCTCCGCCGCATCCTGGG CCAGCCACTCCTGCTCGACGGCCTCATCCTCGACGACGACCCGCTCAGCGCGCCGCCGTGGGAGCTCCTCAAGCGTAATGGATGCAAAGACGACGCCTTC TTCTTCGCTCTGGGGCAGGCAAGGAGCGGCAAGGGCTCGCGGCAGAAGCGGACATGCACAGACGGCGGGTTCTGGATCGGCGAGAGGAATTGCGTC…	ATGCACGAGTACGCGGTCACCGCCCCGGAGGATCTGGTCCGCTCGCCCCTGAGGCTGTACCACATCCGACGCAGCAGCTACGGGAGGAAGCAGAGCGGCG CCATGGAGGTACCACGCGCGCTCGGCCTCCCGCTGGGCTTCCTCTTTGCTCCCGAGGACGGCGATGTCGTCGAGCAGTACCTCCTCCGCCGCATCCTGGG CCAGCCACTCCTGCTCGACGGCCTCATCCTCGACGACGACCCGCTCAGCGCGCCGCCGTGGGAGCTCCTCAAGCGTAATGGATGCAAAGACGACGCCTTC TTCTTCGCTCTGGGGCAGGCAAGGAGCGGCAAGGGCTCGCGGCAGAAGCGGACATGCACAGACGGCGGGTTCTGGATCGGCGAGAGGAATTGCGTC…	ATGCACGAGTACGCGGTCACCGCCCCGGAGGATCTGGTCCGCTCGCCCCTGAGGCTGTACCACATCCGACGCAGCAGCTACGGGAGGAAGCAGAGCGGCG CCATGGAGGTACCACGCGCGCTCGGCCTCCCGCTGGGCTTCCTCTTTGCTCCCGAGGACGGCGATGTCGTCGAGCAGTACCTCCTCCGCCGCATCCTGGG CCAGCCACTCCTGCTCGACGGCCTCATCCTCGACGACGACCCGCTCAGCGCGCCGCCGTGGGAGCTCCTCAAGCGTAATGGATGCAAAGACGACGCCTTC TTCTTCGCTCTGGGGCAGGCAAGGAGCGGCAAGGGCTCGCGGCAGAAGCGGACATGCACAGACGGCGGGTTCTGGATCGGCGAGAGGAATTGCGTC…
PvNAC238	Pavir.J34789.1	contig49015	9.05	29388.54	1517-5775	AP13ISTG60641	GTTCCACCCGAGGGACGACGAGCTCATCTGCGACTACCTCGCGCCCAAGCTCGGCGGCAAGGTCGGGTTCTCCGGCCGCCGGCCGCCCATGGTCGACGTC GATCTCAACAAGGTTGAGCCATGGGATCTCCCCGCTGCGGCGTCAGTGGGTCCTAGGGAGTGGTACTTCTTTAGCCTCAAGGACAGGAAATATGCGACGG GGCAGCGGACGAACAGGGCCACGGTGTCGGGTTACTGGAAGGCTACCGGGAAGGATCGGGCAGTGGCGCGGCGAGGGGCATTGGTGGGGATGAGGAAGAC GCTGGTGTTCTACCAGGGGAGGGCTCCCAAGGGGAGGAAGACGGAGTGGGTGATGCATGAGTACAGGATGGAGGGTGCACTTGAGCAATCCTCCAA…	ATGGTCGACGTCGATCTCAACAAGGTTGAGCCATGGGATCTCCCCGCTGCGGCGTCAGTGGGTCCTAGGGAGTGGTACTTCTTTAGCCTCAAGGACAGGA AATATGCGACGGGGCAGCGGACGAACAGGGCCACGGTGTCGGGTTACTGGAAGGCTACCGGGAAGGATCGGGCAGTGGCGCGGCGAGGGGCATTGGTGGG GATGAGGAAGACGCTGGTGTTCTACCAGGGGAGGGCTCCCAAGGGGAGGAAGACGGAGTGGGTGATGCATGAGTACAGGATGGAGGGTGCACTTGAGCAA TCCTCCAAGTTCTCCTCCAAGGATGAAGATTGGGTCCTCTGCCGAGTCATCTGCAAGAAGAAATTACCAGGAGGCGCCGCCAGCTCCAAGGCATCA…	GTTCCACCCGAGGGACGACGAGCTCATCTGCGACTACCTCGCGCCCAAGCTCGGCGGCAAGGTCGGGTTCTCCGGCCGCCGGCCGCCCATGGTCGACGTC GATCTCAACAAGGTTGAGCCATGGGATCTCCCCGGTGAGTCCAACTCGATCAACCCATCTATCTATCCCTCTAAAGTTTCGATCCTTTTGTCTTCTCAAT TGTTCCTTCTAGCTACTTAGTAGCCATGACTTCTTGCACCAGGTTGATGTGTGTGCAGAGAGAGAGGGGGGGGGGAGAGAGAGAGAGAGAATTCCCTATG CACAAAAAGGATCCTTTAATTTGATTTTTTCCGCCCATCGAATGATAGAATATATATGTTCTCCGTTTTATTGTGACATCCTTTTGATTTCCCAAA…
PvNAC239	Pavir.J34979.1	contig50166	10.31	41256	3849-5639	AP13ISTG62368	CCGTCCAGGCGTCCAGGATCCCGCCGCGCTCGGCTATATATCGCGCGCGTGCCGCGCGGCGCATGGTTTCATGCCGCCTCGTGCCTCGCAGGACCAGAAG AGAGAGAGGGAGAAGGAGGATCGAATCAGCCGCTGAATTGACCTCGCGATTCGAGCGCAGAAAGCGAAAGCATCGTCTGATCAGCCAGCGGCGCCGCCGG AGGAGGAATCAATCAAGAAAGGAGGAGATGAGCGGCGGCGGTGGAGTGCTGGCGGCGCAGTCGCAGGAGCTGCAGCTGCCGCCGGGGTTCCGGTTCCACC CGACGGACGAGGAGCTGGTGACGCACTACCTCTGCCGGCGGTGCGCCGGGCTGCCCATCTCCGCGCCCATCATCGCCGAGATCGACCTCTACAAGT…	ATGGTTTCATGCCGCCTCGTGCCTCGCAGGACCAGAAGAGAGAGAGGGAGAAGGAGGATCGAATCAGCCGCTGAATTGACCTCGCGATTCGAGCGCAGAA AGCGAAAGCATCGTCTGATCAGCCAGCGGCGCCGCCGGAGGAGGAATCAATCAAGAAAGGAGGAGATGAGCGGCGGCGGTGGAGTGCTGGCGGCGCAGTC GCAGGAGCTGCAGCTGCCGCCGGGGTTCCGGTTCCACCCGACGGACGAGGAGCTGGTGACGCACTACCTCTGCCGGCGGTGCGCCGGGCTGCCCATCTCC GCGCCCATCATCGCCGAGATCGACCTCTACAAGTTCGACCCCTGGCAGCTTCCAAGGATGGCGCTGTACGGCGAGAAGGAGTGGTACTTCTTCTCC…	CCGTCCAGGCGTCCAGGATCCCGCCGCGCTCGGCTATATATCGCGCGCGTGCCGCGCGGCGCATGGTTTCATGCCGCCTCGTGCCTCGCAGGACCAGAAG AGAGAGAGGGAGAAGGAGGATCGAATCAGCCGCTGAATTGACCTCGCGATTCGAGCGCAGAAAGCGAAAGCATCGTCTGATCAGCCAGCGGCGCCGCCGG AGGAGGAATCAATCAAGAAAGGAGGAGATGAGCGGCGGCGGTGGAGTGCTGGCGGCGCAGTCGCAGGAGCTGCAGCTGCCGCCGGGGTTCCGGTTCCACC CGACGGACGAGGAGCTGGTGACGCACTACCTCTGCCGGCGGTGCGCCGGGCTGCCCATCTCCGCGCCCATCATCGCCGAGATCGACCTCTACAAGT…
PvNAC240	Pavir.J35302.1	contig52379	6.83	28077.92	1-1192	AP13_model_12336.m00004	GGGATGAAGAAGACGCTGGTGTTCTACATGGGCAGGGCTCCAAGGGGATCCAAGACCAACTGGGTGATGCACGAGTTCCGCCTCGAGGGCAAATCCAGGC ACAACAACGCAAACCTACGCTTCAATCCCAAGGATGAATGGGTCGTGTGCAAGGTGCACCACAAGAACGGAGAAGCCAGTATCAAGAATCCCGCCGAGGA GTACTCCGCCGGGACGCCCAACGTCAACTCGGTGGTTTCGGATGACGCCGGCGAAGGAGATGAGTTTCTGGACTCCATGATCAACCCCATGTACTTCAAC TCCGCCGCAAGCTTGCCAAGCACGACGACCATCAACGCCGCGCCGCCGCACAACGCTGACTACCACTCAATTTCCTCCTCCGCCGCCGGAGCTACG…	ATGAAGAAGACGCTGGTGTTCTACATGGGCAGGGCTCCAAGGGGATCCAAGACCAACTGGGTGATGCACGAGTTCCGCCTCGAGGGCAAATCCAGGCACA ACAACGCAAACCTACGCTTCAATCCCAAGGATGAATGGGTCGTGTGCAAGGTGCACCACAAGAACGGAGAAGCCAGTATCAAGAATCCCGCCGAGGAGTA CTCCGCCGGGACGCCCAACGTCAACTCGGTGGTTTCGGATGACGCCGGCGAAGGAGATGAGTTTCTGGACTCCATGATCAACCCCATGTACTTCAACTCC GCCGCAAGCTTGCCAAGCACGACGACCATCAACGCCGCGCCGCCGCACAACGCTGACTACCACTCAATTTCCTCCTCCGCCGCCGGAGCTACGACG…	GGGATGAAGAAGACGCTGGTGTTCTACATGGGCAGGGCTCCAAGGGGATCCAAGACCAACTGGGTGATGCACGAGTTCCGCCTCGAGGGCAAATCCAGGC ACAACAACGCAAACCTACGCTTCAATCCCAAGGTACAATAATACTTGAAGAACATTACTTGCTTGTACATGTTTAAAAAATGCAACTTTGTATCAGTTTA ATGTGTGAGTTAATTGTTTTTTTAAAAAAATGTTATGTTCAGGATGAATGGGTCGTGTGCAAGGTGCACCACAAGAACGGAGAAGCCAGTATCAAGAATC CCGCCGAGGAGTACTCCGCCGGGACGCCCAACGTCAACTCGGTGGTTTCGGATGACGCCGGCGAAGGAGATGAGTTTCTGGACTCCATGATCAACC…
PvNAC241	Pavir.J36282.1	contig58940	6.17	37265.55	2509-4290	AP13ISTG39452-RC	AACGCACGTCGCAGTAGCGCACCATGCAACCCCCACTCTCGGTTTTCCAAAGCACGAGAGGGAAAATTCTTCGCAATCAAGCGCGCAGCGTGCGATCGAT CGCCATGTCAACTCTTGCCAACGATAACGCGCATCCAGCGTGTGCCGTCCTATATAACCCTGACGCTACCTACCTGCGTGTTCTCACACAGTTCTTGGAG AGCCCAGAGCCCCCACGCCCACCTCGACGAGCGAAGCGAGATCACTCCGCCATGGCCGACGACGAGCTTGCCCCCGGGTTCCGCTTCTACCCCACGGAGG AGGAGCTCGTCTGCTTCTACCTCCGGAACAAGCTCGACGGCGTCCGCCAAGGCGACATCGAGCGCGTCATCCCCGTCGCCGACGTCTGCGCCCTCG…	ATGCAACCCCCACTCTCGGTTTTCCAAAGCACGAGAGGGAAAATTCTTCGCAATCAAGCGCGCAGCGTGCGATCGATCGCCATGTCAACTCTTGCCAACG ATAACGCGCATCCAGCGTGTGCCGTCCTATATAACCCTGACGCTACCTACCTGCGTGTTCTCACACAGTTCTTGGAGAGCCCAGAGCCCCCACGCCCACC TCGACGAGCGAAGCGAGATCACTCCGCCATGGCCGACGACGAGCTTGCCCCCGGGTTCCGCTTCTACCCCACGGAGGAGGAGCTCGTCTGCTTCTACCTC CGGAACAAGCTCGACGGCGTCCGCCAAGGCGACATCGAGCGCGTCATCCCCGTCGCCGACGTCTGCGCCCTCGATCCATGGCAGCTCCCAGAGGCG…	AACGCACGTCGCAGTAGCGCACCATGCAACCCCCACTCTCGGTTTTCCAAAGCACGAGAGGGAAAATTCTTCGCAATCAAGCGCGCAGCGTGCGATCGAT CGCCATGTCAACTCTTGCCAACGATAACGCGCATCCAGCGTGTGCCGTCCTATATAACCCTGACGCTACCTACCTGCGTGTTCTCACACAGTTCTTGGAG AGCCCAGAGCCCCCACGCCCACCTCGACGAGCGAAGCGAGATCACTCCGCCATGGCCGACGACGAGCTTGCCCCCGGGTTCCGCTTCTACCCCACGGAGG AGGAGCTCGTCTGCTTCTACCTCCGGAACAAGCTCGACGGCGTCCGCCAAGGCGACATCGAGCGCGTCATCCCCGTCGCCGACGTCTGCGCCCTCG…
PvNAC242	Pavir.J36494.1	contig60553	8.05	47271.71	433-3805	AP13CTG18650	CAACATGAACAGGGGGCACTCAGGGTCTATGATCAGCAGCTGCGGCACCTCCGAGCTCACCGACGAGAAGAACAAGGACAGCCAGACCTCGGCTTCCCGG CACTGCCCAAGCTGTGGACACAGCCTCGAGTGCAATCCGGATATGATTGGTCTTCCCGCTGGTGTCAAGTTTGATCCGTCAGATCAGGAGCTGATAGAGC ACCTTGAGTCCTTGGTGGAGGAAGGAGGCTCTAGAGCTCACCCTCTCATAAATGACTTTATACCCACCATACAAGGAGATGATGGCATTTGCTACACTCA TCCTGAGAATCTCCCAGGTGTGACAAGAAATGGCCTCAGTAAGCACTTCTTCCACAGGCCATCCAAAGCCTATACCACTGGCACAAGGAAGAGGAG…	ATGAACAGGGGGCACTCAGGGTCTATGATCAGCAGCTGCGGCACCTCCGAGCTCACCGACGAGAAGAACAAGGACAGCCAGACCTCGGCTTCCCGGCACT GCCCAAGCTGTGGACACAGCCTCGAGTGCAATCCGGATATGATTGGTCTTCCCGCTGGTGTCAAGTTTGATCCGTCAGATCAGGAGCTGATAGAGCACCT TGAGTCCTTGGTGGAGGAAGGAGGCTCTAGAGCTCACCCTCTCATAAATGACTTTATACCCACCATACAAGGAGATGATGGCATTTGCTACACTCATCCT GAGAATCTCCCAGGTGTGACAAGAAATGGCCTCAGTAAGCACTTCTTCCACAGGCCATCCAAAGCCTATACCACTGGCACAAGGAAGAGGAGAAGG…	CAACATGAACAGGGGGCACTCAGGGTCTATGATCAGCAGCTGCGGCACCTCCGAGCTCACCGACGAGAAGAACAAGGACAGCCAGACCTCGGCTTCCCGG CACTGCCCAAGCTGTGGACACAGCCTCGAGTGCAATCCGGTATATATGCTACTTAATGCACGTGAAGCTTTTAACATTCTTAATTCGGTGCAGTAACAGT TTGATTCTCTCTTTTGAATTCTCATTCATATGCTGTTTATGCTAATTATCCTGGTTGCAATAAGGATATGATTGGTCTTCCCGCTGGTGTCAAGTTTGAT CCGTCAGATCAGGAGCTGATAGAGCACCTTGAGTCCTTGGTGGAGGAAGGAGGCTCTAGAGCTCACCCTCTCATAAATGACTTTATACCCACCATA…
PvNAC243	Pavir.J36623.1	contig61540	4.66	36508.95	3843-4857	AP13CTG04104	ATGATGGAGCAGGCGCGATGGCCGGACGTGCCGCCGTGCTACCGCTTCACGCCGACCGCGCGGGAGCTCATCCGCGACTACCTCAACCCCCTGGGTGGCC AACCCCGGCCAGAAGCCGCCCCCGAGGGCGTCGTGTGCGCCGCCGACGTCTACAGCGCGGACCCCGGCACGCTCACGTCGCGGCTCCGCCGCTTCGGCCA CGACGACGGCAACTGGTACTTCCTCTGCGTCGCCCGCTGGAAGGACGGCAACGCCGGCACCCGGATGAGCCGCGCCGTCCGGGGCGGCGGCACGTGGCAC GGCTCCGGGAAGCGGGTCGCCGTCCCCCGCCACGGGTACCGCCAGACCTTCGAGTACCGCGACGCCGCCGGCGACAAGAGCGCCTGGCTCATGGAG…	ATGATGGAGCAGGCGCGATGGCCGGACGTGCCGCCGTGCTACCGCTTCACGCCGACCGCGCGGGAGCTCATCCGCGACTACCTCAACCCCCTGGGTGGCC AACCCCGGCCAGAAGCCGCCCCCGAGGGCGTCGTGTGCGCCGCCGACGTCTACAGCGCGGACCCCGGCACGCTCACGTCGCGGCTCCGCCGCTTCGGCCA CGACGACGGCAACTGGTACTTCCTCTGCGTCGCCCGCTGGAAGGACGGCAACGCCGGCACCCGGATGAGCCGCGCCGTCCGGGGCGGCGGCACGTGGCAC GGCTCCGGGAAGCGGGTCGCCGTCCCCCGCCACGGGTACCGCCAGACCTTCGAGTACCGCGACGCCGCCGGCGACAAGAGCGCCTGGCTCATGGAG…	ATGATGGAGCAGGCGCGATGGCCGGACGTGCCGCCGTGCTACCGCTTCACGCCGACCGCGCGGGAGCTCATCCGCGACTACCTCAACCCCCTGGGTGGCC AACCCCGGCCAGAAGCCGCCGTTCGGGGAGCCCGAGGGCGTCGTGTGCGCCGCCGACGTCTACAGCGCGGACCCCGGCACGCTCACGTCGCGGCTCCGCC GCTTCGGCCACGACGACGGCAACTGGTACTTCCTCTGCGTCGCCCGCTGGAAGGACGGCAACGCCGGCACCCGGATGAGCCGCGCCGTCCGGGGCGGCGG CACGTGGCACGGCTCCGGGAAGCGGGTCGCCGTCCCCCGCCACGGGTACCGCCAGACCTTCGAGTACCGCGACGCCGCCGGCGACAAGAGCGCCTG…
PvNAC244	Pavir.J36802.1	contig62944	6.06	40024.6	630-2534	KanlCTG25205	ATCCGCAACCGCCCTTCTTCCGTGTCTCGTACGCCGTCCCCGTGTTCGAGTCGAAGTCGGAGTCCGACTCGAACAGGGGATTTGGGAAAGGGAACGCGTG AAACGATGGCCGTATGAAATGATGCCCGATGGCCTCTCAACCGGTTCCCATTCCAACTCGGATTCCTCCCCCTCCCTCCCTCCCTCCCTCCCCGTCTCCG ATTCTCCCTCGACCCGCTGCCACCGCCATGGTCCGCACCCCGTCGGCGGCCAGCAAGCCGCCGTGCGCGGCCTTCCAATCCCACCCCACCGATCTGGAGC TCGTCAACTCTTACCTCCGCCCCTTCCTCGAGACCGGCGAGGCCGCCGCCTTCATCCACGTGGGCGACGTCTACGCCGCCGACCCCGCCGACCTCA…	ATGGCCTCTCAACCGGTTCCCATTCCAACTCGGATTCCTCCCCCTCCCTCCCTCCCTCCCTCCCCGTCTCCGATTCTCCCTCGACCCGCTGCCACCGCCA TGGTCCGCACCCCGTCGGCGGCCAGCAAGCCGCCGTGCGCGGCCTTCCAATCCCACCCCACCGATCTGGAGCTCGTCAACTCTTACCTCCGCCCCTTCCT CGAGACCGGCGAGGCCGCCGCCTTCATCCACGTGGGCGACGTCTACGCCGCCGACCCCGCCGACCTCACCCGGCAGTTCGCGCCGGCGGTCGCCCAGGAC GGCGAGCGGGCCTGGTACTTCTTCACCCCGCTGCGCCACAAGAGCGTCCGCGGGAAGCGGAAGGCGCGCACCGTGGCCACGGGGGAGGGGTGCTGG…	ATCCGCAACCGCCCTTCTTCCGTGTCTCGTACGCCGTCCCCGTGTTCGAGTCGAAGTCGGAGTCCGACTCGAACAGGGGATTTGGGAAAGGGAACGCGTG AAACGATGGCCGTATGAAATGATGCCCGATGGCCTCTCAACCGGTTCCCATTCCAACTCGGATTCCTCCCCCTCCCTCCCTCCCTCCCTCCCCGTCTCCG ATTCTCCCTCGACCCGCTGCCACCGCCATGGTCCGCACCCCGTCGGCGGCCAGCAAGCCGCCGTGCGCGGCCTTCCAATCCCACCCCACCGATCTGGAGC TCGTCAACTCTTACCTCCGCCCCTTCCTCGAGACCGGCGAGGCCGCCGCCTTCATCCACGTGGGCGACGTCTACGCCGCCGACCCCGCCGACCTCA…
PvNAC245	Pavir.J36955.1	contig64050	8.21	33449.9	1164-4945	AP13CTG16247	GGATGCTAGAACCAATCCTGTGAGTTGAGAGCATTAGAAGCTGCTCGCTCTGCAGTCTGCACCTGCAAGAGCGAGTGGTTCTAAAGCGGAGCTGCGTGGT ACGGTGATGGCCATGAATTCGCTAAGCATGGTGGAGGGCAGGCTGCCCCCGGGGTTCAGGTTCCATCCGCGGGACGACGAGCTCGTGCTCGACTACCTCG ACAAGAAGCTCAACGGCGGTGGCGGCGGCGCGGTGGTGAGCATCTACGGCTGCCCGACGATGGTCGACGTAGATCTGAACAAGGTCGAACCCTGGGATCT TCCTGATATTGCTTGCATAGGGGGGAAAGAGTGGTATTTCTACAGCCTCAGGGATAGAAAGTATGCCACCGGCCAACGTACAAATAGAGCGACTGA…	ATGGCCATGAATTCGCTAAGCATGGTGGAGGGCAGGCTGCCCCCGGGGTTCAGGTTCCATCCGCGGGACGACGAGCTCGTGCTCGACTACCTCGACAAGA AGCTCAACGGCGGTGGCGGCGGCGCGGTGGTGAGCATCTACGGCTGCCCGACGATGGTCGACGTAGATCTGAACAAGGTCGAACCCTGGGATCTTCCTGA TATTGCTTGCATAGGGGGGAAAGAGTGGTATTTCTACAGCCTCAGGGATAGAAAGTATGCCACCGGCCAACGTACAAATAGAGCGACTGAATCAGGCTAT TGGAAAGCCACCGGCAAAGACCGTCCAATAAGCCGGAAAGGGTTGCTCGTTGGTATGCGCAAAACTCTTGTGTTTTATCAAGGTAGAGCCCCAAAG…	GGATGCTAGAACCAATCCTGTGAGTTGAGAGCATTAGAAGCTGCTCGCTCTGCAGTCTGCACCTGCAAGAGCGAGTGGTTCTAAAGCGGAGCTGCGTGGT ACGGTGATGGCCATGAATTCGCTAAGCATGGTGGAGGGCAGGCTGCCCCCGGGGTTCAGGTTCCATCCGCGGGACGACGAGCTCGTGCTCGACTACCTCG ACAAGAAGCTCAACGGCGGTGGCGGCGGCGCGGTGGTGAGCATCTACGGCTGCCCGACGATGGTCGACGTAGATCTGAACAAGGTCGAACCCTGGGATCT TCCTGGTAAGACCTAAGACCTTCGTATAAGCTAGCGTGCTTGTGTCCATGTGAAGATAGATCGAGCTGCACCTTATGCACCATCGATCTCTTCCAG…
PvNAC246	Pavir.J38077.1	contig73122	6.03	17552.37	4017-4559	AP13ISTG64337	ATGTCGTCGGTGGCGGGGATGCTAGGGCTCCCGCCCGGCGTCCACTTCCGGCCCGACGATGACGAGTTCGTCGAGTTCTACCTCCGCCCGCACGCCAGCG GCGAGCCGGCCTCGTTTCCTGCTGGCGTGGTCGTCGTCGACGACGACGCGGCGGGCTGCACGCTGCCGTGGGAGCTGCTCGACCGCCACGGCCGCGGCGC CGACGACGAGGCCTACTTCTTGGTGCGCAGCAGCGGGGACGGCGACGGCCAGGAAAAGCGCGGCGCCCACCAGGAGCGCGGCTGCGGCGGCGGTGGGACG TGGAAGTCCCAGAAGCGCCTCGCCCACGGCGGCTCACGCGTCGACGACGCCGGCGAGAAGGTGCACTGGAGCCTGCACAACCTCAACCTGCACATG…	ATGTCGTCGGTGGCGGGGATGCTAGGGCTCCCGCCCGGCGTCCACTTCCGGCCCGACGATGACGAGTTCGTCGAGTTCTACCTCCGCCCGCACGCCAGCG GCGAGCCGGCCTCGTTTCCTGCTGGCGTGGTCGTCGTCGACGACGACGCGGCGGGCTGCACGCTGCCGTGGGAGCTGCTCGACCGCCACGGCCGCGGCGC CGACGACGAGGCCTACTTCTTGGTGCGCAGCAGCGGGGACGGCGACGGCCAGGAAAAGCGCGGCGCCCACCAGGAGCGCGGCTGCGGCGGCGGTGGGACG TGGAAGTCCCAGAAGCGCCTCGCCCACGGCGGCTCACGCGTCGACGACGCCGGCGAGAAGGTGCACTGGAGCCTGCACAACCTCAACCTGCACATG…	ATGTCGTCGGTGGCGGGGATGCTAGGGCTCCCGCCCGGCGTCCACTTCCGGCCCGACGATGACGAGTTCGTCGAGTTCTACCTCCGCCCGCACGCCAGCG GCGAGCCGGCCTCGTTTCCTGCTGGCGTGGTCGTCGTCGACGACGACGCGGCGGGCTGCACGCTGCCGTGGGAGCTGCTCGACCGCCACGGCCGCGGCGC CGACGACGAGGCCTACTTCTTGGTGCGCAGCAGCGGGGACGGCGACGGCCAGGAAAAGCGCGGCGCCCACCAGGAGCGCGGCTGCGGCGGCGGTGGGACG TGGAAGTCCCAGAAGCGCCTCGCCCACGGCGGCTCACGCGTCGACGACGCCGGCGAGAAGGTGCACTGGAGCCTGCACAACCTCAACCTGCACATG…
PvNAC247	Pavir.J38743.1	contig78481	7.75	39454.68	2658-3785	AP13ISTG66143	ATGCTGCGGCCCACCAAGTTCCACGCGCCGCCGGCCTTCGACTCGCACCCGTCCGACGTGGTGCTCGTCAAGTCCTACCTCCGGCCCTGGGTCGCGCAGG GCGTCCGTCCCGCGGGCGCCTTCGTGCACGCGGCGGACCTCTACGCCGCCGAGCCCGGCGAGCTCGCGCGGCGGTTCCGCGCCGCCGTGGCGCGGGACGG CGAGCGCGCGTGGTACTTCCTCTCGCCGCTCCGCACCAAGAGCCCCCGCGGGCGCCGCAAGGCGCGCACCGTCGCGGGCGGCGCCGGGTGGTGGCACGGC GAGGCGGGGCCCCGCCCCGTGCTCGACCCGCTCGACGGCCGCCGCATGGTCGGCTACCGCCAGAGCTTCTCGTTCATGCGCCGGGGCGCGGACGGC…	ATGCTGCGGCCCACCAAGTTCCACGCGCCGCCGGCCTTCGACTCGCACCCGTCCGACGTGGTGCTCGTCAAGTCCTACCTCCGGCCCTGGGTCGCGCAGG GCGTCCGTCCCGCGGGCGCCTTCGTGCACGCGGCGGACCTCTACGCCGCCGAGCCCGGCGAGCTCGCGCGGCGGTTCCGCGCCGCCGTGGCGCGGGACGG CGAGCGCGCGTGGTACTTCCTCTCGCCGCTCCGCACCAAGAGCCCCCGCGGGCGCCGCAAGGCGCGCACCGTCGCGGGCGGCGCCGGGTGGTGGCACGGC GAGGCGGGGCCCCGCCCCGTGCTCGACCCGCTCGACGGCCGCCGCATGGTCGGCTACCGCCAGAGCTTCTCGTTCATGCGCCGGGGCGCGGACGGC…	ATGCTGCGGCCCACCAAGTTCCACGCGCCGCCGGCCTTCGACTCGCACCCGTCCGACGTGGTGCTCGTCAAGTCCTACCTCCGGCCCTGGGTCGCGCAGG GCGTCCGTCCCGCGGGCGCCTTCGTGCACGCGGCGGACCTCTACGCCGCCGAGCCCGGCGAGCTCGCGCGGCGGTTCCGCGCCGCCGTGGCGCGGGACGG CGAGCGCGCGTGGTACTTCCTCTCGCCGCTCCGCACCAAGAGCCCCCGCGGGCGCCGCAAGGCGCGCACCGTCGCGGGCGGCGCCGGGTGGTGGCACGGC GAGGCGGGGCCCCGCCCCGTGCTCGACCCGCTCGACGGCCGCCGCATGGTCGGCTACCGCCAGAGCTTCTCGTTCATGCGCCGGGGCGCGGACGGC…
PvNAC248	Pavir.J38855.1	contig79358	9.08	39873.9	1526-4339	AP13CTG03042	AAGCTTCTTCTCACCACCAGTGGTACCACCACTTGCACGGTTGCACCAATCGACCTCATTCGTTCAAGAAGACCACACCACACGCCGCGCAGCGGTATAG GCCGGCCGGCCGGCGTCCCCTTGTCTAGTTGGGTCTCGATCTGTCTCTCTGTGTGGCGTGTGGGTTGTAGTTAGGACGCGGCTGGTCGTCTTGTACTAGT CCTCCTCCTCCCCTCTCCTCCCCTCTTCTCCTGCTGCTATAAAGCAACGCTGGCTGCCGGGAGGCGAGGTAATGCCTCGAGGCCGCCGTCGAGCATGGGG GGAGATCACAACCACCACCACGACGGCAGCATGGCGCGCGGCGCGGGCAGCGACGACGGACCGCAGCAAGCGCACGACATGGTGATGCCGGGCTTC…	ATGGGGGGAGATCACAACCACCACCACGACGGCAGCATGGCGCGCGGCGCGGGCAGCGACGACGGACCGCAGCAAGCGCACGACATGGTGATGCCGGGCT TCCGCTTCCACCCGACGGAGGAGGAGCTCATCGACTTCTACCTCCGCCGGAGGGTGGACGGCAAGTGCTTCAACATCGAGCTCATCAACCTTGTCGACCT CTACCGCTACGACCCGTGGGATCTCCCCGCTTTGGCTTCAATTGGGGACAAGGAGTGGTTCTTCTACGTGCCAAGAGACCGCAAGTACCGCAACGGCGAC CGACCGAACCGGGTCACTCCATCAGGCTACTGGAAGGCCACAGGGGCAGATCGGATGGTGCGCGTTGAGGGCAACCGGTCCATCGGGCTGAAGAAG…	AAGCTTCTTCTCACCACCAGTGGTACCACCACTTGCACGGTTGCACCAATCGACCTCATTCGTTCAAGAAGACCACACCACACGCCGCGCAGCGGTATAG GCCGGCCGGCCGGCGTCCCCTTGTCTAGTTGGGTCTCGATCTGTCTCTCTGTGTGGCGTGTGGGTTGTAGTTAGGACGCGGCTGGTCGTCTTGTACTAGT CCTCCTCCTCCCCTCTCCTCCCCTCTTCTCCTGCTGCTATAAAGCAACGCTGGCTGCCGGGAGGCGAGGTAATGCCTCGAGGCCGCCGTCGAGCATGGGG GGAGATCACAACCACCACCACGACGGCAGCATGGCGCGCGGCGCGGGCAGCGACGACGGACCGCAGCAAGCGCACGACATGGTGATGCCGGGCTTC…
PvNAC249	Pavir.J39049.1	contig80917	8.24	41905.74	737-2494	AP13_model_12336.m00004	CTTTCTTGTGTTCACAAGCTTCCCCAAGCTTAGCTTCTCTCTGCCTTTTTCCTCTGAGATCCTGGTTTCTCTCCTGTTCCAAGTGAAGCTGCAGTTCATA GTTTTTCCAACAAGCTAGAGGTCGATCATGGTGGAGCGTAGTGTCAAATCAGAGCAAGGAGGCGACCTGTTCCTGCCTCCCGGGTTCAGGTTCCATCCCA CAGACGAGGAGGTCATCACAAGCTATCTCCTGCAGAAGTTTCCGAACCCTAGCTTCGACCCGCGAGCCATCGGTGAGGTGGACCTCAACAAGTGCGAGCC ATGGGATCTCCCAAGCAAGGCGAAGATGGGGGAGAAGGAGTGGTACTTCTTCTGCCACAAGGACATGAAATACCCGACGGGCATGCGCACGAATCG…	ATGGTGGAGCGTAGTGTCAAATCAGAGCAAGGAGGCGACCTGTTCCTGCCTCCCGGGTTCAGGTTCCATCCCACAGACGAGGAGGTCATCACAAGCTATC TCCTGCAGAAGTTTCCGAACCCTAGCTTCGACCCGCGAGCCATCGGTGAGGTGGACCTCAACAAGTGCGAGCCATGGGATCTCCCAAGCAAGGCGAAGAT GGGGGAGAAGGAGTGGTACTTCTTCTGCCACAAGGACATGAAATACCCGACGGGCATGCGCACGAATCGCGCCACCAAGGACGGCTACTGGAAGGCCACA GGCAAGGACAGGGAGATCTTCAAACCTGCTGCTGCTGGAGGTGCAGGCCGTGAGCTTGTTGGAATGAAGAAGACGCTGGTGTTCTACATGGGCAGA…	CTTTCTTGTGTTCACAAGCTTCCCCAAGCTTAGCTTCTCTCTGCCTTTTTCCTCTGAGATCCTGGTTTCTCTCCTGTTCCAAGTGAAGCTGCAGTTCATA GTTTTTCCAACAAGCTAGAGGTCGATCATGGTGGAGCGTAGTGTCAAATCAGAGCAAGGAGGCGACCTGTTCCTGCCTCCCGGGTTCAGGTTCCATCCCA CAGACGAGGAGGTCATCACAAGCTATCTCCTGCAGAAGTTTCCGAACCCTAGCTTCGACCCGCGAGCCATCGGTGAGGTGGACCTCAACAAGTGCGAGCC ATGGGATCTCCCAAGTAAGTCAATCGTGTACCACCTTTTCGATCCCTTTTGTTCTTCAGTTGCACCACATACGCGTAGTTGCAGAAAGCTAGGCAG…
PvNAC250	Pavir.J39504.1	contig84664	6.89	62071.1	5-3580	AP13CTG10035	CTCTCCCACACTCCACGAGACCACTTTCCCCTCTTCCCCTCCAGCGCCGGGCGGAAAACCCCCAACCCCCCGAAAGAGAAGCTCCCGGCTCCCAATCGAA CTTACCCTGCCTTCCGGCGTCCTGCCCTCGCCGGCGCGGCTTTTATTTCCACCCAAGATTATTAGCCTCCAGCTCAATAAGCCCGATTCATCCAGCTCCG TCTCGATGGAGGCCGATGGCGCCGCTGCCAAGCTTCGGATCATCAACGACGCGGTGGAGGAGGTGCGCCGCAGAAGCGTCCGCGAGAGGGGCTGGACCAT CGAGCAGGCGATGGAGGACATGCGCAGCGGGGAGTGGGAGCGGCGTCGCAGGGTCTACCGCAGCGTGCAGGCCAACGCCCGGCTCGCCGAGGTTGA…	ATGGAGGCCGATGGCGCCGCTGCCAAGCTTCGGATCATCAACGACGCGGTGGAGGAGGTGCGCCGCAGAAGCGTCCGCGAGAGGGGCTGGACCATCGAGC AGGCGATGGAGGACATGCGCAGCGGGGAGTGGGAGCGGCGTCGCAGGGTCTACCGCAGCGTGCAGGCCAACGCCCGGCTCGCCGAGGTTGACCCATGGGA TCTCCCGCCGCGATTCACCATGCCGAAGGAGCCGGGGAGCTCGAGCCTGCGGACACATTCTGGGTACTGGAAAGAGAAAGAAGATGAGTTCATCGGGATC CGCTCCGAGGGAGGAGGACAAGGCTCGTCCTCGGCTTCCGGCTCGCCGTGCTACAAAGGGGTTAGGAGGACCCTGGAGTTTTACGAGCACAACGAC…	CTCTCCCACACTCCACGAGACCACTTTCCCCTCTTCCCCTCCAGCGCCGGGCGGAAAACCCCCAACCCCCCGAAAGAGAAGCTCCCGGCTCCCAATCGAA CTTACCCTGCCTTCCGGCGTCCTGCCCTCGCCGGCGCGGCTTTTATTTCCACCCAAGATTATTAGCCTCCAGCTCAATAAGCCCGATTCATCCAGCTCCG TCTCGATGGAGGCCGATGGCGCCGCTGCCAAGCTTCGGATCATCAACGACGCGGTGGAGGAGGTGCGCCGCAGAAGCGTCCGCGAGAGGGGCTGGACCAT CGAGCAGGCGATGGAGGACATGCGCAGCGGGGAGTGGGAGCGGCGTCGCAGGGTCTACCGCAGCGTGCAGGCCAACGCCCGGCTCGCCGAGGTTGA…
PvNAC251	Pavir.J39804.1	contig87287	6.12	39845.5	1-3235	AP13ISTG62008-RC	CCGGTCCGCGTCGACCCCCGCTCCGCCGTGTCGTCGCTCTCCGGCCTTCCTTTCCTCCCCCTCCGGCGGTGAAAGAGACCGGGCGTGCCGCCCTGACCTA GACAGCTTCCGCTGGTATATAAAGTGAAGGCGCGGGCTGCAGACTGGTGCCGAAGGTTACAGGAAGTTCGGCGAGGTGTGCTGCGTGTTGTCTAGCTGAT GAAGCAGCATCATCGGAGGAGTTGTGCGTTTGGGACTGTGCTCTATTAGGTCTGATTGGTCTGTGATTTGCTCGGAGGACTCGCTAGCTGGGCCGGCGAA CAAGAGATTTGGTGCTCAAAGCTTTGTGAGCGAGGCTTCCCCTCTTCCTGCGGTATACTTTACAGGAGCTCGGTGGAATAGGATGGACACTTTCTC…	ATGGACACTTTCTCCCATGTGCCCCCTGGATTCCGTTTCCACCCCACCGACGAGGAACTCGTCGACTACTACCTGAGGAAGAAGGTGGCGTCGAACAAGA TCGACCTCGACGTCATAAAAGACATCGATCTGTACAAAATTGAGCCTTGGGATCTCCAAGAGAAGTGCAAGATCGGAATGGAGGAGCAGAACGAGTGGTA CTTCTTCAGCCACAAGGACAAGAAGTACCCGACGGGCACCCGCACCAACCGGGCGACCACCGCCGGGTTCTGGAAGGCGACGGGGCGGGACAAGCCCATC TACACCAAGAACTGCCTCGTCGGGATGAGGAAGACGCTCGTCTTCTACCGCGGCCGCGCGCCCAACGGCCAGAAGTCCGACTGGATCATGCACGAG…	CCGGTCCGCGTCGACCCCCGCTCCGCCGTGTCGTCGCTCTCCGGCCTTCCTTTCCTCCCCCTCCGGCGGTGAAAGAGACCGGGCGTGCCGCCCTGACCTA GACAGCTTCCGCTGGTATATAAAGTGAAGGCGCGGGCTGCAGACTGGTGGTAAGCCCCGTTCTCTCGTAGTCTCATACATGTTCTATTCTCCTCTCTTCT TCTCCAGCTCTCTCCCTGACGATCCATCTTAGCTGAAGCCGAAGGTTACAGGAAGTTCGGCGAGGTGTGCTGCGTGTTGTCTAGCTGATGAAGCAGCATC ATCGGAGGAGTTGTGCGTTTGGGACTGTGCTCTATTAGGTCTGATTGGTCTGTGATTTGCTCGGAGGACTCGCTAGCTGGGCCGGCGAACAAGAGA…
