# Supplementary material for: Genome-wide survey of switchgrass NACs family provides new insights into motif and structure arrangements and reveals stress-related and tissue-specific NACs
Source: Sci Rep. 2017 Jun 8;7:3056. doi: 10.1038/s41598-017-03435-z (PMC5465074; doi:10.1038/s41598-017-03435-z)
Supplement: Supplementary file 3 — Dataset 2 [file 41598_2017_3435_MOESM3_ESM.xls]

## Sheet: Sheet1
Additional file 2: The expression data of PvNACs from Affymetrix array for heat stress in switchgrass.
Geneid	log2 (expresssion)_sample1	log2 (expresssion)_sample2	log2 (expresssion)_sample3	log2(expresssion)_sample4
PvNAC39	3.6	3.82	3.73	3.55
PvNAC156	4.61	4.66	4.62	4.6
PvNAC229	2.29	2.7	2.62	2.41
PvNAC154	7.15	7.38	6.13	6.28
PvNAC155	6.65	6.66	6.79	6.91
PvNAC152	4.26	4.52	4.5	4.45
PvNAC153	3.17	2.99	3.09	3.18
PvNAC150	2.96	2.79	3.19	3.04
PvNAC151	2.96	2.79	3.19	3.04
PvNAC220	9.15	9.27	9.33	9.25
PvNAC221	6.65	6.66	6.79	6.91
PvNAC224	6.61	6.72	4.86	4.86
PvNAC158	3.53	3.38	3.78	3.81
PvNAC159	6.81	6.8	6.95	6.99
PvNAC103	6.68	6.57	5.32	5.63
PvNAC55	3.53	3.58	3.79	3.56
PvNAC56	8.22	8.04	7.02	7.17
PvNAC51	4.72	4.93	4.88	5
PvNAC52	5.4	5.5	4.83	4.93
PvNAC53	4.95	5	5.69	5.33
PvNAC58	6.12	6.02	5.83	6.2
PvNAC149	6.28	6.25	4.14	4.32
PvNAC148	6.1	6.11	5.74	5.68
PvNAC141	4.97	5.29	5.18	5.35
PvNAC143	6.1	6.11	5.74	5.68
PvNAC142	3.02	2.97	3.19	3.32
PvNAC145	3.53	3.38	3.78	3.81
PvNAC144	3.25	3.67	3.16	3.04
PvNAC147	6.65	6.66	6.79	6.91
PvNAC146	4.61	4.66	4.62	4.6
PvNAC239	4.97	5.29	5.18	5.35
PvNAC238	5.65	5.57	5.13	5.41
PvNAC233	5.36	5.25	4.96	5.18
PvNAC232	4.97	5.29	5.18	5.35
PvNAC230	3.46	3.49	3.45	3.65
PvNAC236	4.27	4.17	4.87	4.74
PvNAC235	4.26	4.52	4.5	4.45
PvNAC234	4.37	4.54	4.56	5.02
PvNAC157	6.1	6.11	5.74	5.68
PvNAC198	6.12	6.02	5.83	6.2
PvNAC60	3.85	3.83	4.22	4.14
PvNAC63	5.55	5.56	5.52	5.5
PvNAC62	4.82	4.69	4.82	4.72
PvNAC65	8.62	8.36	6.11	6.13
PvNAC64	4.1	4.14	3.36	3.47
PvNAC67	4.1	4.14	3.36	3.47
PvNAC66	2.29	2.7	2.62	2.41
PvNAC69	3.85	3.83	4.22	4.14
PvNAC68	8.72	8.56	5.15	5.44
PvNAC138	3.25	3.46	3.61	3.76
PvNAC139	5.7	5.78	5.92	5.96
PvNAC134	6.12	6.02	5.83	6.2
PvNAC135	3.08	3.74	3.43	3.67
PvNAC136	3.29	3.18	3.26	3.34
PvNAC137	4.92	5.07	5.12	4.97
PvNAC130	8.23	8.14	7.46	7.47
PvNAC131	6.1	6.55	6.49	6.56
PvNAC132	5.7	5.78	5.92	5.96
PvNAC208	4.25	4.43	3.79	3.89
PvNAC193	4.16	4.66	4.44	4.56
PvNAC206	6.12	6.02	5.83	6.2
PvNAC207	4.23	4.34	4.55	4.25
PvNAC204	2.73	2.81	2.53	2.54
PvNAC205	5.08	5.27	5.19	5.29
PvNAC203	3.59	3.75	3.7	3.83
PvNAC200	7.15	7.38	6.13	6.28
PvNAC201	5.7	5.78	5.92	5.96
PvNAC226	4.28	4.21	4.35	4.66
PvNAC79	6.04	5.69	5.11	4.66
PvNAC76	6.95	6.78	6.4	6.42
PvNAC74	4.41	4.41	4.48	4.46
PvNAC75	3.33	3.26	3.04	2.91
PvNAC72	5.1	5.27	5.68	5.54
PvNAC73	6.65	6.66	6.79	6.91
PvNAC70	5.19	5.05	5.34	5.33
PvNAC129	3.25	3.46	3.61	3.76
PvNAC128	3.06	3.41	3.61	3.38
PvNAC126	9.15	9.27	9.33	9.25
PvNAC125	3.53	3.38	3.78	3.81
PvNAC124	3.21	3.32	3.39	3.48
PvNAC122	3.58	3.55	3.97	3.75
PvNAC121	4.79	5.26	5.17	5.11
PvNAC120	3.58	3.52	4.34	4.71
PvNAC211	2.77	2.81	2.8	2.6
PvNAC210	3.58	3.62	3.83	3.86
PvNAC81	2.77	2.81	2.8	2.6
PvNAC80	6.65	6.66	6.79	6.91
PvNAC215	3.53	3.38	3.78	3.81
PvNAC86	4.41	4.41	4.48	4.46
PvNAC85	7.51	7.29	6.6	6.62
PvNAC219	6.65	6.66	6.79	6.91
PvNAC89	6.05	5.88	4.46	5
PvNAC88	6.95	6.78	6.4	6.42
PvNAC83	6.43	6.62	6.02	5.73
PvNAC82	8.72	8.35	8.55	8.61
PvNAC213	3.53	3.38	3.78	3.81
PvNAC87	3.19	3.42	3.37	3.17
PvNAC214	5.36	5.25	4.96	5.18
PvNAC112	5.08	5.27	5.19	5.29
PvNAC113	2.27	2.33	2.33	2.48
PvNAC110	5.48	5.81	5.48	5.87
PvNAC111	4.87	5.17	4.71	4.66
PvNAC116	4.1	4.14	3.36	3.47
PvNAC117	4.1	4.14	3.36	3.47
PvNAC115	2.73	2.81	2.53	2.54
PvNAC118	4.87	5.17	4.71	4.66
PvNAC119	4.27	4.23	4.23	4.27
PvNAC91	4.05	4.27	4.26	4.1
PvNAC92	6.04	5.69	5.11	4.66
PvNAC93	8.36	8.59	8.51	8.66
PvNAC95	3.31	3.24	3.41	3.01
PvNAC96	3.26	3.73	3.62	3.36
PvNAC97	2.61	2.51	2.82	2.72
PvNAC192	4.78	4.8	5.03	5.02
PvNAC99	3.24	2.77	2.85	2.89
PvNAC190	3.53	3.38	3.78	3.81
PvNAC196	2.94	2.92	2.83	3.08
PvNAC195	3.12	3.12	3.12	3.12
PvNAC18	3.93	3.91	3.63	3.83
PvNAC19	5.68	5.33	5.96	6.11
PvNAC11	4.32	3.64	4.22	3.88
PvNAC12	4.82	4.69	4.82	4.72
PvNAC14	5.88	5.83	5.84	5.9
PvNAC16	3.2	3.13	2.82	2.97
PvNAC17	4.1	4.2	4.55	4.29
PvNAC2	4.33	4.54	4.88	4.96
PvNAC3	5.68	5.33	5.96	6.11
PvNAC107	3.26	3.73	3.62	3.36
PvNAC1	5.48	5.81	5.48	5.87
PvNAC101	8.76	8.73	8.12	7.9
PvNAC7	3.08	3.16	2.91	3.09
PvNAC4	3.03	3.31	3.52	3.48
PvNAC102	3.24	2.77	2.85	2.89
PvNAC227	2.74	3.09	2.9	2.59
PvNAC8	3.2	3.13	2.82	2.97
PvNAC109	3.59	3.79	3.82	3.65
PvNAC108	2.61	2.51	2.82	2.72
PvNAC189	3.53	3.38	3.78	3.81
PvNAC188	3.09	3.08	3.01	3.19
PvNAC185	3.7	3.85	3.23	3.48
PvNAC187	3.58	3.52	4.34	4.71
PvNAC181	9.45	9.53	8.71	8.95
PvNAC180	6.12	6.02	5.83	6.2
PvNAC183	8.51	8.52	7.89	7.88
PvNAC182	4.82	4.69	4.82	4.72
PvNAC25	2.84	2.73	3.12	2.99
PvNAC24	2.84	2.92	2.87	2.93
PvNAC27	6.8	6.77	6.13	5.98
PvNAC26	3.58	3.54	3.51	3.54
PvNAC21	5.48	5.81	5.48	5.87
PvNAC20	3.03	3.31	3.52	3.48
PvNAC23	4.78	4.8	5.03	5.02
PvNAC22	4.3	4.09	3.86	3.92
PvNAC173	2.74	3.09	2.9	2.59
PvNAC105	2.78	2.7	2.7	2.95
PvNAC248	7.87	7.82	6.9	6.99
PvNAC249	3.12	3.12	3.12	3.12
PvNAC104	8.02	7.67	7.51	7.47
PvNAC242	3.69	3.7	3.75	3.82
PvNAC240	3.12	3.12	3.12	3.12
PvNAC241	2.91	3.12	3.07	3.12
PvNAC244	4.28	4.21	4.35	4.66
PvNAC245	2.99	2.85	2.97	2.53
PvNAC170	3.58	3.54	3.51	3.54
PvNAC172	7.33	7.14	6.01	6.08
PvNAC106	3.59	3.75	3.7	3.83
PvNAC174	4.97	5.29	5.18	5.35
PvNAC175	5.19	5.05	5.34	5.33
PvNAC176	5.19	5.16	5.38	5.5
PvNAC177	4.97	5.29	5.18	5.35
PvNAC178	2.91	3.12	3.07	3.12
PvNAC179	7.33	7.14	6.01	6.08
PvNAC100	6.68	6.57	5.32	5.63
PvNAC32	4.97	5.29	5.18	5.35
PvNAC33	3.13	3.09	3.15	3.28
PvNAC31	2.42	2.47	2.57	2.62
PvNAC37	4.89	4.81	4.63	4.57
PvNAC34	3.13	3.09	3.15	3.28
PvNAC35	4.97	5.29	5.18	5.35
PvNAC38	5.7	5.78	5.92	5.96
PvNAC5	4.1	4.2	4.55	4.29
PvNAC6	4.23	4.34	4.55	4.25
PvNAC251	4.16	4.66	4.44	4.56
PvNAC250	2.78	2.7	2.7	2.95
PvNAC163	2.1	2.39	2.46	2.37
PvNAC162	3.58	3.62	3.83	3.86
PvNAC161	3.02	2.97	3.19	3.32
PvNAC160	2.94	2.92	2.83	3.08
PvNAC166	8.62	8.36	6.11	6.13
PvNAC165	3.58	3.54	3.51	3.54
PvNAC169	3.47	3.3	3.35	3.69
PvNAC168	3.09	3.08	3.01	3.19
PvNAC47	3.69	3.7	3.75	3.82
PvNAC46	3.67	2.91	3.08	3.15
PvNAC45	6.77	6.61	6.07	6.2
PvNAC44	4.38	4.63	4.62	4.57
PvNAC43	2.84	2.73	3.12	2.99
PvNAC49	8.22	8.04	7.02	7.17
PvNAC48	5.19	5.05	5.34	5.33
Note:
Sample 1, and sample 2 are two replicates for 38℃ (day) / 30℃ (night) under no heat stress.
Sample 3, and sample 4 are two replicates for 38℃ (day) / 30℃ (night) under heat stress.
